# Supplementary material for: Contrasting physiological responses to habitat degradation in two arboreal mammals
Source: iScience. 2021 Nov 15;24(12):103453. doi: 10.1016/j.isci.2021.103453 (PMC8710554; doi:10.1016/j.isci.2021.103453)
Supplement: Data S1. Table S20: Raw data collected for eastern pygmy possums related to STAR methods [file mmc2.xlsx]

## Sheet: notes
Data S1
Contrasting physiological responses to habitat degradation in two arboreal mammals
Clare Stawski1,2,* and Emily G. Simmonds3
1Centre for Behavioural and Physiological Ecology, Zoology, University of New England, Armidale, NSW, 2351, Australia
2Department of Biology, Norwegian University of Science and Technology, Trondheim, NO-7491, Norway​
3Department of Mathematical Sciences and Centre for Biodiversity Dynamics, Norwegian University of Science and Technology, Trondheim, NO-7491, Norway​
*Corresponding author: clare.stawski@ntnu.no
File including the raw data collected for eastern pygmy possums
Variable	Explanation
datetime	date and time when each data point was collected
individual	letter identifying each individual
tb	body temperature °C
ta	ambient temperature °C
humidity	% relative humidity
rainfall	mm
illuminance	light level lx
uv	uv level

## Sheet: Table S20
datetime	individual	tb	ta	humidity	rainfall	illuminance	uv
2016-06-06	A	9.58
2016-06-06 00:10:00	A	9.2
2016-06-06 00:20:00	A	8.95
2016-06-06 00:30:00	A	8.7
2016-06-06 00:40:00	A	8.44
2016-06-06 00:50:00	A	8.25
2016-06-06 01:00:00	A	8.06
2016-06-06 01:10:00	A	7.87
2016-06-06 01:20:00	A	7.75
2016-06-06 01:30:00	A	7.69
2016-06-06 01:40:00	A	7.56
2016-06-06 01:50:00	A	7.5
2016-06-06 02:00:00	A	7.43
2016-06-06 02:10:00	A	7.37
2016-06-06 02:20:00	A	7.24
2016-06-06 02:30:00	A	7.18
2016-06-06 02:40:00	A	7.05
2016-06-06 02:50:00	A	7.05
2016-06-06 03:00:00	A	6.93
2016-06-06 03:10:00	A	6.87
2016-06-06 03:20:00	A	6.8
2016-06-06 03:30:00	A	6.68
2016-06-06 03:40:00	A	6.61
2016-06-06 03:50:00	A	6.49
2016-06-06 04:00:00	A	6.42
2016-06-06 04:10:00	A	6.23
2016-06-06 04:20:00	A	6.17
2016-06-06 04:30:00	A	6.11
2016-06-06 04:40:00	A	6.05
2016-06-06 04:50:00	A	5.92
2016-06-06 05:00:00	A	5.86
2016-06-06 05:10:00	A	5.73
2016-06-06 05:20:00	A	5.73
2016-06-06 05:30:00	A	5.67
2016-06-06 05:40:00	A	5.54
2016-06-06 05:50:00	A	5.48
2016-06-06 06:00:00	A	5.48
2016-06-06 06:10:00	A	5.41
2016-06-06 06:20:00	A	5.29
2016-06-06 06:30:00	A	5.29
2016-06-06 06:40:00	A	5.23
2016-06-06 06:50:00	A	5.16
2016-06-06 07:00:00	A	5.1
2016-06-06 07:10:00	A	4.97
2016-06-06 07:20:00	A	4.91
2016-06-06 07:30:00	A	4.91
2016-06-06 07:40:00	A	4.91
2016-06-06 07:50:00	A	4.85
2016-06-06 08:00:00	A	4.85
2016-06-06 08:10:00	A	4.85
2016-06-06 08:20:00	A	4.85
2016-06-06 08:30:00	A	4.85	15.092	66.337
2016-06-06 08:40:00	A	4.91	17.097	46.437
2016-06-06 08:50:00	A	5.04	14.59	59.88
2016-06-06 09:00:00	A	5.1	12.083	62.837
2016-06-06 09:10:00	A	5.16	7.063	83.584
2016-06-06 09:20:00	A	5.29	7.063	83.049
2016-06-06 09:30:00	A	5.48	7.063	84.648
2016-06-06 09:40:00	A	5.6	7.063	84.117
2016-06-06 09:50:00	A	5.79	7.565	85.178
2016-06-06 10:00:00	A	5.98	7.565	83.049
2016-06-06 10:10:00	A	6.17	8.067	85.707
2016-06-06 10:20:00	A	6.3	8.067	82.513
2016-06-06 10:30:00	A	6.42	7.565	85.178
2016-06-06 10:40:00	A	6.55	8.067	83.584
2016-06-06 10:50:00	A	6.61	8.067	84.117
2016-06-06 11:00:00	A	6.68	8.067	81.976
2016-06-06 11:10:00	A	6.74	7.565	84.117
2016-06-06 11:20:00	A	6.74	7.565	85.707
2016-06-06 11:30:00	A	6.8	7.565	84.648
2016-06-06 11:40:00	A	6.8	7.565	85.178
2016-06-06 11:50:00	A	6.8	7.565	84.648
2016-06-06 12:00:00	A	6.87	7.565	84.648
2016-06-06 12:10:00	A	6.87	7.565	85.707
2016-06-06 12:20:00	A	6.87	7.565	85.707
2016-06-06 12:30:00	A	6.87	7.565	85.178
2016-06-06 12:40:00	A	6.99	8.067	85.178
2016-06-06 12:50:00	A	7.05	8.067	84.117
2016-06-06 13:00:00	A	7.18	8.57	83.584	0
2016-06-06 13:10:00	A	7.24	8.57	85.178	0
2016-06-06 13:20:00	A	7.31	8.067	83.584	0
2016-06-06 13:30:00	A	7.37	8.067	86.234	0
2016-06-06 13:40:00	A	7.37	8.067	84.117	0.4
2016-06-06 13:50:00	A	7.43	8.067	83.584	0
2016-06-06 14:00:00	A	7.43	8.067	83.584	0
2016-06-06 14:10:00	A	7.43	8.067	84.648	0
2016-06-06 14:20:00	A	7.5	8.57	82.513	0
2016-06-06 14:30:00	A	7.5	8.57	83.049	0
2016-06-06 14:40:00	A	8.38	8.57	82.513	0
2016-06-06 14:50:00	A	9.83	8.57	83.049	0
2016-06-06 15:00:00	A	11.34	8.57	83.049	0
2016-06-06 15:10:00	A	13.05	8.57	83.049	0
2016-06-06 15:20:00	A	15.07	7.565	83.584	0
2016-06-06 15:30:00	A	17.46	8.067	84.117	0
2016-06-06 15:40:00	A	19.48	7.565	85.178	0
2016-06-06 15:50:00	A	22.01	7.565	83.584	0
2016-06-06 16:00:00	A	25.29	7.565	85.178	0
2016-06-06 16:10:00	A	29.14	7.565	85.178	0
2016-06-06 16:20:00	A	32.67	7.565	85.178	0
2016-06-06 16:30:00	A	34.31	7.063	85.707	0
2016-06-06 16:40:00	A	35.32	7.063	85.707	0
2016-06-06 16:50:00	A	35.32	7.063	85.707	0
2016-06-06 17:00:00	A	35.51	7.063	85.707	0
2016-06-06 17:10:00	A	35.13	6.561	85.707	0
2016-06-06 17:20:00	A	35	6.561	86.76	0
2016-06-06 17:30:00	A	35.45	6.561	87.807	0
2016-06-06 17:40:00	A	36.9	7.063	86.234	0
2016-06-06 17:50:00	A	37.59	6.561	87.284	0
2016-06-06 18:00:00	A	38.03	6.561	88.848	0
2016-06-06 18:10:00	A	38.41	6.561	89.884	0
2016-06-06 18:20:00	A	37.72	6.561	90.913	0
2016-06-06 18:30:00	A	37.65	6.561	91.937	0
2016-06-06 18:40:00	A	37.97	6.561	90.913	0
2016-06-06 18:50:00	A	38.41	6.561	90.913	0
2016-06-06 19:00:00	A	38.35	6.561	93.462	0
2016-06-06 19:10:00	A	37.72	6.561	92.447	0
2016-06-06 19:20:00	A	37.59	6.561	93.462	0
2016-06-06 19:30:00	A	37.78	6.561	93.462	0
2016-06-06 19:40:00	A	37.91	7.063	93.462	0
2016-06-06 19:50:00	A	38.03	7.063	92.955	0
2016-06-06 20:00:00	A	38.28	7.063	93.462	0
2016-06-06 20:10:00	A	38.09	7.063	92.955	0
2016-06-06 20:20:00	A	38.03	7.063	91.937	0
2016-06-06 20:30:00	A	37.91	7.063	92.447	0
2016-06-06 20:40:00	A	37.84	7.063	91.937	0
2016-06-06 20:50:00	A	37.4	6.561	92.447	0
2016-06-06 21:00:00	A	37.15	6.561	93.462	0
2016-06-06 21:10:00	A	36.96	6.561	93.967	0
2016-06-06 21:20:00	A	36.33	6.561	93.462	0
2016-06-06 21:30:00	A	36.2	6.561	93.967	0
2016-06-06 21:40:00	A	37.65	6.561	92.447	0
2016-06-06 21:50:00	A	37.91	6.561	92.955	0
2016-06-06 22:00:00	A	37.78	6.561	93.462	0
2016-06-06 22:10:00	A	36.9	6.561	93.462	0
2016-06-06 22:20:00	A	36.9	6.561	92.955	0
2016-06-06 22:30:00	A	36.58	6.561	93.967	0
2016-06-06 22:40:00	A	36.9	6.561	92.447	0
2016-06-06 22:50:00	A	36.71	6.561	91.426	0
2016-06-06 23:00:00	A	36.58	6.561	90.399	0
2016-06-06 23:10:00	A	37.09	6.561	91.426	0
2016-06-06 23:20:00	A	36.14	6.561	90.913	0
2016-06-06 23:30:00	A	37.34	6.561	90.399	0
2016-06-06 23:40:00	A	36.33	6.561	89.884	0
2016-06-06 23:50:00	A	35.7	6.561	89.884	0
2016-06-07	A	35.38	6.561	91.426	0
2016-06-07 00:10:00	A	35.13	6.561	92.955	0
2016-06-07 00:20:00	A	34.56	6.561	92.955	0
2016-06-07 00:30:00	A	34.75	6.561	92.447	0
2016-06-07 00:40:00	A	34.62	6.561	93.462	0
2016-06-07 00:50:00	A	34.56	6.561	93.967	0
2016-06-07 01:00:00	A	34.37	6.561	94.471	0
2016-06-07 01:10:00	A	34.18	6.561	96.969	0
2016-06-07 01:20:00	A	34.94	6.058	96.969	0
2016-06-07 01:30:00	A	34.88	6.058	96.969	0
2016-06-07 01:40:00	A	35	6.561	96.969	0
2016-06-07 01:50:00	A	35.95	6.561	96.472	0
2016-06-07 02:00:00	A	36.83	6.561	95.974	0
2016-06-07 02:10:00	A	35.76	6.561	95.474	0
2016-06-07 02:20:00	A	35.7	6.561	95.474	0
2016-06-07 02:30:00	A	35.32	6.561	95.974	0
2016-06-07 02:40:00	A	34.88	6.561	94.974	0
2016-06-07 02:50:00	A	34.06	6.561	94.974	0
2016-06-07 03:00:00	A	33.3	6.561	94.974	0
2016-06-07 03:10:00	A	30.52	6.561	95.474	0
2016-06-07 03:20:00	A	27.5	6.561	95.474	0
2016-06-07 03:30:00	A	24.91	6.561	95.474	0
2016-06-07 03:40:00	A	22.51	6.561	94.974	0
2016-06-07 03:50:00	A	20.43	6.561	95.474	0
2016-06-07 04:00:00	A	18.54	6.561	94.974	0
2016-06-07 04:10:00	A	16.96	6.561	95.474	0
2016-06-07 04:20:00	A	15.63	6.058	96.969	0
2016-06-07 04:30:00	A	14.44	6.058	98.45	0
2016-06-07 04:40:00	A	13.43	6.058	98.45	0
2016-06-07 04:50:00	A	12.54	6.058	97.957	0
2016-06-07 05:00:00	A	11.79	6.058	96.969	0
2016-06-07 05:10:00	A	11.16	6.058	96.472	0
2016-06-07 05:20:00	A	10.59	6.058	98.45	0
2016-06-07 05:30:00	A	10.08	6.058	96.472	0
2016-06-07 05:40:00	A	9.64	6.058	98.45	0
2016-06-07 05:50:00	A	9.2	6.058	97.957	0
2016-06-07 06:00:00	A	8.88	6.561	95.474	0
2016-06-07 06:10:00	A	8.57	6.561	95.474	0
2016-06-07 06:20:00	A	8.25	6.561	95.974	0
2016-06-07 06:30:00	A	8	6.561	96.472	0
2016-06-07 06:40:00	A	7.81	6.561	95.474	0
2016-06-07 06:50:00	A	7.62	6.561	95.974	0
2016-06-07 07:00:00	A	7.43	6.561	95.474	0
2016-06-07 07:10:00	A	7.24	6.561	94.974	0
2016-06-07 07:20:00	A	7.12	6.561	95.974	0
2016-06-07 07:30:00	A	7.05	6.561	94.974	0
2016-06-07 07:40:00	A	6.93	6.561	95.474	0
2016-06-07 07:50:00	A	6.87	6.561	93.462	0
2016-06-07 08:00:00	A	6.74	6.561	94.471	0
2016-06-07 08:10:00	A	6.74	7.063	93.462	0
2016-06-07 08:20:00	A	6.68	7.063	93.462	0
2016-06-07 08:30:00	A	6.61	7.565	92.447	0
2016-06-07 08:40:00	A	6.61	7.565	91.426	0
2016-06-07 08:50:00	A	6.61	7.565	90.913	0
2016-06-07 09:00:00	A	6.61	8.067	88.329	0
2016-06-07 09:10:00	A	6.68	8.067	87.807	0
2016-06-07 09:20:00	A	6.68	8.57	88.329	0
2016-06-07 09:30:00	A	6.74	8.067	87.807	0
2016-06-07 09:40:00	A	6.8	8.57	85.707	0
2016-06-07 09:50:00	A	6.8	9.072	84.117	0
2016-06-07 10:00:00	A	6.93	8.57	85.707	0
2016-06-07 10:10:00	A	6.99	8.57	85.707	0
2016-06-07 10:20:00	A	7.05	9.574	81.976	0
2016-06-07 10:30:00	A	7.18	10.076	80.897	0
2016-06-07 10:40:00	A	7.37	9.072	80.897	0
2016-06-07 10:50:00	A	7.43	9.072	83.049	0
2016-06-07 11:00:00	A	7.62	9.072	83.584	0
2016-06-07 11:10:00	A	7.81	9.072	83.049	0
2016-06-07 11:20:00	A	7.94	9.072	81.976	0
2016-06-07 11:30:00	A	8.19	10.076	79.267	0
2016-06-07 11:40:00	A	8.44	10.578	77.074	0
2016-06-07 11:50:00	A	8.7	10.076	79.812	0
2016-06-07 12:00:00	A	9.01	10.076	79.267	0
2016-06-07 12:10:00	A	9.33	11.079	77.624	0
2016-06-07 12:20:00	A	9.7	15.092	61.658	0
2016-06-07 12:30:00	A	10.21	15.092	56.887	0
2016-06-07 12:40:00	A	11.09	11.581	68.067	0
2016-06-07 12:50:00	A	12.54	11.079	73.179	0
2016-06-07 13:00:00	A	14.31	10.578	76.522	0
2016-06-07 13:10:00	A	16.58	11.079	75.413	0
2016-06-07 13:20:00	A	19.55	13.588	67.492	0
2016-06-07 13:30:00	A	23.46	11.581	69.213	0
2016-06-07 13:40:00	A	28.06	12.083	71.488	0
2016-06-07 13:50:00	A	32.54	13.086	66.915	0
2016-06-07 14:00:00	A	34.56	12.584	66.337	0
2016-06-07 14:10:00	A	35.07	11.079	73.179	0
2016-06-07 14:20:00	A	35.26	11.079	74.857	0
2016-06-07 14:30:00	A	35.45	10.076	78.173	0
2016-06-07 14:40:00	A	35.45	10.076	78.173	0
2016-06-07 14:50:00	A	35.26	10.578	77.074	0
2016-06-07 15:00:00	A	35.32	10.578	75.968	0
2016-06-07 15:10:00	A	35	10.076	77.074	0
2016-06-07 15:20:00	A	35.07	10.076	75.413	0
2016-06-07 15:30:00	A	35.19	9.574	76.522	0
2016-06-07 15:40:00	A	34.81	9.072	79.267	0
2016-06-07 15:50:00	A	35.26	9.072	79.812	0
2016-06-07 16:00:00	A	35.45	9.574	79.812	0
2016-06-07 16:10:00	A	35.07	9.072	78.721	0
2016-06-07 16:20:00	A	35.32	9.072	79.812	0
2016-06-07 16:30:00	A	35.32	9.072	79.812	0
2016-06-07 16:40:00	A	35.63	9.072	79.267	0
2016-06-07 16:50:00	A	35.57	9.072	79.812	0
2016-06-07 17:00:00	A	36.77	8.57	80.897	0
2016-06-07 17:10:00	A	36.58	8.57	81.437	0
2016-06-07 17:20:00	A	36.64	8.57	81.437	0
2016-06-07 17:30:00	A	38.41	8.067	83.584	0
2016-06-07 17:40:00	A	38.28	8.57	83.049	0
2016-06-07 17:50:00	A	38.35	8.57	83.584	0
2016-06-07 18:00:00	A	38.16	8.57	84.648	0
2016-06-07 18:10:00	A	38.47	8.57	84.648	0
2016-06-07 18:20:00	A	37.84	8.57	84.648	0
2016-06-07 18:30:00	A	38.03	8.57	85.707	0
2016-06-07 18:40:00	A	38.35	8.57	85.178	0
2016-06-07 18:50:00	A	37.65	8.57	84.648	0
2016-06-07 19:00:00	A	38.16	8.57	84.648	0
2016-06-07 19:10:00	A	38.03	8.57	85.707	0
2016-06-07 19:20:00	A	37.72	8.57	85.707	0
2016-06-07 19:30:00	A	37.78	8.57	85.707	0
2016-06-07 19:40:00	A	37.65	8.067	85.178	0
2016-06-07 19:50:00	A	37.84	8.067	86.234	0
2016-06-07 20:00:00	A	38.35	8.067	88.848	0
2016-06-07 20:10:00	A	37.97	8.067	89.367	0
2016-06-07 20:20:00	A	36.52	8.067	87.284	0
2016-06-07 20:30:00	A	36.2	8.067	88.329	0
2016-06-07 20:40:00	A	35.95	8.067	87.284	0
2016-06-07 20:50:00	A	35.7	8.067	86.234	0
2016-06-07 21:00:00	A	35.45	8.067	85.707	0
2016-06-07 21:10:00	A	34.94	7.565	85.178	0
2016-06-07 21:20:00	A	35.45	7.565	86.234	0
2016-06-07 21:30:00	A	36.14	8.067	86.234	0
2016-06-07 21:40:00	A	37.4	8.067	85.707	0
2016-06-07 21:50:00	A	37.97	7.565	85.707	0
2016-06-07 22:00:00	A	37.78	7.565	85.178	0
2016-06-07 22:10:00	A	36.33	7.565	87.284	0
2016-06-07 22:20:00	A	35.76	7.565	85.178	0
2016-06-07 22:30:00	A	35.57	7.565	85.707	0
2016-06-07 22:40:00	A	35.95	7.565	87.284	0
2016-06-07 22:50:00	A	37.15	7.565	87.807	0
2016-06-07 23:00:00	A	37.4	7.565	90.399	0
2016-06-07 23:10:00	A	36.71	7.063	91.426	0
2016-06-07 23:20:00	A	36.96	7.063	93.967	0
2016-06-07 23:30:00	A	36.83	7.063	93.462	0
2016-06-07 23:40:00	A	35.63	7.063	93.462	0
2016-06-07 23:50:00	A	35	6.561	93.967	0
2016-06-08	A	34.31	6.561	95.474	0
2016-06-08 00:10:00	A	34.37	6.561	95.474	0
2016-06-08 00:20:00	A	33.99	6.561	95.974	0
2016-06-08 00:30:00	A	33.36	6.561	98.94	0
2016-06-08 00:40:00	A	33.05	6.561	96.969	0
2016-06-08 00:50:00	A	32.67	6.561	96.969	0
2016-06-08 01:00:00	A	32.23	6.561	96.472	0
2016-06-08 01:10:00	A	31.91	6.561	96.969	0
2016-06-08 01:20:00	A	29.7	6.561	96.472	0
2016-06-08 01:30:00	A	26.99	7.063	95.974	0
2016-06-08 01:40:00	A	24.4	7.063	95.974	0
2016-06-08 01:50:00	A	22.2	7.063	95.974	0
2016-06-08 02:00:00	A	20.37	7.063	96.472	0
2016-06-08 02:10:00	A	18.66	7.063	96.472	0
2016-06-08 02:20:00	A	17.34	7.063	94.974	0
2016-06-08 02:30:00	A	16.08	7.063	94.471	0
2016-06-08 02:40:00	A	15.19	7.063	94.471	0
2016-06-08 02:50:00	A	14.37	7.063	93.967	0
2016-06-08 03:00:00	A	13.62	7.063	92.955	0
2016-06-08 03:10:00	A	12.92	7.063	92.955	0
2016-06-08 03:20:00	A	12.48	7.063	93.462	0
2016-06-08 03:30:00	A	12.04	7.063	93.462	0
2016-06-08 03:40:00	A	11.72	7.063	93.967	0
2016-06-08 03:50:00	A	11.47	7.063	93.462	0
2016-06-08 04:00:00	A	11.22	7.063	93.462	0
2016-06-08 04:10:00	A	11.09	7.063	91.937	0
2016-06-08 04:20:00	A	10.84	6.561	92.447	0
2016-06-08 04:30:00	A	10.59	6.561	92.447	0
2016-06-08 04:40:00	A	10.4	6.561	91.937	0
2016-06-08 04:50:00	A	10.21	6.561	91.937	0
2016-06-08 05:00:00	A	9.96	6.561	90.913	0
2016-06-08 05:10:00	A	9.7	6.561	90.399	0
2016-06-08 05:20:00	A	9.45	6.561	90.913	0
2016-06-08 05:30:00	A	9.2	6.561	92.447	0
2016-06-08 05:40:00	A	8.95	6.561	92.447	0
2016-06-08 05:50:00	A	8.7	6.561	90.913	0
2016-06-08 06:00:00	A	8.51	6.561	92.955	0
2016-06-08 06:10:00	A	8.32	6.561	93.462	0
2016-06-08 06:20:00	A	8.13	6.561	91.426	0
2016-06-08 06:30:00	A	7.94	6.561	89.884	0
2016-06-08 06:40:00	A	7.75	6.561	90.399	0
2016-06-08 06:50:00	A	7.62	6.561	90.913	0
2016-06-08 07:00:00	A	7.43	6.561	89.884	0
2016-06-08 07:10:00	A	7.37	6.561	90.399	0
2016-06-08 07:20:00	A	7.24	7.063	91.426	0
2016-06-08 07:30:00	A	7.12	7.063	90.399	0
2016-06-08 07:40:00	A	7.05	7.063	89.884	0
2016-06-08 07:50:00	A	6.99	7.063	90.399	0
2016-06-08 08:00:00	A	6.93	7.565	90.399	0
2016-06-08 08:10:00	A	6.93	7.565	87.807	0
2016-06-08 08:20:00	A	6.87	7.565	88.848	0
2016-06-08 08:30:00	A	6.87	7.565	87.807	0
2016-06-08 08:40:00	A	6.87	8.067	88.329	0
2016-06-08 08:50:00	A	6.87	8.57	86.234	0
2016-06-08 09:00:00	A	6.87	8.57	83.584	0
2016-06-08 09:10:00	A	6.93	8.067	83.049	0
2016-06-08 09:20:00	A	6.93	8.57	84.117	0
2016-06-08 09:30:00	A	6.99	9.072	83.049	0
2016-06-08 09:40:00	A	7.05	9.072	81.437	0
2016-06-08 09:50:00	A	7.05	9.072	81.976	0
2016-06-08 10:00:00	A	7.18	9.072	80.355	0
2016-06-08 10:10:00	A	7.18	9.574	78.173	0
2016-06-08 10:20:00	A	7.24	9.574	78.173	0
2016-06-08 10:30:00	A	7.37	10.076	77.624	0
2016-06-08 10:40:00	A	7.5	11.581	73.179	0
2016-06-08 10:50:00	A	7.56	12.584	67.492	0
2016-06-08 11:00:00	A	7.69	20.102	47.064	0
2016-06-08 11:10:00	A	7.81	20.102	42.012	0
2016-06-08 11:20:00	A	8	18.599	44.55	0
2016-06-08 11:30:00	A	8.19	20.602	41.374	0
2016-06-08 11:40:00	A	8.44	25.105	31.629	0
2016-06-08 11:50:00	A	8.63	25.605	30.968	0
2016-06-08 12:00:00	A	8.82	26.105	28.308	0
2016-06-08 12:10:00	A	9.07	23.105	33.604	0
2016-06-08 12:20:00	A	9.33	23.105	34.26	0
2016-06-08 12:30:00	A	9.58	20.602	40.735	0
2016-06-08 12:40:00	A	9.83	22.604	36.218	0
2016-06-08 12:50:00	A	10.21	19.601	41.374	0
2016-06-08 13:00:00	A	10.71	20.602	38.162	0
2016-06-08 13:10:00	A	11.53	17.097	45.81	0
2016-06-08 13:20:00	A	13.11	18.599	43.284	0
2016-06-08 13:30:00	A	15.51	20.602	37.515	0
2016-06-08 13:40:00	A	18.79	17.097	47.064	0
2016-06-08 13:50:00	A	23.21	16.094	51.407	0
2016-06-08 14:00:00	A	28.38	16.094	51.407	0
2016-06-08 14:10:00	A	32.86	15.092	53.247	0
2016-06-08 14:20:00	A	34.31	14.089	58.687	0
2016-06-08 14:30:00	A	34.75	13.086	59.88	0
2016-06-08 14:40:00	A	35.95	13.086	61.658	0
2016-06-08 14:50:00	A	35.89	13.086	63.424	0
2016-06-08 15:00:00	A	35.7	12.584	64.009	0
2016-06-08 15:10:00	A	35.45	12.584	64.593	0
2016-06-08 15:20:00	A	35.07	12.584	66.337	0
2016-06-08 15:30:00	A	34.75	12.083	66.337	0
2016-06-08 15:40:00	A	34.88	12.083	67.492	0
2016-06-08 15:50:00	A	34.75	11.581	68.641	0
2016-06-08 16:00:00	A	35.32	11.581	68.641	0
2016-06-08 16:10:00	A	35.07	11.079	70.354	0
2016-06-08 16:20:00	A	34.94	11.079	71.488	0
2016-06-08 16:30:00	A	35	10.578	72.617	0
2016-06-08 16:40:00	A	35.26	10.578	74.299	0
2016-06-08 16:50:00	A	35.07	10.076	75.968	0
2016-06-08 17:00:00	A	35.32	10.076	77.074	0
2016-06-08 17:10:00	A	36.08	9.574	77.624	0
2016-06-08 17:20:00	A	36.45	9.574	77.074	0
2016-06-08 17:30:00	A	37.27	9.574	78.721	0
2016-06-08 17:40:00	A	37.78	9.574	78.173	0
2016-06-08 17:50:00	A	38.47	9.574	77.074	0
2016-06-08 18:00:00	A	37.91	9.574	79.267	0
2016-06-08 18:10:00	A	37.65	9.574	80.897	0
2016-06-08 18:20:00	A	37.53	9.574	81.976	0
2016-06-08 18:30:00	A	37.59	9.574	82.513	0
2016-06-08 18:40:00	A	37.4	9.072	84.117	0
2016-06-08 18:50:00	A	37.34	9.072	84.648	0
2016-06-08 19:00:00	A	37.78	9.072	84.648	0
2016-06-08 19:10:00	A	37.21	8.57	85.707	0
2016-06-08 19:20:00	A	37.27	8.57	86.76	0
2016-06-08 19:30:00	A	37.21	8.57	86.234	0
2016-06-08 19:40:00	A	37.27	8.067	86.76	0
2016-06-08 19:50:00	A	37.46	8.067	87.284	0
2016-06-08 20:00:00	A	37.46	8.067	88.329	0
2016-06-08 20:10:00	A	36.27	8.067	89.367	0
2016-06-08 20:20:00	A	35.63	8.067	88.848	0
2016-06-08 20:30:00	A	35.45	8.067	87.807	0
2016-06-08 20:40:00	A	35.32	7.565	88.848	0
2016-06-08 20:50:00	A	35.38	7.565	88.848	0
2016-06-08 21:00:00	A	35.26	7.565	89.367	0
2016-06-08 21:10:00	A	34.69	7.565	88.848	0
2016-06-08 21:20:00	A	34.81	7.565	88.848	0
2016-06-08 21:30:00	A	35.89	7.565	89.367	0
2016-06-08 21:40:00	A	37.34	7.565	87.807	0
2016-06-08 21:50:00	A	37.4	8.067	86.76	0
2016-06-08 22:00:00	A	37.09	8.067	87.284	0
2016-06-08 22:10:00	A	36.33	8.067	87.807	0
2016-06-08 22:20:00	A	35.89	8.067	86.76	0
2016-06-08 22:30:00	A	35.63	8.067	87.284	0
2016-06-08 22:40:00	A	35.13	8.067	86.76	0
2016-06-08 22:50:00	A	35.13	8.067	84.117	0
2016-06-08 23:00:00	A	34.75	8.067	79.812	0
2016-06-08 23:10:00	A	34.62	8.57	77.074	0
2016-06-08 23:20:00	A	34.69	8.57	73.74	0
2016-06-08 23:30:00	A	34.94	8.57	70.922	0
2016-06-08 23:40:00	A	34.75	8.57	72.053	0
2016-06-08 23:50:00	A	34.5	8.57	73.179	0
2016-06-09	A	34.5	8.57	68.641	0
2016-06-09 00:10:00	A	33.68	8.57	72.053	0
2016-06-09 00:20:00	A	33.43	8.57	69.784	0
2016-06-09 00:30:00	A	33.11	8.57	75.968	0
2016-06-09 00:40:00	A	30.59	8.067	77.074	0
2016-06-09 00:50:00	A	28.06	8.067	80.897	0
2016-06-09 01:00:00	A	25.79	8.067	77.624	0
2016-06-09 01:10:00	A	23.71	8.067	77.074	0
2016-06-09 01:20:00	A	21.88	8.067	80.897	0
2016-06-09 01:30:00	A	20.24	8.067	79.267	0
2016-06-09 01:40:00	A	18.92	8.067	79.812	0
2016-06-09 01:50:00	A	17.72	8.067	80.355	0
2016-06-09 02:00:00	A	16.58	8.067	79.812	0
2016-06-09 02:10:00	A	15.57	8.067	80.355	0
2016-06-09 02:20:00	A	14.69	8.067	78.173	0
2016-06-09 02:30:00	A	13.99	8.067	76.522	0
2016-06-09 02:40:00	A	13.43	8.067	76.522	0
2016-06-09 02:50:00	A	13.68	8.067	73.74	0
2016-06-09 03:00:00	A	13.43	8.067	75.413	0
2016-06-09 03:10:00	A	12.92	8.57	72.053	0
2016-06-09 03:20:00	A	12.42	8.57	70.922	0
2016-06-09 03:30:00	A	12.54	8.57	72.053	0
2016-06-09 03:40:00	A	12.48	8.57	72.617	0
2016-06-09 03:50:00	A	12.16	8.57	73.179	0
2016-06-09 04:00:00	A	11.79	8.57	74.857	0
2016-06-09 04:10:00	A	11.47	8.57	75.413	0
2016-06-09 04:20:00	A	11.28	8.57	75.413	0
2016-06-09 04:30:00	A	11.16	8.57	74.857	0
2016-06-09 04:40:00	A	10.9	8.57	75.413	0
2016-06-09 04:50:00	A	10.71	8.57	75.413	0
2016-06-09 05:00:00	A	10.59	8.57	72.053	0
2016-06-09 05:10:00	A	10.4	9.072	69.784	0
2016-06-09 05:20:00	A	10.21	9.072	68.067	0
2016-06-09 05:30:00	A	10.02	9.574	64.009	0
2016-06-09 05:40:00	A	9.83	9.574	67.492	0
2016-06-09 05:50:00	A	9.7	9.574	66.337	0
2016-06-09 06:00:00	A	9.58	9.574	69.213	0
2016-06-09 06:10:00	A	9.52	10.578	66.337	0
2016-06-09 06:20:00	A	9.45	10.578	65.176	0
2016-06-09 06:30:00	A	9.39	11.079	64.593	0
2016-06-09 06:40:00	A	9.39	10.578	62.837	0
2016-06-09 06:50:00	A	9.45	10.578	63.424	0
2016-06-09 07:00:00	A	9.45	11.079	66.337	0
2016-06-09 07:10:00	A	9.45	11.581	65.176	0
2016-06-09 07:20:00	A	9.58	12.083	66.337	0
2016-06-09 07:30:00	A	9.64	12.083	65.757	0
2016-06-09 07:40:00	A	9.77	12.083	66.337	0
2016-06-09 07:50:00	A	9.83	12.584	65.176	0
2016-06-09 08:00:00	A	9.96	12.584	66.337	0
2016-06-09 08:10:00	A	10.15	13.086	65.757	0
2016-06-09 08:20:00	A	10.34	13.588	65.757	0
2016-06-09 08:30:00	A	10.52	14.089	65.176	0
2016-06-09 08:40:00	A	10.71	14.59	64.593	0
2016-06-09 08:50:00	A	10.97	15.092	64.009	0
2016-06-09 09:00:00	A	11.22	16.094	64.009	0
2016-06-09 09:10:00	A	11.53	16.094	63.424	0
2016-06-09 09:20:00	A	11.79	16.595	63.424	0
2016-06-09 09:30:00	A	12.16	16.595	61.658	0
2016-06-09 09:40:00	A	12.54	16.595	61.067	0
2016-06-09 09:50:00	A	13.05	17.097	60.474	0
2016-06-09 10:00:00	A	13.74	17.097	61.067	0
2016-06-09 10:10:00	A	14.81	17.097	61.067	0
2016-06-09 10:20:00	A	17.15	17.598	61.067	0
2016-06-09 10:30:00	A	20.87	18.099	61.067	0
2016-06-09 10:40:00	A	26.11	19.1	57.488	0
2016-06-09 10:50:00	A	31.72	20.102	55.073	0
2016-06-09 11:00:00	A	34.06	27.105	36.867	0
2016-06-09 11:10:00	A	35.32	30.602	30.968	0
2016-06-09 11:20:00	A	35.38	30.103	30.968	0
2016-06-09 11:30:00	A	35.32	28.105	35.566	0
2016-06-09 11:40:00	A	35.07	29.104	32.289	0
2016-06-09 11:50:00	A	35.19	26.105	40.094	0
2016-06-09 12:00:00	A	35.07	26.105	40.094	0
2016-06-09 12:10:00	A	35	27.605	36.218	0
2016-06-09 12:20:00	A	35.32	22.104	48.312	0
2016-06-09 12:30:00	A	35	19.601	55.073	0
2016-06-09 12:40:00	A	35.13	19.1	57.488	0
2016-06-09 12:50:00	A	35.26	18.099	61.067	0
2016-06-09 13:00:00	A	35.26	17.598	64.009	0
2016-06-09 13:10:00	A	35.32	17.097	65.176	0
2016-06-09 13:20:00	A	35.19	16.595	67.492	0
2016-06-09 13:30:00	A	35.95	16.595	67.492	0
2016-06-09 13:40:00	A	36.01	16.595	68.641	0
2016-06-09 13:50:00	A	35.51	16.094	68.641	0
2016-06-09 14:00:00	A	35.26	15.593	70.354	0
2016-06-09 14:10:00	A	35.32	16.094	69.784	0
2016-06-09 14:20:00	A	35.45	15.593	70.354	0
2016-06-09 14:30:00	A	35.63	15.593	70.922	0
2016-06-09 14:40:00	A	35.51	15.593	72.053	0
2016-06-09 14:50:00	A	35.32	15.092	74.299	0
2016-06-09 15:00:00	A	35.32	14.59	75.413	0
2016-06-09 15:10:00	A	35.26	14.59	78.173	0
2016-06-09 15:20:00	A	35.19	14.089	83.584	0
2016-06-09 15:30:00	A	35.32	13.588	83.584	0
2016-06-09 15:40:00	A	36.33	14.089	84.117	0
2016-06-09 15:50:00	A	36.52	14.089	83.049	0
2016-06-09 16:00:00	A	35.89	13.086	90.399	0.2
2016-06-09 16:10:00	A	35.51	13.086	91.937	0
2016-06-09 16:20:00	A	36.2	12.584	92.955	0
2016-06-09 16:30:00	A	36.01	12.584	93.462	0
2016-06-09 16:40:00	A	36.08	12.083	94.471	0
2016-06-09 16:50:00	A	36.14	12.083	95.474	0
2016-06-09 17:00:00	A	36.83	11.581	95.474	0.2
2016-06-09 17:10:00	A	37.4	11.581	96.472	0.2
2016-06-09 17:20:00	A	38.09	11.581	97.464	0.2
2016-06-09 17:30:00	A	39.17	11.581	97.957	0.6
2016-06-09 17:40:00	A	38.98	11.581	97.957	0.6
2016-06-09 17:50:00	A	37.84	11.581	98.45	0.4
2016-06-09 18:00:00	A	37.34	11.581	98.94	0.8
2016-06-09 18:10:00	A	38.6	11.581	98.45	1.6
2016-06-09 18:20:00	A	38.22	11.581	98.94	0.8
2016-06-09 18:30:00	A	37.91	11.079	98.45	0.2
2016-06-09 18:40:00	A	38.28	11.079	97.957	0
2016-06-09 18:50:00	A	38.6	11.079	98.94	0
2016-06-09 19:00:00	A	38.03	11.079	98.45	0.2
2016-06-09 19:10:00	A	38.03	11.079	98.45	0
2016-06-09 19:20:00	A	37.91	11.079	98.45	0
2016-06-09 19:30:00	A	36.77	11.079	97.464	0
2016-06-09 19:40:00	A	38.54	11.079	97.957	0
2016-06-09 19:50:00	A	38.6	10.578	97.464	0
2016-06-09 20:00:00	A	38.47	10.578	97.464	0
2016-06-09 20:10:00	A	38.22	10.578	96.969	0
2016-06-09 20:20:00	A	37.84	10.578	96.472	0
2016-06-09 20:30:00	A	37.84	10.578	96.472	0
2016-06-09 20:40:00	A	38.16	10.076	95.974	0
2016-06-09 20:50:00	A	38.47	10.076	95.474	0
2016-06-09 21:00:00	A	38.03	10.076	95.974	0
2016-06-09 21:10:00	A	38.09	10.076	95.974	0
2016-06-09 21:20:00	A	36.96	10.076	95.474	0
2016-06-09 21:30:00	A	37.02	10.076	94.974	0
2016-06-09 21:40:00	A	38.47	10.076	93.462	0
2016-06-09 21:50:00	A	38.09	9.574	94.471	0
2016-06-09 22:00:00	A	38.16	9.574	95.474	0
2016-06-09 22:10:00	A	38.16	10.076	94.974	0
2016-06-09 22:20:00	A	38.22	9.574	95.474	0
2016-06-09 22:30:00	A	37.84	9.574	93.967	0
2016-06-09 22:40:00	A	38.22	9.574	93.967	0
2016-06-09 22:50:00	A	38.09	9.574	91.937	0
2016-06-09 23:00:00	A	38.41	9.574	91.426	0
2016-06-09 23:10:00	A	38.03	9.072	90.913	0
2016-06-09 23:20:00	A	37.4	9.072	91.426	0
2016-06-09 23:30:00	A	36.58	9.072	92.955	0
2016-06-09 23:40:00	A	37.46	9.072	92.447	0
2016-06-09 23:50:00	A	37.97	8.57	90.913	0
2016-06-10	A	37.84	8.57	90.913	0
2016-06-10 00:10:00	A	38.16	8.57	92.447	0
2016-06-10 00:20:00	A	37.91	8.57	92.447	0
2016-06-10 00:30:00	A	36.52	8.067	92.955	0
2016-06-10 00:40:00	A	36.01	8.067	92.447	0
2016-06-10 00:50:00	A	36.9	8.067	89.884	0
2016-06-10 01:00:00	A	37.84	8.067	91.426	0
2016-06-10 01:10:00	A	37.4	8.067	91.426	0
2016-06-10 01:20:00	A	37.78	8.067	90.399	0
2016-06-10 01:30:00	A	36.27	8.067	92.447	0
2016-06-10 01:40:00	A	35.57	8.067	91.426	0
2016-06-10 01:50:00	A	35.32	8.57	91.937	0
2016-06-10 02:00:00	A	34.94	8.57	91.937	0
2016-06-10 02:10:00	A	34.81	8.57	91.937	0
2016-06-10 02:20:00	A	34.62	8.57	92.447	0
2016-06-10 02:30:00	A	34.56	8.067	92.955	0
2016-06-10 02:40:00	A	34.44	8.067	92.955	0
2016-06-10 02:50:00	A	34.56	8.067	92.955	0
2016-06-10 03:00:00	A	34.62	8.067	94.471	0
2016-06-10 03:10:00	A	34.56	8.067	94.471	0
2016-06-10 03:20:00	A	35.07	8.067	93.967	0
2016-06-10 03:30:00	A	35.89	8.067	93.967	0
2016-06-10 03:40:00	A	37.72	8.067	94.471	0
2016-06-10 03:50:00	A	37.97	8.067	94.974	0
2016-06-10 04:00:00	A	37.59	8.067	95.474	0
2016-06-10 04:10:00	A	37.4	8.067	95.974	0
2016-06-10 04:20:00	A	36.77	7.565	95.474	0
2016-06-10 04:30:00	A	36.58	7.565	96.472	0
2016-06-10 04:40:00	A	36.58	7.565	96.969	0
2016-06-10 04:50:00	A	36.71	7.565	97.464	0
2016-06-10 05:00:00	A	36.77	7.565	97.464	0
2016-06-10 05:10:00	A	35.95	7.565	97.464	0
2016-06-10 05:20:00	A	35.57	7.565	96.472	0
2016-06-10 05:30:00	A	35.38	7.565	95.974	0
2016-06-10 05:40:00	A	34.94	7.565	96.969	0
2016-06-10 05:50:00	A	34.94	7.565	96.472	0
2016-06-10 06:00:00	A	34.88	7.565	96.969	0
2016-06-10 06:10:00	A	34.44	7.565	96.969	0
2016-06-10 06:20:00	A	34.56	7.565	96.472	0
2016-06-10 06:30:00	A	34.56	7.565	97.464	0
2016-06-10 06:40:00	A	33.99	7.565	97.464	0
2016-06-10 06:50:00	A	34.06	7.565	97.464	0
2016-06-10 07:00:00	A	33.43	7.565	95.974	0
2016-06-10 07:10:00	A	33.68	7.565	96.472	0
2016-06-10 07:20:00	A	33.93	7.565	96.472	0
2016-06-10 07:30:00	A	33.55	7.565	96.472	0
2016-06-10 07:40:00	A	33.8	8.067	95.974	0
2016-06-10 07:50:00	A	32.8	8.067	96.472	0
2016-06-10 08:00:00	A	30.33	8.067	95.474	0
2016-06-10 08:10:00	A	27.87	8.067	95.474	0
2016-06-10 08:20:00	A	25.6	8.57	93.967	0
2016-06-10 08:30:00	A	23.52	8.067	94.471	0
2016-06-10 08:40:00	A	21.75	8.57	93.462	0
2016-06-10 08:50:00	A	20.11	8.57	92.955	0
2016-06-10 09:00:00	A	18.73	9.072	91.937	0
2016-06-10 09:10:00	A	17.53	9.072	89.884	0
2016-06-10 09:20:00	A	16.46	9.574	89.884	0
2016-06-10 09:30:00	A	15.57	9.574	89.367	0
2016-06-10 09:40:00	A	14.81	10.076	87.807	0
2016-06-10 09:50:00	A	14.12	10.076	86.76	0
2016-06-10 10:00:00	A	13.55	10.578	84.117	0
2016-06-10 10:10:00	A	13.05	10.578	83.584	0
2016-06-10 10:20:00	A	12.67	11.079	83.584	0
2016-06-10 10:30:00	A	12.35	11.079	80.897	0
2016-06-10 10:40:00	A	12.04	12.083	80.897	0
2016-06-10 10:50:00	A	11.85	14.089	73.179	0
2016-06-10 11:00:00	A	11.98	19.601	53.247	0
2016-06-10 11:10:00	A	12.92	15.092	61.658	0
2016-06-10 11:20:00	A	14.69	17.598	55.073	0
2016-06-10 11:30:00	A	16.71	14.089	66.915	0
2016-06-10 11:40:00	A	19.55	14.089	67.492	0
2016-06-10 11:50:00	A	23.84	14.089	67.492	0
2016-06-10 12:00:00	A	28.82	12.083	75.968	0
2016-06-10 12:10:00	A	32.92	14.59	64.593	0
2016-06-10 12:20:00	A	34.56	14.089	66.337	0
2016-06-10 12:30:00	A	35.76	16.094	62.248	0
2016-06-10 12:40:00	A	35.89	14.089	66.915	0
2016-06-10 12:50:00	A	35.7	17.097	56.284	0
2016-06-10 13:00:00	A	35.82	14.089	66.337	0
2016-06-10 13:10:00	A	35.45	14.59	66.337	0
2016-06-10 13:20:00	A	35.13	13.588	69.213	0
2016-06-10 13:30:00	A	35.32	16.094	59.284	0
2016-06-10 13:40:00	A	35.07	14.089	66.337	0
2016-06-10 13:50:00	A	35.13	14.59	68.641	0
2016-06-10 14:00:00	A	34.88	14.59	63.424	0
2016-06-10 14:10:00	A	35.07	14.089	67.492	0
2016-06-10 14:20:00	A	35.07	13.588	68.641	0
2016-06-10 14:30:00	A	34.88	13.588	68.641	0.2
2016-06-10 14:40:00	A	35.07	13.086	68.641	0
2016-06-10 14:50:00	A	34.94	13.086	71.488	0
2016-06-10 15:00:00	A	35.13	12.584	72.617	0
2016-06-10 15:10:00	A	35.13	12.083	73.74	0
2016-06-10 15:20:00	A	35.19	12.083	74.857	0
2016-06-10 15:30:00	A	35	12.083	75.413	0
2016-06-10 15:40:00	A	35.51	11.581	75.968	0
2016-06-10 15:50:00	A	35.95	11.581	77.074	0
2016-06-10 16:00:00	A	35.51	11.581	78.721	0
2016-06-10 16:10:00	A	35.45	11.079	79.267	0
2016-06-10 16:20:00	A	35.32	10.578	81.437	0
2016-06-10 16:30:00	A	35.45	10.578	83.049	0
2016-06-10 16:40:00	A	35.63	10.076	83.049	0
2016-06-10 16:50:00	A	36.01	10.076	83.584	0
2016-06-10 17:00:00	A	36.27	10.076	84.117	0
2016-06-10 17:10:00	A	36.01	10.076	84.648	0
2016-06-10 17:20:00	A	37.15	9.574	85.707	0
2016-06-10 17:30:00	A	37.59	9.574	86.234	0
2016-06-10 17:40:00	A	37.78	9.574	86.234	0
2016-06-10 17:50:00	A	38.47	9.574	87.284	0
2016-06-10 18:00:00	A	38.22	9.574	86.234	0
2016-06-10 18:10:00	A	37.97	9.574	86.234	0
2016-06-10 18:20:00	A	38.6	9.574	86.76	0
2016-06-10 18:30:00	A	38.41	9.072	86.76	0
2016-06-10 18:40:00	A	38.28	9.072	87.284	0
2016-06-10 18:50:00	A	38.22	9.072	88.329	0
2016-06-10 19:00:00	A	38.28	9.072	87.807	0
2016-06-10 19:10:00	A	38.09	9.072	89.367	0
2016-06-10 19:20:00	A	38.16	9.072	89.884	0
2016-06-10 19:30:00	A	38.09	9.072	88.848	0
2016-06-10 19:40:00	A	38.28	9.072	89.367	0
2016-06-10 19:50:00	A	37.97	9.072	89.884	0
2016-06-10 20:00:00	A	37.72	9.072	89.367	0
2016-06-10 20:10:00	A	37.91	9.072	88.848	0
2016-06-10 20:20:00	A	37.59	9.072	89.367	0
2016-06-10 20:30:00	A	37.34	9.072	88.848	0
2016-06-10 20:40:00	A	37.72	9.072	89.884	0
2016-06-10 20:50:00	A	37.97	9.072	89.884	0
2016-06-10 21:00:00	A	37.97	9.072	90.399	0
2016-06-10 21:10:00	A	38.22	9.072	89.884	0
2016-06-10 21:20:00	A	38.03	9.072	91.426	0
2016-06-10 21:30:00	A	38.16	9.072	90.913	0
2016-06-10 21:40:00	A	37.78	9.072	91.426	0
2016-06-10 21:50:00	A	37.97	9.072	90.913	0
2016-06-10 22:00:00	A	38.22	9.072	91.426	0
2016-06-10 22:10:00	A	38.28	9.072	91.426	0
2016-06-10 22:20:00	A	37.78	9.072	92.955	0
2016-06-10 22:30:00	A	37.21	9.072	93.462	0
2016-06-10 22:40:00	A	37.65	9.072	94.471	0
2016-06-10 22:50:00	A	37.78	9.072	94.974	0
2016-06-10 23:00:00	A	37.91	9.072	94.974	0
2016-06-10 23:10:00	A	37.84	9.072	94.974	0
2016-06-10 23:20:00	A	38.09	9.072	95.974	0
2016-06-10 23:30:00	A	37.72	9.072	95.474	0
2016-06-10 23:40:00	A	36.64	8.57	95.974	0
2016-06-10 23:50:00	A	36.71	8.57	96.472	0
2016-06-11	A	37.72	8.57	96.472	0
2016-06-11 00:10:00	A	37.72	8.57	96.969	0
2016-06-11 00:20:00	A	37.84	8.57	96.969	0
2016-06-11 00:30:00	A	37.65	8.57	95.974	0
2016-06-11 00:40:00	A	37.65	8.57	96.472	0
2016-06-11 00:50:00	A	37.02	8.067	97.464	0
2016-06-11 01:00:00	A	36.83	8.067	97.464	0
2016-06-11 01:10:00	A	37.91	8.067	98.94	0
2016-06-11 01:20:00	A	37.34	8.067	97.464	0
2016-06-11 01:30:00	A	36.58	8.067	97.464	0
2016-06-11 01:40:00	A	35.63	8.067	97.957	0
2016-06-11 01:50:00	A	35.82	7.565	97.957	0
2016-06-11 02:00:00	A	37.21	7.565	97.464	0
2016-06-11 02:10:00	A	37.21	7.063	98.45	0
2016-06-11 02:20:00	A	36.01	7.063	98.45	0
2016-06-11 02:30:00	A	35.26	7.063	98.45	0
2016-06-11 02:40:00	A	34.81	7.063	99.43	0
2016-06-11 02:50:00	A	34.37	7.063	99.43	0
2016-06-11 03:00:00	A	34.62	7.063	98.94	0
2016-06-11 03:10:00	A	34.44	7.063	99.917	0
2016-06-11 03:20:00	A	33.99	7.063	99.917	0
2016-06-11 03:30:00	A	33.3	7.063	99.917	0
2016-06-11 03:40:00	A	30.78	7.063	99.917	0
2016-06-11 03:50:00	A	29.07	7.063	99.43	0
2016-06-11 04:00:00	A	26.61	7.063	96.969	0
2016-06-11 04:10:00	A	24.22	7.565	96.969	0
2016-06-11 04:20:00	A	22.2	7.565	97.464	0
2016-06-11 04:30:00	A	20.37	7.565	96.969	0
2016-06-11 04:40:00	A	18.73	7.565	94.974	0
2016-06-11 04:50:00	A	17.46	7.565	95.474	0
2016-06-11 05:00:00	A	16.33	7.565	93.462	0
2016-06-11 05:10:00	A	15.26	7.565	94.471	0
2016-06-11 05:20:00	A	14.31	7.565	93.967	0
2016-06-11 05:30:00	A	13.55	7.565	94.974	0
2016-06-11 05:40:00	A	12.8	7.565	96.472	0
2016-06-11 05:50:00	A	12.23	7.565	96.969	0
2016-06-11 06:00:00	A	11.72	7.063	96.969	0
2016-06-11 06:10:00	A	11.22	7.063	95.974	0
2016-06-11 06:20:00	A	10.84	7.063	95.474	0
2016-06-11 06:30:00	A	10.46	7.063	94.471	0
2016-06-11 06:40:00	A	10.08	7.063	95.474	0
2016-06-11 06:50:00	A	9.83	7.063	95.474	0
2016-06-11 07:00:00	A	9.58	7.063	95.474	0
2016-06-11 07:10:00	A	9.26	6.561	96.472	0
2016-06-11 07:20:00	A	9.07	7.063	95.974	0
2016-06-11 07:30:00	A	8.88	7.565	95.474	0
2016-06-11 07:40:00	A	8.7	7.565	93.462	0
2016-06-11 07:50:00	A	8.57	7.565	95.974	0
2016-06-11 08:00:00	A	8.44	7.565	95.974	0
2016-06-11 08:10:00	A	8.32	7.565	95.974	0
2016-06-11 08:20:00	A	8.25	7.565	91.426	0
2016-06-11 08:30:00	A	8.13	7.565	90.399	0
2016-06-11 08:40:00	A	8	7.565	89.367	0
2016-06-11 08:50:00	A	7.94	8.067	86.76	0
2016-06-11 09:00:00	A	7.87	8.57	86.76	0
2016-06-11 09:10:00	A	7.81	9.072	84.648	0
2016-06-11 09:20:00	A	7.81	9.072	81.976	0
2016-06-11 09:30:00	A	7.81	8.57	86.76	0
2016-06-11 09:40:00	A	7.81	8.57	86.76	0
2016-06-11 09:50:00	A	7.81	9.072	84.648	0
2016-06-11 10:00:00	A	7.87	9.574	83.049	0
2016-06-11 10:10:00	A	7.87	9.574	82.513	0
2016-06-11 10:20:00	A	7.94	9.574	80.355	0
2016-06-11 10:30:00	A	7.94	10.076	79.812	0
2016-06-11 10:40:00	A	8.06	11.079	74.299	0
2016-06-11 10:50:00	A	8.13	12.584	69.784	0
2016-06-11 11:00:00	A	8.25	22.104	41.374	0
2016-06-11 11:10:00	A	8.38	25.605	32.289	0
2016-06-11 11:20:00	A	8.57	23.605	32.947	0
2016-06-11 11:30:00	A	8.76	22.604	36.867	0
2016-06-11 11:40:00	A	9.07	25.605	31.629	0
2016-06-11 11:50:00	A	9.33	24.605	31.629	0
2016-06-11 12:00:00	A	9.7	26.105	29.641	0
2016-06-11 12:10:00	A	10.15	25.105	30.305	0
2016-06-11 12:20:00	A	10.78	20.602	40.735	0
2016-06-11 12:30:00	A	11.91	19.601	43.284	0
2016-06-11 12:40:00	A	13.81	16.595	50.174	0
2016-06-11 12:50:00	A	16.27	14.59	56.284	0
2016-06-11 13:00:00	A	19.8	14.59	59.284	0
2016-06-11 13:10:00	A	24.22	14.59	58.687	0
2016-06-11 13:20:00	A	29.39	16.595	52.022	0
2016-06-11 13:30:00	A	33.36	18.599	48.934	0
2016-06-11 13:40:00	A	34.56	16.595	52.635	0
2016-06-11 13:50:00	A	35.19	15.593	54.466	0
2016-06-11 14:00:00	A	35.51	15.092	55.679	0
2016-06-11 14:10:00	A	35.32	14.089	55.073	0
2016-06-11 14:20:00	A	35.57	14.089	59.284	0
2016-06-11 14:30:00	A	35.32	13.086	61.658	0
2016-06-11 14:40:00	A	35.57	13.086	62.837	0
2016-06-11 14:50:00	A	35.45	12.584	65.176	0
2016-06-11 15:00:00	A	35.07	12.083	66.337	0
2016-06-11 15:10:00	A	34.81	12.083	68.641	0
2016-06-11 15:20:00	A	34.88	11.581	69.784	0
2016-06-11 15:30:00	A	35	11.581	70.922	0
2016-06-11 15:40:00	A	35.19	11.079	70.354	0
2016-06-11 15:50:00	A	35.38	11.079	72.617	0
2016-06-11 16:00:00	A	35.38	10.578	74.857	0
2016-06-11 16:10:00	A	34.62	10.578	74.299	0
2016-06-11 16:20:00	A	34.88	10.076	77.074	0
2016-06-11 16:30:00	A	35.07	10.076	77.074	0
2016-06-11 16:40:00	A	35.32	9.574	77.624	0
2016-06-11 16:50:00	A	35.19	9.574	78.173	0
2016-06-11 17:00:00	A	35	9.072	78.173	0
2016-06-11 17:10:00	A	35.13	9.072	81.976	0
2016-06-11 17:20:00	A	36.33	8.57	81.976	0
2016-06-11 17:30:00	A	36.08	8.57	82.513	0
2016-06-11 17:40:00	A	36.08	8.57	84.117	0
2016-06-11 17:50:00	A	36.45	8.067	83.049	0
2016-06-11 18:00:00	A	37.15	8.067	84.117	0
2016-06-11 18:10:00	A	36.9	8.067	85.707	0
2016-06-11 18:20:00	A	38.03	8.067	86.234	0
2016-06-11 18:30:00	A	37.59	7.565	85.707	0
2016-06-11 18:40:00	A	37.46	7.565	87.807	0
2016-06-11 18:50:00	A	37.4	7.565	88.329	0
2016-06-11 19:00:00	A	37.78	7.565	89.367	0
2016-06-11 19:10:00	A	38.41	7.063	88.848	0
2016-06-11 19:20:00	A	37.78	7.063	89.884	0
2016-06-11 19:30:00	A	37.59	7.063	90.913	0
2016-06-11 19:40:00	A	37.4	7.063	90.399	0
2016-06-11 19:50:00	A	37.53	7.063	90.399	0
2016-06-11 20:00:00	A	37.46	7.063	90.399	0
2016-06-11 20:10:00	A	37.65	7.063	91.426	0
2016-06-11 20:20:00	A	37.91	6.561	91.426	0
2016-06-11 20:30:00	A	38.41	6.561	92.447	0
2016-06-11 20:40:00	A	37.53	6.058	92.955	0
2016-06-11 20:50:00	A	37.4	6.058	93.462	0
2016-06-11 21:00:00	A	37.09	6.058	92.447	0
2016-06-11 21:10:00	A	37.46	6.058	93.462	0
2016-06-11 21:20:00	A	38.16	6.058	93.462	0
2016-06-11 21:30:00	A	37.46	6.058	93.462	0
2016-06-11 21:40:00	A	36.14	6.058	93.462	0
2016-06-11 21:50:00	A	37.59	6.058	92.447	0
2016-06-11 22:00:00	A	37.34	6.058	92.447	0
2016-06-11 22:10:00	A	37.34	6.058	92.447	0
2016-06-11 22:20:00	A	36.83	6.058	92.447	0
2016-06-11 22:30:00	A	36.64	6.058	93.462	0
2016-06-11 22:40:00	A	35.76	6.058	92.955	0
2016-06-11 22:50:00	A	35.32	6.058	93.462	0
2016-06-11 23:00:00	A	34.94	6.058	94.471	0
2016-06-11 23:10:00	A	34.69	5.556	94.471	0
2016-06-11 23:20:00	A	34.69	5.556	95.474	0
2016-06-11 23:30:00	A	34.18	6.058	93.462	0
2016-06-11 23:40:00	A	34.5	6.058	93.462	0
2016-06-11 23:50:00	A	34.44	5.556	93.462	0
2016-06-12	A	34.94	5.556	94.974	0
2016-06-12 00:10:00	A	34.69	5.556	95.974	0
2016-06-12 00:20:00	A	34.5	5.556	95.474	0
2016-06-12 00:30:00	A	33.99	5.053	96.472	0
2016-06-12 00:40:00	A	33.68	5.053	96.472	0
2016-06-12 00:50:00	A	32.98	5.053	97.464	0
2016-06-12 01:00:00	A	30.71	5.053	97.464	0
2016-06-12 01:10:00	A	29.01	5.053	96.969	0
2016-06-12 01:20:00	A	26.3	5.053	96.969	0
2016-06-12 01:30:00	A	23.71	4.551	96.969	0
2016-06-12 01:40:00	A	21.5	4.551	97.464	0
2016-06-12 01:50:00	A	19.67	4.551	97.464	0
2016-06-12 02:00:00	A	17.91	4.551	97.957	0
2016-06-12 02:10:00	A	16.46	4.551	97.957	0
2016-06-12 02:20:00	A	15.26	4.551	98.45	0
2016-06-12 02:30:00	A	14.44	4.551	97.957	0
2016-06-12 02:40:00	A	13.74	4.551	97.957	0
2016-06-12 02:50:00	A	13.3	4.551	97.464	0
2016-06-12 03:00:00	A	13.24	4.551	96.969	0
2016-06-12 03:10:00	A	13.68	4.551	96.472	0
2016-06-12 03:20:00	A	13.24	4.551	95.974	0
2016-06-12 03:30:00	A	12.8	4.551	95.974	0
2016-06-12 03:40:00	A	12.61	4.551	97.464	0
2016-06-12 03:50:00	A	12.35	4.551	95.474	0
2016-06-12 04:00:00	A	12.04	4.048	95.974	0
2016-06-12 04:10:00	A	12.16	4.048	95.974	0
2016-06-12 04:20:00	A	11.85	4.048	95.474	0
2016-06-12 04:30:00	A	11.72	4.048	95.974	0
2016-06-12 04:40:00	A	11.53	4.048	95.474	0
2016-06-12 04:50:00	A	11.34	4.048	95.474	0
2016-06-12 05:00:00	A	11.34	4.048	94.471	0
2016-06-12 05:10:00	A	11.03	4.048	94.974	0
2016-06-12 05:20:00	A	10.78	4.048	94.974	0
2016-06-12 05:30:00	A	10.71	4.048	94.974	0
2016-06-12 05:40:00	A	10.46	4.048	93.967	0
2016-06-12 05:50:00	A	10.15	4.048	93.967	0
2016-06-12 06:00:00	A	9.83	4.551	92.447	0
2016-06-12 06:10:00	A	9.64	4.551	91.937	0
2016-06-12 06:20:00	A	9.39	4.551	92.447	0
2016-06-12 06:30:00	A	9.2	5.053	95.474	0
2016-06-12 06:40:00	A	8.88	5.053	93.462	0
2016-06-12 06:50:00	A	8.7	5.556	93.462	0
2016-06-12 07:00:00	A	8.51	5.556	93.462	0
2016-06-12 07:10:00	A	8.25	5.556	93.462	0
2016-06-12 07:20:00	A	8	5.556	93.967	0
2016-06-12 07:30:00	A	7.81	5.556	94.471	0
2016-06-12 07:40:00	A	7.56	5.556	94.471	0
2016-06-12 07:50:00	A	7.37	5.556	94.471	0
2016-06-12 08:00:00	A	7.18	6.058	93.462	0
2016-06-12 08:10:00	A	7.05	6.058	93.462	0
2016-06-12 08:20:00	A	6.93	6.561	92.955	0
2016-06-12 08:30:00	A	6.8	6.561	91.937	0
2016-06-12 08:40:00	A	6.74	7.063	90.913	0
2016-06-12 08:50:00	A	6.68	7.565	90.399	0
2016-06-12 09:00:00	A	6.68	8.067	87.284	0
2016-06-12 09:10:00	A	6.68	8.067	85.178	0
2016-06-12 09:20:00	A	6.74	8.57	84.117	0
2016-06-12 09:30:00	A	6.8	9.072	80.897	0
2016-06-12 09:40:00	A	6.87	9.574	78.721	0
2016-06-12 09:50:00	A	6.93	9.072	77.624	0
2016-06-12 10:00:00	A	7.12	9.574	76.522	0
2016-06-12 10:10:00	A	7.18	9.574	74.299	0
2016-06-12 10:20:00	A	7.31	9.574	73.74	0
2016-06-12 10:30:00	A	7.37	10.578	71.488	0
2016-06-12 10:40:00	A	7.56	11.079	68.641	0
2016-06-12 10:50:00	A	7.69	13.588	64.009	0
2016-06-12 11:00:00	A	7.87	22.104	38.162	0
2016-06-12 11:10:00	A	8.06	24.605	32.947	0
2016-06-12 11:20:00	A	8.32	22.604	32.947	0
2016-06-12 11:30:00	A	8.57	18.599	41.374	0
2016-06-12 11:40:00	A	8.88	22.104	36.867	0
2016-06-12 11:50:00	A	9.14	22.104	35.566	0
2016-06-12 12:00:00	A	9.45	24.605	30.968	0
2016-06-12 12:10:00	A	9.77	22.104	33.604	0
2016-06-12 12:20:00	A	10.08	19.1	42.012	0
2016-06-12 12:30:00	A	10.65	18.099	45.81	0
2016-06-12 12:40:00	A	11.6	18.099	45.18	0
2016-06-12 12:50:00	A	13.24	19.1	42.649	0
2016-06-12 13:00:00	A	15.57	20.602	40.094	0
2016-06-12 13:10:00	A	18.73	17.598	45.81	0
2016-06-12 13:20:00	A	22.64	19.1	43.917	0
2016-06-12 13:30:00	A	27.94	21.604	36.867	0
2016-06-12 13:40:00	A	32.73	17.097	45.81	0
2016-06-12 13:50:00	A	34.56	16.094	49.554	0
2016-06-12 14:00:00	A	35.63	15.092	50.791	0
2016-06-12 14:10:00	A	35.89	14.59	51.407	0
2016-06-12 14:20:00	A	36.08	13.086	58.687	0
2016-06-12 14:30:00	A	35.7	12.584	58.687	0
2016-06-12 14:40:00	A	35.57	12.083	60.474	0
2016-06-12 14:50:00	A	35.38	11.581	62.837	0
2016-06-12 15:00:00	A	35.32	11.581	60.474	0
2016-06-12 15:10:00	A	35.26	11.079	63.424	0
2016-06-12 15:20:00	A	35.32	11.079	64.009	0
2016-06-12 15:30:00	A	35	11.079	64.593	0
2016-06-12 15:40:00	A	34.88	10.578	65.757	0
2016-06-12 15:50:00	A	35.57	10.076	66.915	0
2016-06-12 16:00:00	A	35.38	10.076	68.641	0
2016-06-12 16:10:00	A	35.07	10.076	69.213	0
2016-06-12 16:20:00	A	35.13	10.076	71.488	0
2016-06-12 16:30:00	A	35.19	9.574	70.922	0
2016-06-12 16:40:00	A	35.26	9.574	72.617	0
2016-06-12 16:50:00	A	35.07	9.072	74.299	0
2016-06-12 17:00:00	A	35.13	8.57	75.968	0
2016-06-12 17:10:00	A	35.32	8.57	77.074	0
2016-06-12 17:20:00	A	35.51	8.57	77.074	0
2016-06-12 17:30:00	A	35.26	8.57	77.624	0
2016-06-12 17:40:00	A	35.57	8.067	79.812	0
2016-06-12 17:50:00	A	36.33	8.067	80.897	0
2016-06-12 18:00:00	A	36.52	7.565	81.976	0
2016-06-12 18:10:00	A	37.84	7.565	81.976	0
2016-06-12 18:20:00	A	37.84	7.565	83.584	0
2016-06-12 18:30:00	A	37.97	7.565	83.584	0
2016-06-12 18:40:00	A	38.28	7.063	84.117	0
2016-06-12 18:50:00	A	38.03	7.063	85.707	0
2016-06-12 19:00:00	A	37.21	7.063	86.76	0
2016-06-12 19:10:00	A	37.65	7.063	87.807	0
2016-06-12 19:20:00	A	38.35	6.561	87.284	0
2016-06-12 19:30:00	A	37.72	6.561	88.329	0
2016-06-12 19:40:00	A	37.84	6.561	88.848	0
2016-06-12 19:50:00	A	37.46	6.561	88.848	0
2016-06-12 20:00:00	A	37.78	6.561	90.399	0
2016-06-12 20:10:00	A	38.03	6.561	91.426	0
2016-06-12 20:20:00	A	36.71	6.058	92.447	0
2016-06-12 20:30:00	A	37.09	6.058	92.447	0
2016-06-12 20:40:00	A	36.77	6.058	93.462	0
2016-06-12 20:50:00	A	36.71	6.058	93.462	0
2016-06-12 21:00:00	A	35.57	6.561	93.462	0
2016-06-12 21:10:00	A	35.19	6.058	93.967	0
2016-06-12 21:20:00	A	34.62	6.058	93.462	0
2016-06-12 21:30:00	A	33.93	6.058	94.974	0
2016-06-12 21:40:00	A	33.43	6.058	96.472	0
2016-06-12 21:50:00	A	33.3	6.058	96.472	0
2016-06-12 22:00:00	A	32.86	6.058	97.464	0
2016-06-12 22:10:00	A	31.15	5.556	95.974	0
2016-06-12 22:20:00	A	28.32	6.058	97.957	0
2016-06-12 22:30:00	A	25.6	6.058	96.969	0
2016-06-12 22:40:00	A	23.14	6.058	97.464	0
2016-06-12 22:50:00	A	21	6.058	98.94	0
2016-06-12 23:00:00	A	19.36	6.058	97.957	0
2016-06-12 23:10:00	A	17.72	6.561	97.957	0
2016-06-12 23:20:00	A	16.46	6.561	96.969	0
2016-06-12 23:30:00	A	15.63	6.561	97.957	0
2016-06-12 23:40:00	A	15	7.063	97.957	0
2016-06-12 23:50:00	A	14.18	7.063	98.94	0
2016-06-13	A	13.36	7.063	100.889	0
2016-06-13 00:10:00	A	12.67	7.063	101.372	0
2016-06-13 00:20:00	A	12.29	7.063	99.917	0
2016-06-13 00:30:00	A	12.04	7.063	99.917	0
2016-06-13 00:40:00	A	11.91	7.063	99.917	0
2016-06-13 00:50:00	A	11.66	7.063	98.94	0
2016-06-13 01:00:00	A	11.47	6.561	99.43	0
2016-06-13 01:10:00	A	11.28	6.561	99.43	0
2016-06-13 01:20:00	A	11.22	6.561	98.45	0
2016-06-13 01:30:00	A	11.16	6.561	99.43	0
2016-06-13 01:40:00	A	11.03	6.561	98.94	0
2016-06-13 01:50:00	A	10.9	6.561	99.43	0
2016-06-13 02:00:00	A	10.97	6.561	100.404	0
2016-06-13 02:10:00	A	10.84	6.561	99.917	0
2016-06-13 02:20:00	A	10.65	6.561	99.917	0
2016-06-13 02:30:00	A	10.46	6.058	99.917	0
2016-06-13 02:40:00	A	10.4	6.058	99.917	0
2016-06-13 02:50:00	A	10.27	6.058	100.404	0
2016-06-13 03:00:00	A	10.08	6.058	100.404	0
2016-06-13 03:10:00	A	9.89	6.058	100.404	0
2016-06-13 03:20:00	A	9.77	6.058	100.404	0
2016-06-13 03:30:00	A	9.64	6.058	100.889	0
2016-06-13 03:40:00	A	9.58	6.058	100.889	0
2016-06-13 03:50:00	A	9.52	6.058	100.889	0
2016-06-13 04:00:00	A	9.52	5.556	100.889	0
2016-06-13 04:10:00	A	9.45	5.556	101.854	0
2016-06-13 04:20:00	A	9.33	5.556	100.889	0
2016-06-13 04:30:00	A	9.14	6.058	100.889	0
2016-06-13 04:40:00	A	8.95	6.058	100.889	0
2016-06-13 04:50:00	A	8.7	6.561	101.372	0
2016-06-13 05:00:00	A	8.44	6.561	100.404	0
2016-06-13 05:10:00	A	8.32	6.561	100.404	0
2016-06-13 05:20:00	A	8.19	6.561	100.404	0
2016-06-13 05:30:00	A	8	6.561	99.917	0
2016-06-13 05:40:00	A	7.87	6.561	100.889	0
2016-06-13 05:50:00	A	7.75	7.063	100.889	0
2016-06-13 06:00:00	A	7.62	6.561	100.889	0
2016-06-13 06:10:00	A	7.56	7.063	101.372	0
2016-06-13 06:20:00	A	7.5	7.063	101.372	0
2016-06-13 06:30:00	A	7.37	7.063	100.889	0
2016-06-13 06:40:00	A	7.37	7.063	101.372	0
2016-06-13 06:50:00	A	7.31	7.063	100.889	0
2016-06-13 07:00:00	A	7.31	7.565	101.372	0
2016-06-13 07:10:00	A	7.24	7.565	101.372	0
2016-06-13 07:20:00	A	7.31	7.565	100.889	0
2016-06-13 07:30:00	A	7.24	7.565	101.372	0
2016-06-13 07:40:00	A	7.24	7.565	99.917	0
2016-06-13 07:50:00	A	7.31	8.067	100.889	0
2016-06-13 08:00:00	A	7.37	8.067	101.854	0
2016-06-13 08:10:00	A	7.37	8.067	100.889	0
2016-06-13 08:20:00	A	7.43	8.067	99.917	0
2016-06-13 08:30:00	A	7.43	8.57	99.43	0
2016-06-13 08:40:00	A	7.5	8.57	99.43	0
2016-06-13 08:50:00	A	7.62	8.57	99.43	0
2016-06-13 09:00:00	A	7.69	8.57	98.94	0
2016-06-13 09:10:00	A	7.75	9.072	98.94	0
2016-06-13 09:20:00	A	7.81	9.072	97.957	0
2016-06-13 09:30:00	A	7.87	9.574	96.969	0
2016-06-13 09:40:00	A	8	9.574	95.474	0
2016-06-13 09:50:00	A	8.13	10.076	94.974	0
2016-06-13 10:00:00	A	8.19	10.076	94.974	0
2016-06-13 10:10:00	A	8.32	10.076	92.955	0
2016-06-13 10:20:00	A	8.44	10.076	93.462	0
2016-06-13 10:30:00	A	8.51	10.578	94.471	0
2016-06-13 10:40:00	A	8.63	11.079	89.884	0
2016-06-13 10:50:00	A	8.7	11.581	89.367	0
2016-06-13 11:00:00	A	8.88	11.079	88.329	0
2016-06-13 11:10:00	A	8.95	10.578	91.937	0
2016-06-13 11:20:00	A	9.14	11.079	91.426	0
2016-06-13 11:30:00	A	9.26	20.102	57.488	0
2016-06-13 11:40:00	A	9.39	13.086	77.074	0
2016-06-13 11:50:00	A	9.58	13.588	79.267	0
2016-06-13 12:00:00	A	9.7	13.086	78.173	0
2016-06-13 12:10:00	A	9.83	12.083	80.355	0
2016-06-13 12:20:00	A	10.02	11.581	82.513	0
2016-06-13 12:30:00	A	10.08	11.581	81.976	0
2016-06-13 12:40:00	A	10.21	14.089	73.74	0
2016-06-13 12:50:00	A	10.27	12.584	74.857	0
2016-06-13 13:00:00	A	10.4	13.588	70.354	0
2016-06-13 13:10:00	A	10.52	14.089	69.213	0
2016-06-13 13:20:00	A	10.65	13.086	71.488	0
2016-06-13 13:30:00	A	10.84	12.584	73.74	0
2016-06-13 13:40:00	A	11.16	12.584	69.784	0
2016-06-13 13:50:00	A	11.91	13.086	69.213	0
2016-06-13 14:00:00	A	13.3	14.59	69.213	0
2016-06-13 14:10:00	A	15.38	14.59	65.176	0
2016-06-13 14:20:00	A	18.41	14.089	68.067	0
2016-06-13 14:30:00	A	22.57	13.086	70.354	0
2016-06-13 14:40:00	A	27.75	12.584	73.74	0
2016-06-13 14:50:00	A	32.54	12.584	73.179	0
2016-06-13 15:00:00	A	34.44	12.584	73.74	0.2
2016-06-13 15:10:00	A	34.81	12.083	73.74	0
2016-06-13 15:20:00	A	34.94	12.584	73.74	0
2016-06-13 15:30:00	A	35.26	12.083	73.74	0
2016-06-13 15:40:00	A	35.19	12.083	74.299	0
2016-06-13 15:50:00	A	34.81	12.083	73.74	0
2016-06-13 16:00:00	A	35	11.581	75.968	0
2016-06-13 16:10:00	A	34.75	11.079	77.624	0
2016-06-13 16:20:00	A	35	11.079	79.812	0
2016-06-13 16:30:00	A	35.45	10.578	81.437	0
2016-06-13 16:40:00	A	35.26	10.578	82.513	0
2016-06-13 16:50:00	A	35.45	10.578	83.049	0
2016-06-13 17:00:00	A	35.57	10.076	84.117	0
2016-06-13 17:10:00	A	35.38	9.574	84.648	0
2016-06-13 17:20:00	A	35.89	9.574	84.648	0
2016-06-13 17:30:00	A	35.63	9.072	86.234	0
2016-06-13 17:40:00	A	36.33	9.072	87.284	0
2016-06-13 17:50:00	A	37.21	8.57	87.807	0
2016-06-13 18:00:00	A	37.72	8.57	89.367	0
2016-06-13 18:10:00	A	38.41	8.57	90.399	0
2016-06-13 18:20:00	A	38.35	8.067	90.913	0
2016-06-13 18:30:00	A	38.47	8.067	91.426	0
2016-06-13 18:40:00	A	38.47	8.067	91.937	0
2016-06-13 18:50:00	A	38.28	8.067	92.955	0
2016-06-13 19:00:00	A	38.03	8.067	93.967	0
2016-06-13 19:10:00	A	38.03	8.067	93.967	0
2016-06-13 19:20:00	A	38.28	8.067	94.471	0
2016-06-13 19:30:00	A	37.97	8.067	93.967	0
2016-06-13 19:40:00	A	38.22	8.067	93.967	0
2016-06-13 19:50:00	A	38.35	8.067	92.955	0
2016-06-13 20:00:00	A	38.22	8.067	92.955	0
2016-06-13 20:10:00	A	38.16	7.565	92.955	0
2016-06-13 20:20:00	A	38.41	7.565	93.462	0
2016-06-13 20:30:00	A	38.16	7.565	94.974	0
2016-06-13 20:40:00	A	37.91	7.565	95.974	0
2016-06-13 20:50:00	A	37.97	7.565	96.472	0
2016-06-13 21:00:00	A	37.15	7.063	96.472	0
2016-06-13 21:10:00	A	36.08	7.063	97.957	0
2016-06-13 21:20:00	A	35.38	7.063	97.957	0
2016-06-13 21:30:00	A	34.88	7.063	98.94	0
2016-06-13 21:40:00	A	34.81	6.561	98.45	0
2016-06-13 21:50:00	A	34.5	6.561	99.43	0
2016-06-13 22:00:00	A	35.26	6.561	99.43	0
2016-06-13 22:10:00	A	36.01	6.561	99.43	0
2016-06-13 22:20:00	A	37.46	6.561	99.917	0
2016-06-13 22:30:00	A	36.45	7.063	98.94	0
2016-06-13 22:40:00	A	35.32	7.063	98.94	0
2016-06-13 22:50:00	A	35	6.561	99.43	0
2016-06-13 23:00:00	A	35.07	6.561	98.94	0
2016-06-13 23:10:00	A	34.75	6.561	99.917	0
2016-06-13 23:20:00	A	34.37	6.561	98.94	0
2016-06-13 23:30:00	A	34.69	6.561	97.957	0
2016-06-13 23:40:00	A	34.75	7.063	98.45	0
2016-06-13 23:50:00	A	35.13	6.561	97.957	0
2016-06-14	A	36.77	6.561	98.45	0
2016-06-14 00:10:00	A	36.2	6.561	99.43	0
2016-06-14 00:20:00	A	35.38	6.561	99.43	0
2016-06-14 00:30:00	A	35.19	6.561	100.404	0
2016-06-14 00:40:00	A	34.75	6.561	100.404	0
2016-06-14 00:50:00	A	33.87	6.561	100.404	0
2016-06-14 01:00:00	A	33.43	6.561	100.889	0
2016-06-14 01:10:00	A	32.92	6.058	100.889	0
2016-06-14 01:20:00	A	32.1	6.058	100.889	0
2016-06-14 01:30:00	A	29.45	6.058	101.372	0
2016-06-14 01:40:00	A	26.74	6.058	101.854	0
2016-06-14 01:50:00	A	24.22	6.058	101.854	0
2016-06-14 02:00:00	A	22.13	6.058	101.854	0
2016-06-14 02:10:00	A	20.37	6.058	102.335	0
2016-06-14 02:20:00	A	18.79	6.058	101.854	0
2016-06-14 02:30:00	A	17.34	6.058	101.854	0
2016-06-14 02:40:00	A	16.08	6.058	102.335	0
2016-06-14 02:50:00	A	14.94	6.058	101.854	0
2016-06-14 03:00:00	A	13.93	6.058	102.335	0
2016-06-14 03:10:00	A	13.05	6.058	101.854	0
2016-06-14 03:20:00	A	12.48	6.058	101.854	0
2016-06-14 03:30:00	A	12.04	6.561	101.854	0
2016-06-14 03:40:00	A	11.6	6.561	101.854	0
2016-06-14 03:50:00	A	11.28	6.561	101.372	0
2016-06-14 04:00:00	A	10.9	6.561	101.372	0
2016-06-14 04:10:00	A	10.52	6.561	100.889	0
2016-06-14 04:20:00	A	10.34	6.058	101.372	0
2016-06-14 04:30:00	A	10.02	6.058	101.372	0
2016-06-14 04:40:00	A	9.77	6.058	100.889	0
2016-06-14 04:50:00	A	9.52	6.058	101.372	0
2016-06-14 05:00:00	A	9.33	6.058	101.372	0
2016-06-14 05:10:00	A	9.07	6.561	100.889	0
2016-06-14 05:20:00	A	8.82	6.561	100.889	0
2016-06-14 05:30:00	A	8.57	6.561	100.889	0
2016-06-14 05:40:00	A	8.38	7.063	100.889	0
2016-06-14 05:50:00	A	8.19	7.063	100.404	0
2016-06-14 06:00:00	A	8.06	7.063	98.45	0
2016-06-14 06:10:00	A	7.94	7.063	99.43	0
2016-06-14 06:20:00	A	7.81	7.063	99.43	0
2016-06-14 06:30:00	A	7.69	7.063	99.43	0
2016-06-14 06:40:00	A	7.56	7.063	99.917	0
2016-06-14 06:50:00	A	7.5	7.063	99.43	0
2016-06-14 07:00:00	A	7.43	7.063	99.43	0
2016-06-14 07:10:00	A	7.37	7.565	99.43	0
2016-06-14 07:20:00	A	7.37	7.565	99.43	0
2016-06-14 07:30:00	A	7.31	7.565	97.957	0
2016-06-14 07:40:00	A	7.31	7.565	97.957	0
2016-06-14 07:50:00	A	7.31	7.565	98.45	0
2016-06-14 08:00:00	A	7.31	8.067	96.969	0
2016-06-14 08:10:00	A	7.31	8.57	97.464	0
2016-06-14 08:20:00	A	7.37	8.57	97.464	0
2016-06-14 08:30:00	A	7.37	9.072	95.974	0
2016-06-14 08:40:00	A	7.43	9.574	94.471	0
2016-06-14 08:50:00	A	7.5	10.076	92.447	0
2016-06-14 09:00:00	A	7.62	10.578	90.913	0
2016-06-14 09:10:00	A	7.75	10.578	88.848	0
2016-06-14 09:20:00	A	7.94	11.079	88.329	0
2016-06-14 09:30:00	A	8.06	11.581	86.234	0
2016-06-14 09:40:00	A	8.19	11.581	85.707	0
2016-06-14 09:50:00	A	8.38	12.083	83.049	0
2016-06-14 10:00:00	A	8.57	12.584	81.437	0
2016-06-14 10:10:00	A	8.76	12.584	78.721	0
2016-06-14 10:20:00	A	8.95	13.086	76.522	0
2016-06-14 10:30:00	A	9.2	13.086	74.857	0
2016-06-14 10:40:00	A	9.39	14.089	73.179	0
2016-06-14 10:50:00	A	9.64	16.094	65.176	0
2016-06-14 11:00:00	A	9.89	23.605	42.012	0
2016-06-14 11:10:00	A	10.08	25.105	38.162	0
2016-06-14 11:20:00	A	10.4	23.105	40.094	0
2016-06-14 11:30:00	A	10.71	22.104	43.917	0
2016-06-14 11:40:00	A	10.97	23.605	40.735	0
2016-06-14 11:50:00	A	11.34	24.605	38.808	0
2016-06-14 12:00:00	A	11.98	25.105	36.218	0
2016-06-14 12:10:00	A	12.86	21.103	44.55	0
2016-06-14 12:20:00	A	14.5	19.1	51.407	0
2016-06-14 12:30:00	A	17.15	21.103	46.437	0
2016-06-14 12:40:00	A	21.12	18.599	52.022	0
2016-06-14 12:50:00	A	26.49	19.601	52.635	0
2016-06-14 13:00:00	A	31.85	21.103	47.064	0
2016-06-14 13:10:00	A	33.99	20.102	50.791	0
2016-06-14 13:20:00	A	34.69	22.604	43.917	0
2016-06-14 13:30:00	A	35.26	24.105	39.451	0
2016-06-14 13:40:00	A	35.13	20.102	47.689	0
2016-06-14 13:50:00	A	34.94	18.099	52.635	0
2016-06-14 14:00:00	A	35.26	18.599	53.857	0
2016-06-14 14:10:00	A	34.88	16.595	57.488	0
2016-06-14 14:20:00	A	34.81	15.593	61.658	0
2016-06-14 14:30:00	A	34.75	15.092	63.424	0
2016-06-14 14:40:00	A	34.75	14.59	64.009	0
2016-06-14 14:50:00	A	35.32	14.59	64.593	0
2016-06-14 15:00:00	A	35.26	14.59	65.757	0
2016-06-14 15:10:00	A	34.88	14.089	66.337	0
2016-06-14 15:20:00	A	35.13	13.588	67.492	0
2016-06-14 15:30:00	A	35.26	13.588	67.492	0
2016-06-14 15:40:00	A	35.19	13.086	69.213	0
2016-06-14 15:50:00	A	35.13	13.086	70.922	0
2016-06-14 16:00:00	A	35.45	12.584	69.213	0
2016-06-14 16:10:00	A	35.63	12.584	72.053	0
2016-06-14 16:20:00	A	36.27	12.584	74.299	0
2016-06-14 16:30:00	A	36.27	12.584	73.74	0
2016-06-14 16:40:00	A	35.82	12.584	72.053	0
2016-06-14 16:50:00	A	35.82	12.083	73.179	0
2016-06-14 17:00:00	A	36.08	12.083	73.74	0
2016-06-14 17:10:00	A	36.58	12.083	74.299	0
2016-06-14 17:20:00	A	36.71	11.079	79.812	0
2016-06-14 17:30:00	A	37.34	10.578	83.584	0
2016-06-14 17:40:00	A	37.97	10.578	86.234	0
2016-06-14 17:50:00	A	37.78	10.076	88.848	0
2016-06-14 18:00:00	A	37.4	10.076	89.884	0
2016-06-14 18:10:00	A	37.78	9.574	91.426	0
2016-06-14 18:20:00	A	38.09	9.574	91.937	0
2016-06-14 18:30:00	A	38.22	9.574	94.471	0
2016-06-14 18:40:00	A	37.91	9.574	92.447	0
2016-06-14 18:50:00	A	37.72	9.574	92.447	0
2016-06-14 19:00:00	A	36.96	9.072	95.474	0
2016-06-14 19:10:00	A	37.09	9.072	95.974	0
2016-06-14 19:20:00	A	37.02	9.072	96.472	0
2016-06-14 19:30:00	A	37.65	8.57	95.474	0
2016-06-14 19:40:00	A	37.46	8.57	97.464	0
2016-06-14 19:50:00	A	37.15	8.57	97.464	0
2016-06-14 20:00:00	A	37.15	8.57	97.464	0
2016-06-14 20:10:00	A	37.53	8.067	97.464	0
2016-06-14 20:20:00	A	37.91	8.067	96.969	0
2016-06-14 20:30:00	A	38.16	8.067	98.94	0
2016-06-14 20:40:00	A	38.16	8.067	98.94	0
2016-06-14 20:50:00	A	37.97	8.067	99.917	0
2016-06-14 21:00:00	A	37.97	8.067	98.94	0
2016-06-14 21:10:00	A	37.97	7.565	99.917	0
2016-06-14 21:20:00	A	37.78	7.565	100.404	0
2016-06-14 21:30:00	A	37.27	7.565	100.404	0
2016-06-14 21:40:00	A	36.96	7.565	100.889	0
2016-06-14 21:50:00	A	38.09	7.565	100.404	0
2016-06-14 22:00:00	A	37.46	7.565	100.889	0
2016-06-14 22:10:00	A	36.33	7.565	100.404	0
2016-06-14 22:20:00	A	35.95	7.565	101.372	0
2016-06-14 22:30:00	A	35.82	7.565	100.889	0
2016-06-14 22:40:00	A	36.45	8.067	100.889	0
2016-06-14 22:50:00	A	37.4	7.565	99.917	0
2016-06-14 23:00:00	A	37.53	7.565	100.889	0
2016-06-14 23:10:00	A	37.53	8.067	100.404	0
2016-06-14 23:20:00	A	36.33	7.565	100.889	0
2016-06-14 23:30:00	A	35.82	7.565	100.889	0
2016-06-14 23:40:00	A	36.77	7.063	101.372	0
2016-06-14 23:50:00	A	35.95	7.063	100.889	0
2016-06-15	A	34.25	7.063	100.404	0
2016-06-15 00:10:00	A	33.74	7.063	101.372	0
2016-06-15 00:20:00	A	33.11	7.063	101.854	0
2016-06-15 00:30:00	A	32.16	7.063	101.372	0
2016-06-15 00:40:00	A	29.77	7.063	101.372	0
2016-06-15 00:50:00	A	27.12	7.063	101.854	0
2016-06-15 01:00:00	A	24.59	6.561	101.372	0
2016-06-15 01:10:00	A	22.39	6.561	101.372	0
2016-06-15 01:20:00	A	20.43	6.561	102.335	0
2016-06-15 01:30:00	A	18.73	6.561	102.335	0
2016-06-15 01:40:00	A	17.34	6.561	101.854	0
2016-06-15 01:50:00	A	16.08	6.561	102.335	0
2016-06-15 02:00:00	A	15.07	6.058	101.854	0
2016-06-15 02:10:00	A	14.25	6.058	101.854	0
2016-06-15 02:20:00	A	13.49	5.556	102.335	0
2016-06-15 02:30:00	A	12.8	5.556	102.814	0
2016-06-15 02:40:00	A	12.29	5.556	102.814	0
2016-06-15 02:50:00	A	11.85	5.053	102.335	0
2016-06-15 03:00:00	A	11.47	5.053	102.335	0
2016-06-15 03:10:00	A	11.16	5.053	102.335	0
2016-06-15 03:20:00	A	10.84	5.053	102.814	0
2016-06-15 03:30:00	A	10.65	5.053	102.335	0
2016-06-15 03:40:00	A	10.46	4.551	102.814	0
2016-06-15 03:50:00	A	10.15	4.551	102.335	0
2016-06-15 04:00:00	A	9.83	4.048	102.814	0
2016-06-15 04:10:00	A	9.64	4.048	102.335	0
2016-06-15 04:20:00	A	9.45	3.545	102.814	0
2016-06-15 04:30:00	A	9.26	4.048	103.291	0
2016-06-15 04:40:00	A	9.14	4.048	103.291	0
2016-06-15 04:50:00	A	8.82	4.551	103.767	0
2016-06-15 05:00:00	A	8.63	4.551	103.767	0
2016-06-15 05:10:00	A	8.38	4.551	103.767	0
2016-06-15 05:20:00	A	8.06	5.053	103.291	0
2016-06-15 05:30:00	A	7.94	5.053	102.814	0
2016-06-15 05:40:00	A	7.69	5.053	103.291	0
2016-06-15 05:50:00	A	7.5	5.053	103.291	0
2016-06-15 06:00:00	A	7.31	5.053	102.814	0
2016-06-15 06:10:00	A	7.12	5.053	102.335	0
2016-06-15 06:20:00	A	6.93	5.053	103.291	0
2016-06-15 06:30:00	A	6.8	5.053	101.854	0
2016-06-15 06:40:00	A	6.68	4.551	102.335	0
2016-06-15 06:50:00	A	6.49	5.053	102.814	0
2016-06-15 07:00:00	A	6.36	5.053	103.291	0
2016-06-15 07:10:00	A	6.23	5.556	102.814	0
2016-06-15 07:20:00	A	6.17	5.556	102.335	0
2016-06-15 07:30:00	A	6.11	5.556	101.854	0
2016-06-15 07:40:00	A	6.05	5.556	101.372	0
2016-06-15 07:50:00	A	5.98	5.556	103.291	0
2016-06-15 08:00:00	A	5.98	6.058	102.335	0
2016-06-15 08:10:00	A	5.92	6.058	101.372	0
2016-06-15 08:20:00	A	5.92	6.058	101.854	0
2016-06-15 08:30:00	A	5.86	6.561	101.854	0
2016-06-15 08:40:00	A	5.86	6.561	101.372	0
2016-06-15 08:50:00	A	5.86	6.561	101.372	0
2016-06-15 09:00:00	A	5.92	7.063	100.889	0
2016-06-15 09:10:00	A	5.92	7.565	99.917	0
2016-06-15 09:20:00	A	5.98	7.565	99.917	0
2016-06-15 09:30:00	A	6.11	8.067	99.917	0
2016-06-15 09:40:00	A	6.17	8.57	97.464	0
2016-06-15 09:50:00	A	6.3	9.072	96.969	0
2016-06-15 10:00:00	A	6.36	10.076	93.967	0
2016-06-15 10:10:00	A	6.55	10.076	92.955	0
2016-06-15 10:20:00	A	6.74	10.076	92.447	0
2016-06-15 10:30:00	A	6.87	10.076	92.955	0
2016-06-15 10:40:00	A	7.05	11.581	88.848	0
2016-06-15 10:50:00	A	7.24	14.089	78.721	0
2016-06-15 11:00:00	A	7.56	24.605	43.917	0
2016-06-15 11:10:00	A	7.87	27.605	33.604	0
2016-06-15 11:20:00	A	8.19	26.605	34.26	0
2016-06-15 11:30:00	A	8.57	24.605	37.515	0
2016-06-15 11:40:00	A	8.95	27.605	32.289	0
2016-06-15 11:50:00	A	9.39	26.105	36.218	0
2016-06-15 12:00:00	A	9.77	27.605	32.289	0
2016-06-15 12:10:00	A	10.27	27.105	32.289	0
2016-06-15 12:20:00	A	10.65	22.604	40.094	0
2016-06-15 12:30:00	A	11.16	21.604	44.55	0
2016-06-15 12:40:00	A	11.53	20.102	46.437	0
2016-06-15 12:50:00	A	11.98	21.604	43.917	0
2016-06-15 13:00:00	A	12.42	24.605	38.162	0
2016-06-15 13:10:00	A	12.86	20.602	47.064	0
2016-06-15 13:20:00	A	13.43	22.604	46.437	0
2016-06-15 13:30:00	A	14.81	23.605	42.012	0
2016-06-15 13:40:00	A	17.46	20.102	49.554	0
2016-06-15 13:50:00	A	21.57	18.599	55.679	0
2016-06-15 14:00:00	A	27.12	17.598	59.284	0
2016-06-15 14:10:00	A	32.54	16.595	61.658	0
2016-06-15 14:20:00	A	33.93	15.593	65.757	0
2016-06-15 14:30:00	A	34.5	14.59	69.784	0
2016-06-15 14:40:00	A	34.94	14.089	71.488	0.2
2016-06-15 14:50:00	A	34.88	14.089	72.053	0
2016-06-15 15:00:00	A	35.07	13.588	73.179	0
2016-06-15 15:10:00	A	34.69	13.588	73.179	0
2016-06-15 15:20:00	A	34.94	13.588	74.299	0
2016-06-15 15:30:00	A	35.07	13.086	75.968	0
2016-06-15 15:40:00	A	35.76	12.584	77.074	0
2016-06-15 15:50:00	A	35.76	12.584	78.173	0
2016-06-15 16:00:00	A	35.57	12.584	78.721	0
2016-06-15 16:10:00	A	35.26	12.083	79.267	0
2016-06-15 16:20:00	A	35.82	12.083	79.267	0
2016-06-15 16:30:00	A	35.32	12.083	81.437	0
2016-06-15 16:40:00	A	35.19	11.581	83.049	0
2016-06-15 16:50:00	A	35.19	11.079	83.584	0
2016-06-15 17:00:00	A	35.07	11.079	84.117	0
2016-06-15 17:10:00	A	35.07	10.578	85.178	0
2016-06-15 17:20:00	A	36.2	10.578	86.76	0
2016-06-15 17:30:00	A	36.71	10.076	87.284	0
2016-06-15 17:40:00	A	37.65	10.076	88.329	0
2016-06-15 17:50:00	A	37.72	9.574	87.807	0
2016-06-15 18:00:00	A	38.03	9.574	89.367	0
2016-06-15 18:10:00	A	38.35	9.574	90.399	0
2016-06-15 18:20:00	A	38.16	9.072	91.426	0
2016-06-15 18:30:00	A	37.65	9.072	92.447	0
2016-06-15 18:40:00	A	37.78	9.072	93.462	0
2016-06-15 18:50:00	A	37.34	8.57	92.447	0
2016-06-15 19:00:00	A	37.65	8.57	92.447	0
2016-06-15 19:10:00	A	37.78	8.57	93.462	0
2016-06-15 19:20:00	A	37.53	8.57	93.462	0
2016-06-15 19:30:00	A	37.84	8.57	94.974	0
2016-06-15 19:40:00	A	38.22	8.57	94.471	0
2016-06-15 19:50:00	A	37.46	8.57	95.474	0
2016-06-15 20:00:00	A	36.77	8.067	95.974	0
2016-06-15 20:10:00	A	37.53	8.067	96.472	0
2016-06-15 20:20:00	A	37.84	8.067	96.472	0
2016-06-15 20:30:00	A	37.59	8.067	96.472	0
2016-06-15 20:40:00	A	37.27	8.067	97.464	0
2016-06-15 20:50:00	A	36.2	8.067	97.957	0
2016-06-15 21:00:00	A	35.7	7.565	97.464	0
2016-06-15 21:10:00	A	35.26	7.063	96.969	0
2016-06-15 21:20:00	A	34.75	7.063	98.45	0
2016-06-15 21:30:00	A	34.56	7.063	98.94	0
2016-06-15 21:40:00	A	34.44	6.561	97.957	0
2016-06-15 21:50:00	A	34.44	6.561	97.957	0
2016-06-15 22:00:00	A	34.37	6.561	98.94	0
2016-06-15 22:10:00	A	34.5	6.561	99.43	0
2016-06-15 22:20:00	A	35.45	7.063	98.94	0
2016-06-15 22:30:00	A	35.95	6.561	97.464	0
2016-06-15 22:40:00	A	35.45	6.561	97.464	0
2016-06-15 22:50:00	A	37.65	6.058	97.957	0
2016-06-15 23:00:00	A	36.45	6.058	98.94	0
2016-06-15 23:10:00	A	35.13	6.058	99.917	0
2016-06-15 23:20:00	A	34.62	6.058	99.917	0
2016-06-15 23:30:00	A	34.12	6.058	99.917	0
2016-06-15 23:40:00	A	33.43	6.058	100.889	0
2016-06-15 23:50:00	A	32.73	6.561	100.889	0
2016-06-16	A	31.15	6.561	100.404	0
2016-06-16 00:10:00	A	28.63	6.561	100.889	0
2016-06-16 00:20:00	A	26.11	6.561	99.43	0
2016-06-16 00:30:00	A	23.77	6.058	100.889	0
2016-06-16 00:40:00	A	21.57	6.058	100.889	0
2016-06-16 00:50:00	A	19.8	6.058	100.889	0
2016-06-16 01:00:00	A	18.22	6.058	100.889	0
2016-06-16 01:10:00	A	16.83	6.058	100.889	0
2016-06-16 01:20:00	A	15.7	5.556	99.43	0
2016-06-16 01:30:00	A	14.75	5.556	100.889	0
2016-06-16 01:40:00	A	13.87	5.556	100.889	0
2016-06-16 01:50:00	A	13.24	5.556	100.889	0
2016-06-16 02:00:00	A	12.73	5.556	101.372	0
2016-06-16 02:10:00	A	12.29	5.556	101.372	0
2016-06-16 02:20:00	A	11.91	5.556	100.404	0
2016-06-16 02:30:00	A	11.72	5.556	100.889	0
2016-06-16 02:40:00	A	12.04	5.556	101.372	0
2016-06-16 02:50:00	A	11.85	5.053	100.889	0
2016-06-16 03:00:00	A	11.41	5.053	102.814	0
2016-06-16 03:10:00	A	11.16	5.556	102.335	0
2016-06-16 03:20:00	A	10.9	6.058	101.372	0
2016-06-16 03:30:00	A	10.78	6.058	99.917	0
2016-06-16 03:40:00	A	10.59	6.058	99.917	0
2016-06-16 03:50:00	A	10.34	6.058	99.917	0
2016-06-16 04:00:00	A	10.27	6.058	100.889	0
2016-06-16 04:10:00	A	10.15	5.556	98.45	0
2016-06-16 04:20:00	A	10.08	5.556	100.404	0
2016-06-16 04:30:00	A	9.83	5.053	100.889	0
2016-06-16 04:40:00	A	9.52	5.556	100.889	0
2016-06-16 04:50:00	A	9.39	5.556	100.889	0
2016-06-16 05:00:00	A	9.39	5.556	100.889	0
2016-06-16 05:10:00	A	9.2	5.556	99.917	0
2016-06-16 05:20:00	A	9.01	5.556	99.43	0
2016-06-16 05:30:00	A	8.88	5.556	100.404	0
2016-06-16 05:40:00	A	8.63	5.053	99.917	0
2016-06-16 05:50:00	A	8.44	5.053	99.917	0
2016-06-16 06:00:00	A	8.25	4.551	101.372	0
2016-06-16 06:10:00	A	8	4.551	101.372	0
2016-06-16 06:20:00	A	7.75	4.551	101.854	0
2016-06-16 06:30:00	A	7.5	4.551	101.854	0
2016-06-16 06:40:00	A	7.31	4.551	101.372	0
2016-06-16 06:50:00	A	7.12	4.551	101.372	0
2016-06-16 07:00:00	A	6.99	5.053	101.854	0
2016-06-16 07:10:00	A	6.8	5.053	101.372	0
2016-06-16 07:20:00	A	6.68	5.053	100.889	0
2016-06-16 07:30:00	A	6.49	5.556	100.404	0
2016-06-16 07:40:00	A	6.36	5.556	99.917	0
2016-06-16 07:50:00	A	6.3	6.058	99.917	0
2016-06-16 08:00:00	A	6.23	6.561	96.969	0
2016-06-16 08:10:00	A	6.23	7.063	96.472	0
2016-06-16 08:20:00	A	6.23	7.565	94.471	0
2016-06-16 08:30:00	A	6.23	8.067	91.426	0
2016-06-16 08:40:00	A	6.23	8.57	89.367	0
2016-06-16 08:50:00	A	6.36	9.072	88.848	0
2016-06-16 09:00:00	A	6.49	9.574	86.76	0
2016-06-16 09:10:00	A	6.55	10.076	84.117	0
2016-06-16 09:20:00	A	6.74	10.578	81.976	0
2016-06-16 09:30:00	A	6.93	11.079	79.812	0
2016-06-16 09:40:00	A	7.12	11.581	78.173	0
2016-06-16 09:50:00	A	7.37	11.581	76.522	0
2016-06-16 10:00:00	A	7.56	12.083	75.413	0
2016-06-16 10:10:00	A	7.81	12.584	74.857	0
2016-06-16 10:20:00	A	8.06	12.584	72.617	0
2016-06-16 10:30:00	A	8.38	13.086	70.354	0
2016-06-16 10:40:00	A	8.57	14.089	64.009	0
2016-06-16 10:50:00	A	8.88	16.595	56.284	0
2016-06-16 11:00:00	A	9.2	26.605	31.629	0
2016-06-16 11:10:00	A	9.52	30.103	24.95	0
2016-06-16 11:20:00	A	9.89	28.604	25.625	0
2016-06-16 11:30:00	A	10.21	26.105	29.641	0
2016-06-16 11:40:00	A	10.65	29.603	24.274	0
2016-06-16 11:50:00	A	11.09	27.105	26.298	0
2016-06-16 12:00:00	A	11.6	30.103	22.918	0
2016-06-16 12:10:00	A	12.23	29.104	24.274	0
2016-06-16 12:20:00	A	13.24	24.105	32.289	0
2016-06-16 12:30:00	A	14.88	23.605	34.26	0
2016-06-16 12:40:00	A	17.72	23.105	36.867	0
2016-06-16 12:50:00	A	21.94	23.105	35.566	0
2016-06-16 13:00:00	A	27.43	23.105	36.867	0
2016-06-16 13:10:00	A	32.42	21.103	41.374	0
2016-06-16 13:20:00	A	34.18	23.105	36.218	0
2016-06-16 13:30:00	A	34.44	22.604	35.566	0
2016-06-16 13:40:00	A	35	19.1	43.284	0
2016-06-16 13:50:00	A	34.94	19.1	45.81	0
2016-06-16 14:00:00	A	34.94	19.1	45.18	0
2016-06-16 14:10:00	A	34.94	18.099	48.312	0
2016-06-16 14:20:00	A	35.19	16.595	52.635	0
2016-06-16 14:30:00	A	35.32	16.094	56.284	0
2016-06-16 14:40:00	A	35	15.593	58.089	0
2016-06-16 14:50:00	A	34.81	15.593	56.284	0
2016-06-16 15:00:00	A	35.13	15.593	58.089	0
2016-06-16 15:10:00	A	35	15.092	58.687	0
2016-06-16 15:20:00	A	35.26	15.092	61.658	0
2016-06-16 15:30:00	A	35.26	14.59	62.248	0
2016-06-16 15:40:00	A	35.63	15.092	61.658	0
2016-06-16 15:50:00	A	35.13	14.089	64.009	0
2016-06-16 16:00:00	A	35.13	13.588	67.492	0
2016-06-16 16:10:00	A	35.26	13.086	69.213	0
2016-06-16 16:20:00	A	35.26	12.584	70.922	0
2016-06-16 16:30:00	A	35.95	12.083	72.617	0
2016-06-16 16:40:00	A	36.08	12.083	72.617	0
2016-06-16 16:50:00	A	35.63	12.083	75.413	0
2016-06-16 17:00:00	A	36.14	11.079	75.968	0
2016-06-16 17:10:00	A	37.02	11.079	75.413	0
2016-06-16 17:20:00	A	37.09	11.079	75.968	0
2016-06-16 17:30:00	A	37.53	11.079	77.624	0
2016-06-16 17:40:00	A	38.41	11.079	76.522	0
2016-06-16 17:50:00	A	38.91	11.079	75.968	0
2016-06-16 18:00:00	A	38.79	10.578	78.173	0
2016-06-16 18:10:00	A	38.16	10.578	78.173	0
2016-06-16 18:20:00	A	38.03	10.578	79.267	0
2016-06-16 18:30:00	A	37.34	10.578	78.173	0
2016-06-16 18:40:00	A	37.65	10.578	77.074	0
2016-06-16 18:50:00	A	38.41	10.578	75.413	0
2016-06-16 19:00:00	A	38.6	10.578	75.968	0
2016-06-16 19:10:00	A	38.35	10.076	77.624	0
2016-06-16 19:20:00	A	38.03	9.574	78.721	0
2016-06-16 19:30:00	A	38.03	9.574	79.267	0
2016-06-16 19:40:00	A	38.16	9.574	79.267	0
2016-06-16 19:50:00	A	38.09	9.574	80.355	0
2016-06-16 20:00:00	A	37.78	9.574	80.897	0
2016-06-16 20:10:00	A	37.21	9.574	81.437	0
2016-06-16 20:20:00	A	38.16	9.574	83.049	0
2016-06-16 20:30:00	A	37.65	9.574	85.178	0
2016-06-16 20:40:00	A	37.46	9.574	85.707	0
2016-06-16 20:50:00	A	37.72	10.076	86.76	0
2016-06-16 21:00:00	A	37.27	10.076	85.707	0
2016-06-16 21:10:00	A	36.14	10.076	86.76	0
2016-06-16 21:20:00	A	35.63	10.076	86.76	0
2016-06-16 21:30:00	A	35.38	10.076	86.76	0
2016-06-16 21:40:00	A	35.26	10.076	87.284	0
2016-06-16 21:50:00	A	34.75	10.076	87.284	0
2016-06-16 22:00:00	A	35	10.076	88.329	0
2016-06-16 22:10:00	A	34.94	10.076	88.329	0
2016-06-16 22:20:00	A	35	9.574	91.937	0
2016-06-16 22:30:00	A	35.38	9.072	91.426	0
2016-06-16 22:40:00	A	35.32	9.072	91.937	0
2016-06-16 22:50:00	A	36.08	9.072	91.937	0
2016-06-16 23:00:00	A	36.27	9.072	92.447	0
2016-06-16 23:10:00	A	35.89	8.57	92.447	0
2016-06-16 23:20:00	A	36.83	8.57	93.967	0
2016-06-16 23:30:00	A	37.21	8.57	94.471	0
2016-06-16 23:40:00	A	37.4	8.57	95.474	0
2016-06-16 23:50:00	A	37.59	8.57	94.974	0
2016-06-17	A	37.46	8.57	94.974	0
2016-06-17 00:10:00	A	37.91	8.57	95.974	0
2016-06-17 00:20:00	A	37.97	8.57	95.974	0
2016-06-17 00:30:00	A	37.59	8.57	96.472	0
2016-06-17 00:40:00	A	37.84	8.57	96.472	0
2016-06-17 00:50:00	A	38.47	8.57	96.472	0
2016-06-17 01:00:00	A	37.59	8.067	96.472	0
2016-06-17 01:10:00	A	37.21	8.067	97.957	0
2016-06-17 01:20:00	A	37.02	8.067	97.957	0
2016-06-17 01:30:00	A	37.27	8.067	97.464	0
2016-06-17 01:40:00	A	37.59	8.067	97.464	0
2016-06-17 01:50:00	A	37.84	8.067	96.472	0
2016-06-17 02:00:00	A	37.84	8.067	96.969	0
2016-06-17 02:10:00	A	37.72	8.067	96.969	0
2016-06-17 02:20:00	A	38.28	8.067	96.472	0
2016-06-17 02:30:00	A	37.65	7.565	96.969	0
2016-06-17 02:40:00	A	37.65	7.565	97.464	0
2016-06-17 02:50:00	A	37.84	7.565	97.957	0
2016-06-17 03:00:00	A	38.16	7.565	97.464	0
2016-06-17 03:10:00	A	37.91	7.565	97.957	0
2016-06-17 03:20:00	A	38.03	7.565	98.45	0
2016-06-17 03:30:00	A	37.4	7.063	97.957	0
2016-06-17 03:40:00	A	37.91	7.063	99.917	0
2016-06-17 03:50:00	A	37.21	7.565	100.404	0
2016-06-17 04:00:00	A	37.59	7.565	100.889	0
2016-06-17 04:10:00	A	37.91	7.565	98.45	0
2016-06-17 04:20:00	A	37.65	7.565	98.94	0
2016-06-17 04:30:00	A	37.27	7.565	98.94	0
2016-06-17 04:40:00	A	37.59	7.565	98.94	0
2016-06-17 04:50:00	A	37.78	8.067	98.94	0
2016-06-17 05:00:00	A	37.78	8.57	97.464	0
2016-06-17 05:10:00	A	37.97	9.072	95.974	0
2016-06-17 05:20:00	A	37.21	9.072	95.474	0
2016-06-17 05:30:00	A	37.59	9.072	95.474	0
2016-06-17 05:40:00	A	36.58	9.072	94.471	0
2016-06-17 05:50:00	A	36.77	9.072	95.474	0
2016-06-17 06:00:00	A	36.9	9.072	96.472	0
2016-06-17 06:10:00	A	36.45	8.57	96.969	0
2016-06-17 06:20:00	A	35.82	8.57	96.472	0
2016-06-17 06:30:00	A	35.38	8.57	95.974	0
2016-06-17 06:40:00	A	34.62	8.57	96.472	0
2016-06-17 06:50:00	A	34.56	8.067	95.974	0
2016-06-17 07:00:00	A	34.44	8.067	95.474	0
2016-06-17 07:10:00	A	34.56	8.067	97.464	0
2016-06-17 07:20:00	A	34.31	8.067	95.474	0
2016-06-17 07:30:00	A	34.06	8.57	96.472	0
2016-06-17 07:40:00	A	33.99	9.072	93.967	0
2016-06-17 07:50:00	A	34.31	9.574	93.462	0
2016-06-17 08:00:00	A	35.07	9.574	91.937	0
2016-06-17 08:10:00	A	36.14	10.076	91.937	0
2016-06-17 08:20:00	A	35.45	10.076	91.426	0
2016-06-17 08:30:00	A	35.19	10.578	88.329	0
2016-06-17 08:40:00	A	34.75	11.581	85.178	0
2016-06-17 08:50:00	A	34.75	11.581	84.648	0
2016-06-17 09:00:00	A	34.44	12.083	82.513	0
2016-06-17 09:10:00	A	34.31	12.584	80.897	0
2016-06-17 09:20:00	A	34.31	12.083	82.513	0
2016-06-17 09:30:00	A	34.18	13.086	79.267	0
2016-06-17 09:40:00	A	34.06	14.089	76.522	0
2016-06-17 09:50:00	A	34.06	14.59	74.299	0
2016-06-17 10:00:00	A	34.18	14.59	72.053	0
2016-06-17 10:10:00	A	34.37	14.59	70.922	0
2016-06-17 10:20:00	A	34.18	14.089	70.922	0
2016-06-17 10:30:00	A	34.31	15.593	65.176	0
2016-06-17 10:40:00	A	34.25	16.094	64.593	0
2016-06-17 10:50:00	A	34.06	18.099	59.88	0
2016-06-17 11:00:00	A	34.31	22.604	41.374	0	123.5	0
2016-06-17 11:10:00	A	33.99	18.599	51.407	0	151.4	0
2016-06-17 11:20:00	A	34.06	22.104	42.012	0	2851	0.037
2016-06-17 11:30:00	A	34.31	20.102	45.81	0	12020	0.204
2016-06-17 11:40:00	A	34.12	18.599	51.407	0	10780	0.192
2016-06-17 11:50:00	A	34.18	17.598	54.466	0	6873	0.148
2016-06-17 12:00:00	A	34.12	16.094	57.488	0	8263	0.167
2016-06-17 12:10:00	A	34.18	16.094	58.687	0	10800	0.188
2016-06-17 12:20:00	A	34.25	16.595	56.887	0	12490	0.2
2016-06-17 12:30:00	A	34.62	17.097	56.887	0	7674	0.149
2016-06-17 12:40:00	A	35.19	15.593	58.687	0	6594	0.127
2016-06-17 12:50:00	A	35.32	15.092	61.658	0	7895	0.142
2016-06-17 13:00:00	A	35	15.593	60.474	0	10090	0.153
2016-06-17 13:10:00	A	34.81	16.595	56.284	0	8504	0.153
2016-06-17 13:20:00	A	34.81	16.094	56.887	0	7319	0.127
2016-06-17 13:30:00	A	34.69	16.094	57.488	0	8942	0.142
2016-06-17 13:40:00	A	34.56	16.094	57.488	0	8453	0.144
2016-06-17 13:50:00	A	34.62	16.094	58.089	0	11330	0.148
2016-06-17 14:00:00	A	34.5	16.094	56.887	0	9817	0.144
2016-06-17 14:10:00	A	34.94	16.094	57.488	0	5309	0.093
2016-06-17 14:20:00	A	34.75	15.593	60.474	0	3932	0.075
2016-06-17 14:30:00	A	34.75	15.092	61.067	0	4367	0.077
2016-06-17 14:40:00	A	34.5	15.092	61.067	0	5085	0.087
2016-06-17 14:50:00	A	34.56	15.092	58.687	0	6305	0.103
2016-06-17 15:00:00	A	35.13	15.593	57.488	0	4535	0.088
2016-06-17 15:10:00	A	35.07	15.593	59.284	0	3644	0.071
2016-06-17 15:20:00	A	34.88	15.092	60.474	0	4375	0.071
2016-06-17 15:30:00	A	34.94	15.092	58.687	0	3279	0.06
2016-06-17 15:40:00	A	35.13	15.092	61.658	0	2257	0.044
2016-06-17 15:50:00	A	34.88	14.59	62.837	0	1792	0.038
2016-06-17 16:00:00	A	34.62	14.089	64.593	0	1182	0.028
2016-06-17 16:10:00	A	35.82	13.588	67.492	0	1170	0.021
2016-06-17 16:20:00	A	36.27	13.588	68.641	0	799.3	0.015
2016-06-17 16:30:00	A	36.01	13.588	67.492	0	507.5	0.01
2016-06-17 16:40:00	A	35.13	13.086	69.784	0	337.1	0.005
2016-06-17 16:50:00	A	34.88	13.086	70.354	0	136.1	0.001
2016-06-17 17:00:00	A	35.89	12.584	72.053	0	43.86	0
2016-06-17 17:10:00	A	36.39	12.584	73.74	0	7.16	0
2016-06-17 17:20:00	A	37.21	12.083	74.857	0	0.61	0
2016-06-17 17:30:00	A	37.21	12.083	74.857	0	0.05	0
2016-06-17 17:40:00	A	38.09	12.083	74.299	0	0.01	0
2016-06-17 17:50:00	A	37.97	12.083	75.413	0	0.01	0
2016-06-17 18:00:00	A	37.15	12.083	75.968	0	0	0
2016-06-17 18:10:00	A	37.84	11.581	76.522	0	0	0
2016-06-17 18:20:00	A	36.52	11.581	77.074	0	0.01	0
2016-06-17 18:30:00	A	37.21	11.581	75.968	0	0.01	0
2016-06-17 18:40:00	A	36.77	11.581	77.074	0	0	0
2016-06-17 18:50:00	A	36.71	11.581	78.173	0	0	0
2016-06-17 19:00:00	A	37.27	11.581	79.267	0	0	0
2016-06-17 19:10:00	A	37.27	11.079	79.812	0	0.01	0
2016-06-17 19:20:00	A	37.65	10.578	81.437	0	0.01	0
2016-06-17 19:30:00	A	37.09	10.578	82.513	0	0.01	0
2016-06-17 19:40:00	A	36.64	10.578	81.976	0	0.01	0
2016-06-17 19:50:00	A	36.96	10.578	84.117	0	0.01	0
2016-06-17 20:00:00	A	37.53	10.578	83.584	0	0.01	0
2016-06-17 20:10:00	A	36.08	10.076	84.648	0	0.03	0
2016-06-17 20:20:00	A	37.15	10.076	85.178	0	0.05	0
2016-06-17 20:30:00	A	36.39	9.574	86.234	0	0.06	0
2016-06-17 20:40:00	A	36.64	9.574	85.707	0	0.06	0
2016-06-17 20:50:00	A	35.38	9.574	86.234	0	0.05	0
2016-06-17 21:00:00	A	34.94	9.072	87.807	0	0.03	0
2016-06-17 21:10:00	A	34.37	9.072	87.807	0	0.03	0
2016-06-17 21:20:00	A	34.5	9.574	88.329	0	0.02	0
2016-06-17 21:30:00	A	34.06	10.076	88.848	0	0.02	0
2016-06-17 21:40:00	A	34.62	10.578	85.707	0	0.02	0
2016-06-17 21:50:00	A	34.75	11.079	84.648	0	0.02	0
2016-06-17 22:00:00	A	34.62	11.079	84.117	0	0.02	0
2016-06-17 22:10:00	A	36.14	11.079	82.513	0	0.01	0
2016-06-17 22:20:00	A	37.59	10.578	83.584	0	0.01	0
2016-06-17 22:30:00	A	37.59	10.578	84.117	0	0.02	0
2016-06-17 22:40:00	A	36.9	10.076	85.707	0	0.02	0
2016-06-17 22:50:00	A	37.21	10.076	85.178	0	0.02	0
2016-06-17 23:00:00	A	35.76	10.076	87.807	0	0.02	0
2016-06-17 23:10:00	A	36.71	10.076	87.284	0	0.02	0
2016-06-17 23:20:00	A	37.4	10.076	86.76	0	0.03	0
2016-06-17 23:30:00	A	36.52	10.076	86.234	0	0.01	0
2016-06-17 23:40:00	A	37.15	10.578	84.648	0	0.01	0
2016-06-17 23:50:00	A	37.53	10.578	85.178	0	0.01	0
2016-06-18	A	37.59	10.578	85.178	0	0.01	0
2016-06-18 00:10:00	A	36.2	10.076	87.284	0	0	0
2016-06-18 00:20:00	A	37.02	10.076	86.234	0	0	0
2016-06-18 00:30:00	A	37.46	10.076	87.807	0	0	0
2016-06-18 00:40:00	A	37.4	9.574	88.329	0	0	0
2016-06-18 00:50:00	A	36.77	9.574	87.807	0	0	0
2016-06-18 01:00:00	A	37.27	9.574	87.807	0	0	0
2016-06-18 01:10:00	A	35.76	9.574	88.848	0	0	0
2016-06-18 01:20:00	A	37.21	9.574	87.807	0	0	0
2016-06-18 01:30:00	A	36.39	10.076	86.76	0	0	0
2016-06-18 01:40:00	A	36.83	10.076	87.284	0	0	0
2016-06-18 01:50:00	A	35.38	10.076	87.807	0	0	0
2016-06-18 02:00:00	A	34.81	10.076	87.807	0	0	0
2016-06-18 02:10:00	A	35	10.076	88.329	0	0	0
2016-06-18 02:20:00	A	35.7	10.076	88.329	0	0	0
2016-06-18 02:30:00	A	36.45	10.076	89.367	0	0	0
2016-06-18 02:40:00	A	34.75	10.076	89.884	0	0	0
2016-06-18 02:50:00	A	33.3	10.076	89.884	0	0	0
2016-06-18 03:00:00	A	32.35	10.578	88.329	0	0	0
2016-06-18 03:10:00	A	30.9	10.578	87.284	0	0	0
2016-06-18 03:20:00	A	28.57	10.578	87.807	0	0	0
2016-06-18 03:30:00	A	26.55	11.079	87.284	0	0	0
2016-06-18 03:40:00	A	24.53	11.079	87.807	0	0	0
2016-06-18 03:50:00	A	22.76	11.079	87.284	0	0	0
2016-06-18 04:00:00	A	21.25	11.079	85.707	0	0	0
2016-06-18 04:10:00	A	19.99	11.079	87.284	0	0	0
2016-06-18 04:20:00	A	18.85	11.079	87.284	0	0	0
2016-06-18 04:30:00	A	17.91	11.079	88.329	0	0	0
2016-06-18 04:40:00	A	17.02	10.578	89.884	0	0	0
2016-06-18 04:50:00	A	16.33	10.578	89.884	0	0	0
2016-06-18 05:00:00	A	15.63	11.079	90.399	0	0	0
2016-06-18 05:10:00	A	15.19	11.079	91.426	0	0	0
2016-06-18 05:20:00	A	14.81	11.079	90.399	0	0	0
2016-06-18 05:30:00	A	14.56	11.079	90.913	0	0	0
2016-06-18 05:40:00	A	14.25	11.079	91.937	0	0	0
2016-06-18 05:50:00	A	13.87	11.079	91.426	0	0	0
2016-06-18 06:00:00	A	13.62	11.079	92.955	0	0.01	0
2016-06-18 06:10:00	A	13.36	11.581	91.426	0	0.18	0
2016-06-18 06:20:00	A	13.11	11.581	90.399	0	1.81	0
2016-06-18 06:30:00	A	12.92	11.581	90.399	0	15.02	0
2016-06-18 06:40:00	A	12.8	11.581	90.399	0	65.46	0
2016-06-18 06:50:00	A	12.67	12.083	88.848	0	185.5	0.002
2016-06-18 07:00:00	A	12.61	11.581	89.367	0	377.4	0.006
2016-06-18 07:10:00	A	12.48	12.083	89.884	0	630.8	0.011
2016-06-18 07:20:00	A	12.42	12.083	89.367	0	853.1	0.015
2016-06-18 07:30:00	A	12.35	12.083	89.367	0	837.4	0.015
2016-06-18 07:40:00	A	12.35	12.083	88.848	0	1255	0.023
2016-06-18 07:50:00	A	12.35	12.584	88.848	0	1541	0.027
2016-06-18 08:00:00	A	12.35	12.584	89.367	0	2023	0.036
2016-06-18 08:10:00	A	12.35	12.584	88.329	0	2760	0.049
2016-06-18 08:20:00	A	12.35	13.086	87.807	0	2485	0.046
2016-06-18 08:30:00	A	12.35	13.086	87.807	0	2075	0.036
2016-06-18 08:40:00	A	12.42	13.086	87.807	0	1957	0.035
2016-06-18 08:50:00	A	12.42	13.086	87.807	0	1797	0.034
2016-06-18 09:00:00	A	12.54	13.086	88.848	0	3248	0.06
2016-06-18 09:10:00	A	12.54	13.086	88.848	0	3120	0.059
2016-06-18 09:20:00	A	12.61	13.086	88.848	0	4810	0.092
2016-06-18 09:30:00	A	12.61	13.588	89.367	0	4837	0.095
2016-06-18 09:40:00	A	12.67	13.588	87.284	0	2494	0.047
2016-06-18 09:50:00	A	12.73	13.086	89.884	0	3082	0.058
2016-06-18 10:00:00	A	12.86	13.086	92.447	0	3905	0.075
2016-06-18 10:10:00	A	12.86	13.086	91.426	0	2773	0.053
2016-06-18 10:20:00	A	12.92	13.086	92.955	0	2906	0.056
2016-06-18 10:30:00	A	12.92	12.584	94.974	0	3608	0.069
2016-06-18 10:40:00	A	12.99	12.584	95.474	0.2	4692	0.097
2016-06-18 10:50:00	A	12.99	13.086	94.974	0	4646	0.096
2016-06-18 11:00:00	A	12.99	13.086	95.474	0	3586	0.066
2016-06-18 11:10:00	A	12.99	13.086	94.974	0	3421	0.063
2016-06-18 11:20:00	A	13.05	13.086	94.471	0	2197	0.045
2016-06-18 11:30:00	A	13.05	13.086	94.471	0	2027	0.04
2016-06-18 11:40:00	A	13.11	12.584	95.974	0	2208	0.043
2016-06-18 11:50:00	A	13.11	13.086	95.474	0	4020	0.077
2016-06-18 12:00:00	A	13.11	13.086	94.471	0	4322	0.082
2016-06-18 12:10:00	A	13.11	13.086	92.955	0	7116	0.136
2016-06-18 12:20:00	A	13.17	14.089	89.884	0	9274	0.17
2016-06-18 12:30:00	A	13.17	14.59	87.807	0	7928	0.153
2016-06-18 12:40:00	A	13.24	14.59	87.284	0	12390	0.216
2016-06-18 12:50:00	A	13.3	15.092	85.178	0	7262	0.133
2016-06-18 13:00:00	A	13.55	15.092	86.234	0	11190	0.192
2016-06-18 13:10:00	A	14.06	15.593	82.513	0	7989	0.143
2016-06-18 13:20:00	A	15.51	15.092	85.178	0	9259	0.16
2016-06-18 13:30:00	A	18.47	15.092	86.234	0	5941	0.115
2016-06-18 13:40:00	A	22.83	14.59	87.284	0	9090	0.153
2016-06-18 13:50:00	A	27.94	15.593	84.648	0	6993	0.122
2016-06-18 14:00:00	A	31.85	15.092	84.117	0	5205	0.107
2016-06-18 14:10:00	A	33.62	14.59	87.807	0	4878	0.094
2016-06-18 14:20:00	A	35.07	14.59	87.284	0	4490	0.081
2016-06-18 14:30:00	A	35	14.59	87.807	0	5852	0.109
2016-06-18 14:40:00	A	35.07	14.59	86.234	0	5223	0.099
2016-06-18 14:50:00	A	35	14.59	87.807	0	5086	0.09
2016-06-18 15:00:00	A	35.32	14.59	87.807	0	4428	0.076
2016-06-18 15:10:00	A	35.19	14.59	87.284	0	2917	0.054
2016-06-18 15:20:00	A	35.07	14.089	88.848	0	1332	0.023
2016-06-18 15:30:00	A	35.13	13.588	91.426	0	1863	0.035
2016-06-18 15:40:00	A	34.69	13.588	91.426	0	1098	0.02
2016-06-18 15:50:00	A	34.69	13.588	90.913	0	665.6	0.013
2016-06-18 16:00:00	A	35.07	13.086	90.913	0	709.7	0.014
2016-06-18 16:10:00	A	35.13	13.086	90.913	0	442.7	0.008
2016-06-18 16:20:00	A	35.07	13.086	91.426	0	273.7	0.005
2016-06-18 16:30:00	A	35.13	13.086	92.447	0	199.9	0.003
2016-06-18 16:40:00	A	35.13	12.584	92.955	0	91	0.001
2016-06-18 16:50:00	A	35	12.584	94.974	0	36.97	0
2016-06-18 17:00:00	A	35.32	12.584	95.474	0	13.26	0
2016-06-18 17:10:00	A	35.13	12.584	96.472	0	1.58	0
2016-06-18 17:20:00	A	35.19	12.584	94.471	0	0.15	0
2016-06-18 17:30:00	A	35.51	12.584	94.974	0	0.02	0
2016-06-18 17:40:00	A	37.59	12.083	94.471	0	0.01	0
2016-06-18 17:50:00	A	37.53	12.083	94.974	0	0	0
2016-06-18 18:00:00	A	36.96	12.083	94.974	0	0	0
2016-06-18 18:10:00	A	37.09	12.083	95.474	0	0	0
2016-06-18 18:20:00	A	37.46	12.083	95.974	0	0.01	0
2016-06-18 18:30:00	A	37.53	12.083	95.474	0	0.01	0
2016-06-18 18:40:00	A	37.84	12.083	95.974	0	0.01	0
2016-06-18 18:50:00	A	37.91	12.083	95.974	0	0.01	0
2016-06-18 19:00:00	A	37.53	12.083	95.474	0	0.01	0
2016-06-18 19:10:00	A	36.71	12.083	95.474	0	0.01	0
2016-06-18 19:20:00	A	36.58	12.083	96.969	0	0.01	0
2016-06-18 19:30:00	A	36.39	12.083	96.472	0	0.01	0
2016-06-18 19:40:00	A	36.64	12.083	96.969	0	0.01	0
2016-06-18 19:50:00	A	37.15	12.083	94.974	0	0.02	0
2016-06-18 20:00:00	A	37.46	12.083	95.474	0	0.02	0
2016-06-18 20:10:00	A	37.53	12.083	95.474	0	0.01	0
2016-06-18 20:20:00	A	37.97	12.083	95.474	0	0.02	0
2016-06-18 20:30:00	A	38.54	11.581	96.472	0	0.02	0
2016-06-18 20:40:00	A	37.84	11.581	97.464	0	0.02	0
2016-06-18 20:50:00	A	37.4	11.581	97.957	0	0.01	0
2016-06-18 21:00:00	A	37.34	11.581	97.957	0	0.01	0
2016-06-18 21:10:00	A	37.46	11.581	97.464	0	0.01	0
2016-06-18 21:20:00	A	37.91	11.581	97.464	0	0.01	0
2016-06-18 21:30:00	A	37.27	11.581	97.957	0	0.01	0
2016-06-18 21:40:00	A	37.65	11.581	97.957	0	0.01	0
2016-06-18 21:50:00	A	37.27	11.581	98.94	0	0.01	0
2016-06-18 22:00:00	A	35.63	11.581	98.94	0	0	0
2016-06-18 22:10:00	A	35.95	11.581	98.45	0	0	0
2016-06-18 22:20:00	A	37.4	11.581	98.45	0	0	0
2016-06-18 22:30:00	A	37.4	11.581	98.45	0	0	0
2016-06-18 22:40:00	A	36.9	11.581	98.45	0	0	0
2016-06-18 22:50:00	A	37.59	11.079	98.45	0	0	0
2016-06-18 23:00:00	A	36.45	11.581	98.45	0	0.01	0
2016-06-18 23:10:00	A	35.13	11.079	99.43	0.2	0.01	0
2016-06-18 23:20:00	A	34.94	11.079	99.43	0.2	0.01	0
2016-06-18 23:30:00	A	36.58	11.079	99.43	0	0.01	0
2016-06-18 23:40:00	A	36.08	11.079	101.372	0	0.02	0
2016-06-18 23:50:00	A	34.5	11.079	100.889	0.2	0.01	0
2016-06-19	A	34.37	11.079	101.372	0	0	0
2016-06-19 00:10:00	A	36.2	11.079	99.43	0	0	0
2016-06-19 00:20:00	A	36.27	11.079	100.889	0	0	0
2016-06-19 00:30:00	A	36.01	11.079	100.889	0	0.01	0
2016-06-19 00:40:00	A	34.56	11.079	99.917	0	0.01	0
2016-06-19 00:50:00	A	32.61	11.079	99.43	0	0.01	0
2016-06-19 01:00:00	A	30.15	11.079	101.372	0	0.01	0
2016-06-19 01:10:00	A	27.94	11.079	101.854	0	0.01	0
2016-06-19 01:20:00	A	25.86	11.079	99.43	0	0.01	0
2016-06-19 01:30:00	A	24.09	10.578	100.889	0	0	0
2016-06-19 01:40:00	A	22.51	10.578	99.917	0	0.01	0
2016-06-19 01:50:00	A	21.12	10.578	100.404	0	0	0
2016-06-19 02:00:00	A	19.92	10.578	100.404	0	0	0
2016-06-19 02:10:00	A	18.85	11.079	101.854	0	0	0
2016-06-19 02:20:00	A	17.91	11.079	98.45	0	0	0
2016-06-19 02:30:00	A	17.15	11.079	101.372	0	0	0
2016-06-19 02:40:00	A	16.46	10.578	99.917	0	0	0
2016-06-19 02:50:00	A	15.82	10.578	99.43	0	0	0
2016-06-19 03:00:00	A	15.32	10.578	100.889	0	0	0
2016-06-19 03:10:00	A	14.94	10.578	99.917	0	0	0
2016-06-19 03:20:00	A	14.63	11.079	100.404	0	0	0
2016-06-19 03:30:00	A	14.37	11.079	99.917	0	0	0
2016-06-19 03:40:00	A	14.06	10.578	99.917	0	0	0
2016-06-19 03:50:00	A	13.74	10.578	100.889	0	0	0
2016-06-19 04:00:00	A	13.49	10.578	99.917	0	0	0
2016-06-19 04:10:00	A	13.3	10.578	99.917	0	0	0
2016-06-19 04:20:00	A	13.05	10.578	99.917	0	0	0
2016-06-19 04:30:00	A	12.8	10.578	100.889	0	0	0
2016-06-19 04:40:00	A	12.67	10.578	100.889	0	0	0
2016-06-19 04:50:00	A	12.48	10.578	99.43	0.2	0	0
2016-06-19 05:00:00	A	12.35	10.578	99.43	0	0	0
2016-06-19 05:10:00	A	12.29	10.578	99.917	0	0	0
2016-06-19 05:20:00	A	12.23	10.578	101.372	0	0	0
2016-06-19 05:30:00	A	12.16	10.578	101.372	0.2	0	0
2016-06-19 05:40:00	A	12.1	10.578	101.372	0	0	0
2016-06-19 05:50:00	A	12.04	10.578	100.889	0	0	0
2016-06-19 06:00:00	A	11.91	10.578	101.854	0	0	0
2016-06-19 06:10:00	A	11.85	10.578	100.889	0	0.01	0
2016-06-19 06:20:00	A	11.72	10.578	101.372	0.2	0.21	0
2016-06-19 06:30:00	A	11.66	10.578	100.404	0.2	1.06	0
2016-06-19 06:40:00	A	11.6	10.578	100.889	0.8	8.85	0
2016-06-19 06:50:00	A	11.53	10.578	101.854	1.4	40.96	0
2016-06-19 07:00:00	A	11.47	10.578	100.889	0.6	91.08	0.001
2016-06-19 07:10:00	A	11.41	10.578	102.814	0.4	191.2	0.003
2016-06-19 07:20:00	A	11.41	10.578	100.889	0	402.4	0.007
2016-06-19 07:30:00	A	11.34	10.578	101.372	0	921.9	0.016
2016-06-19 07:40:00	A	11.34	11.079	101.372	0	861.1	0.015
2016-06-19 07:50:00	A	11.34	11.079	101.372	0	1023	0.019
2016-06-19 08:00:00	A	11.28	11.079	101.372	0	1420	0.026
2016-06-19 08:10:00	A	11.28	11.079	102.335	0	2021	0.039
2016-06-19 08:20:00	A	11.28	11.079	99.43	0	3123	0.055
2016-06-19 08:30:00	A	11.28	11.079	101.372	0	3457	0.06
2016-06-19 08:40:00	A	11.28	11.581	100.889	0	3639	0.064
2016-06-19 08:50:00	A	11.28	11.581	100.889	0	4528	0.079
2016-06-19 09:00:00	A	11.34	11.581	100.889	0	3321	0.062
2016-06-19 09:10:00	A	11.34	11.581	100.404	0	2700	0.051
2016-06-19 09:20:00	A	11.41	11.581	100.404	0	3042	0.059
2016-06-19 09:30:00	A	11.41	11.581	100.889	0	2918	0.056
2016-06-19 09:40:00	A	11.47	12.083	100.404	0	2634	0.05
2016-06-19 09:50:00	A	11.53	12.083	100.404	0	2832	0.054
2016-06-19 10:00:00	A	11.53	12.083	100.889	0	3196	0.06
2016-06-19 10:10:00	A	11.6	12.083	99.917	0	2778	0.052
2016-06-19 10:20:00	A	11.66	12.083	99.917	0	2841	0.054
2016-06-19 10:30:00	A	11.66	12.083	100.404	0	3479	0.066
2016-06-19 10:40:00	A	11.72	12.584	99.917	0	3201	0.061
2016-06-19 10:50:00	A	11.85	12.584	100.404	0	3397	0.064
2016-06-19 11:00:00	A	11.91	13.086	100.889	0	4125	0.078
2016-06-19 11:10:00	A	11.98	13.588	98.45	0	4019	0.076
2016-06-19 11:20:00	A	12.1	13.588	98.45	0.2	3325	0.063
2016-06-19 11:30:00	A	12.23	14.089	97.957	0	3420	0.066
2016-06-19 11:40:00	A	12.35	14.089	96.969	0	3856	0.074
2016-06-19 11:50:00	A	12.48	14.089	96.472	0	2517	0.048
2016-06-19 12:00:00	A	12.61	14.089	97.464	0	2062	0.04
2016-06-19 12:10:00	A	12.73	14.089	95.974	0	1563	0.03
2016-06-19 12:20:00	A	12.92	14.089	95.974	0	1772	0.033
2016-06-19 12:30:00	A	12.99	14.089	94.471	0	2058	0.039
2016-06-19 12:40:00	A	13.11	14.59	91.937	0	2123	0.04
2016-06-19 12:50:00	A	13.24	14.59	92.447	0	2262	0.042
2016-06-19 13:00:00	A	13.36	14.59	88.329	0	2298	0.043
2016-06-19 13:10:00	A	13.49	14.59	88.848	0	1859	0.035
2016-06-19 13:20:00	A	13.62	14.089	91.937	0	1461	0.027
2016-06-19 13:30:00	A	13.68	13.588	93.967	0.2	1331	0.025
2016-06-19 13:40:00	A	13.87	13.086	97.464	0.4	1515	0.028
2016-06-19 13:50:00	A	14.25	13.086	97.957	0.2	1522	0.029
2016-06-19 14:00:00	A	15.57	13.086	98.45	0.2	1440	0.027
2016-06-19 14:10:00	A	17.78	13.086	97.957	0.2	1544	0.029
2016-06-19 14:20:00	A	21.63	13.086	98.45	0.2	1312	0.025
2016-06-19 14:30:00	A	26.42	13.086	98.45	0.2	900.4	0.017
2016-06-19 14:40:00	A	30.84	13.086	99.43	0.4	743.3	0.013
2016-06-19 14:50:00	A	33.24	13.086	99.917	0.6	790	0.015
2016-06-19 15:00:00	A	35.51	13.086	100.404	0.8	530.8	0.009
2016-06-19 15:10:00	A	35.32	13.086	98.45	0.4	431.8	0.007
2016-06-19 15:20:00	A	35.26	13.086	95.974	0.6	444.4	0.008
2016-06-19 15:30:00	A	34.88	12.584	96.969	0.2	468.9	0.009
2016-06-19 15:40:00	A	35	16.595	90.913	0.2	424.4	0.008
2016-06-19 15:50:00	A	34.81	13.588	91.937	0.2	327.3	0.006
2016-06-19 16:00:00	A	34.81	12.584	97.464	0	263.2	0.004
2016-06-19 16:10:00	A	34.56	12.584	98.94	0.2	224.2	0.003
2016-06-19 16:20:00	A	34.75	12.584	98.94	0.2	103.4	0.001
2016-06-19 16:30:00	A	34.75	12.584	99.43	0	66.46	0.001
2016-06-19 16:40:00	A	34.5	12.584	99.43	0.4	42.1	0
2016-06-19 16:50:00	A	34.81	12.584	99.43	0	19.25	0
2016-06-19 17:00:00	A	34.88	12.584	99.43	0.2	5.36	0
2016-06-19 17:10:00	A	35.19	12.584	98.94	0.4	0.97	0
2016-06-19 17:20:00	A	35.13	12.584	99.43	0.2	0.07	0
2016-06-19 17:30:00	A	35.51	12.584	99.917	0.4	0	0
2016-06-19 17:40:00	A	35.95	12.584	99.43	0.2	0	0
2016-06-19 17:50:00	A	37.4	12.584	99.43	0	0	0
2016-06-19 18:00:00	A	37.46	12.584	98.94	0	0	0
2016-06-19 18:10:00	A	37.4	12.584	99.43	0	0	0
2016-06-19 18:20:00	A	37.46	12.584	99.43	0	0	0
2016-06-19 18:30:00	A	36.96	12.584	99.43	0	0	0
2016-06-19 18:40:00	A	36.83	12.584	99.43	0.2	0	0
2016-06-19 18:50:00	A	37.27	12.584	99.43	0	0	0
2016-06-19 19:00:00	A	36.58	12.584	99.43	0	0	0
2016-06-19 19:10:00	A	37.02	12.584	98.94	0	0	0
2016-06-19 19:20:00	A	36.9	12.584	98.94	0	0	0
2016-06-19 19:30:00	A	36.64	12.584	98.94	0	0	0
2016-06-19 19:40:00	A	37.34	12.584	99.43	0.2	0	0
2016-06-19 19:50:00	A	37.27	12.584	98.94	0	0	0
2016-06-19 20:00:00	A	37.15	12.584	99.917	0	0	0
2016-06-19 20:10:00	A	37.09	12.584	100.889	0	0	0
2016-06-19 20:20:00	A	36.96	12.584	100.404	0	0	0
2016-06-19 20:30:00	A	37.15	12.083	100.404	0.6	0	0
2016-06-19 20:40:00	A	36.96	12.083	100.404	0.2	0	0
2016-06-19 20:50:00	A	36.58	12.083	100.889	0.2	0	0
2016-06-19 21:00:00	A	36.64	12.083	101.372	0	0	0
[truncated: 331,361+ more rows]
