# Supplementary material for: Contrasting physiological responses to habitat degradation in two arboreal mammals
Source: iScience. 2021 Nov 15;24(12):103453. doi: 10.1016/j.isci.2021.103453 (PMC8710554; doi:10.1016/j.isci.2021.103453)
Supplement: Data S2. Table S21: Raw data collected for sugar gliders related to STAR methods [file mmc3.xlsx]

## Sheet: notes
Data S2
Contrasting physiological responses to habitat degradation in two arboreal mammals
Clare Stawski1,2,* and Emily G. Simmonds3
1Centre for Behavioural and Physiological Ecology, Zoology, University of New England, Armidale, NSW, 2351, Australia
2Department of Biology, Norwegian University of Science and Technology, Trondheim, NO-7491, Norway​
3Department of Mathematical Sciences and Centre for Biodiversity Dynamics, Norwegian University of Science and Technology, Trondheim, NO-7491, Norway​
*Corresponding author: clare.stawski@ntnu.no
File including the raw data collected from sugar gliders
Variable	Explanation
datetime	date and time when each data point was collected
individual	letter identifying each individual
tb	body temperature °C
ta	ambient temperature °C
humidity	% relative humidity
rainfall	mm
illuminance	light level lx
uv	uv level

## Sheet: Table S21
datetime	individual	tb	ta	humidity	rainfall	illuminance	uv
2016-06-06 00:30:00	Detlef	36.125
2016-06-06 01:30:00	Detlef	36.125
2016-06-06 02:30:00	Detlef	37.122
2016-06-06 03:30:00	Detlef	36.624
2016-06-06 04:30:00	Detlef	36.624
2016-06-06 05:30:00	Detlef	36.624
2016-06-06 06:30:00	Detlef	35.627
2016-06-06 07:30:00	Detlef	34.63
2016-06-06 08:30:00	Detlef	35.128	15.092	66.337
2016-06-06 09:30:00	Detlef	35.128	7.063	84.648
2016-06-06 10:30:00	Detlef	34.63	7.565	85.178
2016-06-06 11:30:00	Detlef	37.122	7.565	84.648
2016-06-06 12:30:00	Detlef	36.624	7.565	85.178
2016-06-06 13:30:00	Detlef	35.128	8.067	86.234	0
2016-06-06 14:30:00	Detlef	34.131	8.57	83.049	0
2016-06-06 15:30:00	Detlef	34.63	8.067	84.117	0
2016-06-06 16:30:00	Detlef	38.119	7.063	85.707	0
2016-06-06 17:30:00	Detlef	38.119	6.561	87.807	0
2016-06-06 18:30:00	Detlef	37.62	6.561	91.937	0
2016-06-06 19:30:00	Detlef	38.119	6.561	93.462	0
2016-06-06 20:30:00	Detlef	38.617	7.063	92.447	0
2016-06-06 21:30:00	Detlef	37.62	6.561	93.967	0
2016-06-06 22:30:00	Detlef	38.617	6.561	93.967	0
2016-06-06 23:30:00	Detlef	38.119	6.561	90.399	0
2016-06-07 00:30:00	Detlef	38.119	6.561	92.447	0
2016-06-07 01:30:00	Detlef	38.617	6.058	96.969	0
2016-06-07 02:30:00	Detlef	38.617	6.561	95.974	0
2016-06-07 03:30:00	Detlef	38.119	6.561	95.474	0
2016-06-07 04:30:00	Detlef	37.62	6.058	98.45	0
2016-06-07 05:30:00	Detlef	37.62	6.058	96.472	0
2016-06-07 06:30:00	Detlef	38.119	6.561	96.472	0
2016-06-07 07:30:00	Detlef	36.125	6.561	94.974	0
2016-06-07 08:30:00	Detlef	35.128	7.565	92.447	0
2016-06-07 09:30:00	Detlef	35.128	8.067	87.807	0
2016-06-07 10:30:00	Detlef	34.63	10.076	80.897	0
2016-06-07 11:30:00	Detlef	35.128	10.076	79.267	0
2016-06-07 12:30:00	Detlef	35.128	15.092	56.887	0
2016-06-07 13:30:00	Detlef	35.128	11.581	69.213	0
2016-06-07 14:30:00	Detlef	35.627	10.076	78.173	0
2016-06-07 15:30:00	Detlef	37.122	9.574	76.522	0
2016-06-07 16:30:00	Detlef	35.627	9.072	79.812	0
2016-06-07 17:30:00	Detlef	36.624	8.067	83.584	0
2016-06-07 18:30:00	Detlef	36.624	8.57	85.707	0
2016-06-07 19:30:00	Detlef	37.122	8.57	85.707	0
2016-06-07 20:30:00	Detlef	36.125	8.067	88.329	0
2016-06-07 21:30:00	Detlef	36.624	8.067	86.234	0
2016-06-07 22:30:00	Detlef	36.624	7.565	85.707	0
2016-06-07 23:30:00	Detlef	37.122	7.063	93.462	0
2016-06-08 00:30:00	Detlef	37.62	6.561	98.94	0
2016-06-08 01:30:00	Detlef	38.119	7.063	95.974	0
2016-06-08 02:30:00	Detlef	38.119	7.063	94.471	0
2016-06-08 03:30:00	Detlef	38.119	7.063	93.462	0
2016-06-08 04:30:00	Detlef	38.119	6.561	92.447	0
2016-06-08 05:30:00	Detlef	37.122	6.561	92.447	0
2016-06-08 06:30:00	Detlef	38.119	6.561	89.884	0
2016-06-08 07:30:00	Detlef	36.125	7.063	90.399	0
2016-06-08 08:30:00	Detlef	35.627	7.565	87.807	0
2016-06-08 09:30:00	Detlef	35.627	9.072	83.049	0
2016-06-08 10:30:00	Detlef	35.627	10.076	77.624	0
2016-06-08 11:30:00	Detlef	35.128	20.602	41.374	0
2016-06-08 12:30:00	Detlef	35.128	20.602	40.735	0
2016-06-08 13:30:00	Detlef	35.627	20.602	37.515	0
2016-06-08 14:30:00	Detlef	35.128	13.086	59.88	0
2016-06-08 15:30:00	Detlef	35.627	12.083	66.337	0
2016-06-08 16:30:00	Detlef	35.627	10.578	72.617	0
2016-06-08 17:30:00	Detlef	37.122	9.574	78.721	0
2016-06-08 18:30:00	Detlef	37.62	9.574	82.513	0
2016-06-08 19:30:00	Detlef	37.62	8.57	86.234	0
2016-06-08 20:30:00	Detlef	37.62	8.067	87.807	0
2016-06-08 21:30:00	Detlef	37.62	7.565	89.367	0
2016-06-08 22:30:00	Detlef	37.62	8.067	87.284	0
2016-06-08 23:30:00	Detlef	37.62	8.57	70.922	0
2016-06-09 00:30:00	Detlef	37.62	8.57	75.968	0
2016-06-09 01:30:00	Detlef	38.119	8.067	79.267	0
2016-06-09 02:30:00	Detlef	36.624	8.067	76.522	0
2016-06-09 03:30:00	Detlef	37.122	8.57	72.053	0
2016-06-09 04:30:00	Detlef	38.119	8.57	74.857	0
2016-06-09 05:30:00	Detlef	37.122	9.574	64.009	0
2016-06-09 06:30:00	Detlef	37.62	11.079	64.593	0
2016-06-09 07:30:00	Detlef	36.125	12.083	65.757	0
2016-06-09 08:30:00	Detlef	36.125	14.089	65.176	0
2016-06-09 09:30:00	Detlef	36.125	16.595	61.658	0
2016-06-09 10:30:00	Detlef	36.125	18.099	61.067	0
2016-06-09 11:30:00	Detlef	36.125	28.105	35.566	0
2016-06-09 12:30:00	Detlef	36.125	19.601	55.073	0
2016-06-09 13:30:00	Detlef	36.125	16.595	67.492	0
2016-06-09 14:30:00	Detlef	35.627	15.593	70.922	0
2016-06-09 15:30:00	Detlef	36.125	13.588	83.584	0
2016-06-09 16:30:00	Detlef	35.627	12.584	93.462	0
2016-06-09 17:30:00	Detlef	37.122	11.581	97.957	0.6
2016-06-09 18:30:00	Detlef	36.624	11.079	98.45	0.2
2016-06-09 19:30:00	Detlef	37.122	11.079	97.464	0
2016-06-09 20:30:00	Detlef	37.62	10.578	96.472	0
2016-06-09 21:30:00	Detlef	38.119	10.076	94.974	0
2016-06-09 22:30:00	Detlef	37.62	9.574	93.967	0
2016-06-09 23:30:00	Detlef	38.119	9.072	92.955	0
2016-06-10 00:30:00	Detlef	37.62	8.067	92.955	0
2016-06-10 01:30:00	Detlef	37.62	8.067	92.447	0
2016-06-10 02:30:00	Detlef	37.62	8.067	92.955	0
2016-06-10 03:30:00	Detlef	38.119	8.067	93.967	0
2016-06-10 04:30:00	Detlef	37.122	7.565	96.472	0
2016-06-10 05:30:00	Detlef	37.122	7.565	95.974	0
2016-06-10 06:30:00	Detlef	36.624	7.565	97.464	0
2016-06-10 07:30:00	Detlef	35.627	7.565	96.472	0
2016-06-10 08:30:00	Detlef	35.627	8.067	94.471	0
2016-06-10 09:30:00	Detlef	36.125	9.574	89.367	0
2016-06-10 10:30:00	Detlef	36.125	11.079	80.897	0
2016-06-10 11:30:00	Detlef	36.125	14.089	66.915	0
2016-06-10 12:30:00	Detlef	35.627	16.094	62.248	0
2016-06-10 13:30:00	Detlef	35.627	16.094	59.284	0
2016-06-10 14:30:00	Detlef	35.627	13.588	68.641	0.2
2016-06-10 15:30:00	Detlef	35.627	12.083	75.413	0
2016-06-10 16:30:00	Detlef	36.125	10.578	83.049	0
2016-06-10 17:30:00	Detlef	37.122	9.574	86.234	0
2016-06-10 18:30:00	Detlef	37.62	9.072	86.76	0
2016-06-10 19:30:00	Detlef	37.62	9.072	88.848	0
2016-06-10 20:30:00	Detlef	38.119	9.072	88.848	0
2016-06-10 21:30:00	Detlef	38.119	9.072	90.913	0
2016-06-10 22:30:00	Detlef	38.119	9.072	93.462	0
2016-06-10 23:30:00	Detlef	37.62	9.072	95.474	0
2016-06-11 00:30:00	Detlef	38.119	8.57	95.974	0
2016-06-11 01:30:00	Detlef	38.119	8.067	97.464	0
2016-06-11 02:30:00	Detlef	37.122	7.063	98.45	0
2016-06-11 03:30:00	Detlef	37.62	7.063	99.917	0
2016-06-11 04:30:00	Detlef	36.624	7.565	96.969	0
2016-06-11 05:30:00	Detlef	37.62	7.565	94.974	0
2016-06-11 06:30:00	Detlef	36.125	7.063	94.471	0
2016-06-11 07:30:00	Detlef	35.627	7.565	95.474	0
2016-06-11 08:30:00	Detlef	35.627	7.565	90.399	0
2016-06-11 09:30:00	Detlef	35.627	8.57	86.76	0
2016-06-11 10:30:00	Detlef	35.627	10.076	79.812	0
2016-06-11 11:30:00	Detlef	35.627	22.604	36.867	0
2016-06-11 12:30:00	Detlef	35.627	19.601	43.284	0
2016-06-11 13:30:00	Detlef	35.627	18.599	48.934	0
2016-06-11 14:30:00	Detlef	35.128	13.086	61.658	0
2016-06-11 15:30:00	Detlef	35.627	11.581	70.922	0
2016-06-11 16:30:00	Detlef	35.128	10.076	77.074	0
2016-06-11 17:30:00	Detlef	37.122	8.57	82.513	0
2016-06-11 18:30:00	Detlef	38.119	7.565	85.707	0
2016-06-11 19:30:00	Detlef	38.119	7.063	90.913	0
2016-06-11 20:30:00	Detlef	37.62	6.561	92.447	0
2016-06-11 21:30:00	Detlef	38.119	6.058	93.462	0
2016-06-11 22:30:00	Detlef	38.119	6.058	93.462	0
2016-06-11 23:30:00	Detlef	38.119	6.058	93.462	0
2016-06-12 00:30:00	Detlef	38.119	5.053	96.472	0
2016-06-12 01:30:00	Detlef	38.119	4.551	96.969	0
2016-06-12 02:30:00	Detlef	37.62	4.551	97.957	0
2016-06-12 03:30:00	Detlef	36.624	4.551	95.974	0
2016-06-12 04:30:00	Detlef	36.125	4.048	95.974	0
2016-06-12 05:30:00	Detlef	37.122	4.048	94.974	0
2016-06-12 06:30:00	Detlef	36.125	5.053	95.474	0
2016-06-12 07:30:00	Detlef	35.627	5.556	94.471	0
2016-06-12 08:30:00	Detlef	35.128	6.561	91.937	0
2016-06-12 09:30:00	Detlef	35.627	9.072	80.897	0
2016-06-12 10:30:00	Detlef	35.627	10.578	71.488	0
2016-06-12 11:30:00	Detlef	35.627	18.599	41.374	0
2016-06-12 12:30:00	Detlef	35.627	18.099	45.81	0
2016-06-12 13:30:00	Detlef	35.627	21.604	36.867	0
2016-06-12 14:30:00	Detlef	35.627	12.584	58.687	0
2016-06-12 15:30:00	Detlef	35.128	11.079	64.593	0
2016-06-12 16:30:00	Detlef	35.128	9.574	70.922	0
2016-06-12 17:30:00	Detlef	35.627	8.57	77.624	0
2016-06-12 18:30:00	Detlef	38.119	7.565	83.584	0
2016-06-12 19:30:00	Detlef	37.62	6.561	88.329	0
2016-06-12 20:30:00	Detlef	38.119	6.058	92.447	0
2016-06-12 21:30:00	Detlef	38.119	6.058	94.974	0
2016-06-12 22:30:00	Detlef	36.624	6.058	96.969	0
2016-06-12 23:30:00	Detlef	36.125	6.561	97.957	0
2016-06-13 00:30:00	Detlef	38.119	7.063	99.917	0
2016-06-13 01:30:00	Detlef	38.119	6.561	99.43	0
2016-06-13 02:30:00	Detlef	36.125	6.058	99.917	0
2016-06-13 03:30:00	Detlef	36.125	6.058	100.889	0
2016-06-13 04:30:00	Detlef	37.122	6.058	100.889	0
2016-06-13 05:30:00	Detlef	36.624	6.561	99.917	0
2016-06-13 06:30:00	Detlef	35.627	7.063	100.889	0
2016-06-13 07:30:00	Detlef	35.627	7.565	101.372	0
2016-06-13 08:30:00	Detlef	34.63	8.57	99.43	0
2016-06-13 09:30:00	Detlef	34.63	9.574	96.969	0
2016-06-13 10:30:00	Detlef	35.128	10.578	94.471	0
2016-06-13 11:30:00	Detlef	35.128	20.102	57.488	0
2016-06-13 12:30:00	Detlef	34.131	11.581	81.976	0
2016-06-13 13:30:00	Detlef	34.131	12.584	73.74	0
2016-06-13 14:30:00	Detlef	34.63	13.086	70.354	0
2016-06-13 15:30:00	Detlef	35.128	12.083	73.74	0
2016-06-13 16:30:00	Detlef	34.63	10.578	81.437	0
2016-06-13 17:30:00	Detlef	36.125	9.072	86.234	0
2016-06-13 18:30:00	Detlef	37.122	8.067	91.426	0
2016-06-13 19:30:00	Detlef	37.62	8.067	93.967	0
2016-06-13 20:30:00	Detlef	36.624	7.565	94.974	0
2016-06-13 21:30:00	Detlef	36.624	7.063	98.94	0
2016-06-13 22:30:00	Detlef	38.119	7.063	98.94	0
2016-06-13 23:30:00	Detlef	38.119	6.561	97.957	0
2016-06-14 00:30:00	Detlef	38.119	6.561	100.404	0
2016-06-14 01:30:00	Detlef	38.119	6.058	101.372	0
2016-06-14 02:30:00	Detlef	37.62	6.058	101.854	0
2016-06-14 03:30:00	Detlef	38.119	6.561	101.854	0
2016-06-14 04:30:00	Detlef	37.62	6.058	101.372	0
2016-06-14 05:30:00	Detlef	37.122	6.561	100.889	0
2016-06-14 06:30:00	Detlef	36.125	7.063	99.43	0
2016-06-14 07:30:00	Detlef	35.128	7.565	97.957	0
2016-06-14 08:30:00	Detlef	34.63	9.072	95.974	0
2016-06-14 09:30:00	Detlef	34.63	11.581	86.234	0
2016-06-14 10:30:00	Detlef	35.128	13.086	74.857	0
2016-06-14 11:30:00	Detlef	35.128	22.104	43.917	0
2016-06-14 12:30:00	Detlef	35.627	21.103	46.437	0
2016-06-14 13:30:00	Detlef	35.128	24.105	39.451	0
2016-06-14 14:30:00	Detlef	35.128	15.092	63.424	0
2016-06-14 15:30:00	Detlef	35.128	13.588	67.492	0
2016-06-14 16:30:00	Detlef	35.627	12.584	73.74	0
2016-06-14 17:30:00	Detlef	37.122	10.578	83.584	0
2016-06-14 18:30:00	Detlef	38.119	9.574	94.471	0
2016-06-14 19:30:00	Detlef	38.119	8.57	95.474	0
2016-06-14 20:30:00	Detlef	37.122	8.067	98.94	0
2016-06-14 21:30:00	Detlef	37.122	7.565	100.404	0
2016-06-14 22:30:00	Detlef	38.119	7.565	100.889	0
2016-06-14 23:30:00	Detlef	38.119	7.565	100.889	0
2016-06-15 00:30:00	Detlef	38.617	7.063	101.372	0
2016-06-15 01:30:00	Detlef	38.119	6.561	102.335	0
2016-06-15 02:30:00	Detlef	38.119	5.556	102.814	0
2016-06-15 03:30:00	Detlef	37.62	5.053	102.335	0
2016-06-15 04:30:00	Detlef	37.62	4.048	103.291	0
2016-06-15 05:30:00	Detlef	36.624	5.053	102.814	0
2016-06-15 06:30:00	Detlef	35.627	5.053	101.854	0
2016-06-15 07:30:00	Detlef	35.128	5.556	101.854	0
2016-06-15 08:30:00	Detlef	34.63	6.561	101.854	0
2016-06-15 09:30:00	Detlef	34.63	8.067	99.917	0
2016-06-15 10:30:00	Detlef	35.128	10.076	92.955	0
2016-06-15 11:30:00	Detlef	35.627	24.605	37.515	0
2016-06-15 12:30:00	Detlef	35.128	21.604	44.55	0
2016-06-15 13:30:00	Detlef	35.128	23.605	42.012	0
2016-06-15 14:30:00	Detlef	35.627	14.59	69.784	0
2016-06-15 15:30:00	Detlef	35.627	13.086	75.968	0
2016-06-15 16:30:00	Detlef	35.627	12.083	81.437	0
2016-06-15 17:30:00	Detlef	37.122	10.076	87.284	0
2016-06-15 18:30:00	Detlef	38.119	9.072	92.447	0
2016-06-15 19:30:00	Detlef	36.624	8.57	94.974	0
2016-06-15 20:30:00	Detlef	36.125	8.067	96.472	0
2016-06-15 21:30:00	Detlef	38.119	7.063	98.94	0
2016-06-15 22:30:00	Detlef	38.119	6.561	97.464	0
2016-06-15 23:30:00	Detlef	38.119	6.058	99.917	0
2016-06-16 00:30:00	Detlef	38.119	6.058	100.889	0
2016-06-16 01:30:00	Detlef	38.119	5.556	100.889	0
2016-06-16 02:30:00	Detlef	38.119	5.556	100.889	0
2016-06-16 03:30:00	Detlef	37.62	6.058	99.917	0
2016-06-16 04:30:00	Detlef	37.62	5.053	100.889	0
2016-06-16 05:30:00	Detlef	36.624	5.556	100.404	0
2016-06-16 06:30:00	Detlef	35.627	4.551	101.854	0
2016-06-16 07:30:00	Detlef	36.125	5.556	100.404	0
2016-06-16 08:30:00	Detlef	35.128	8.067	91.426	0
2016-06-16 09:30:00	Detlef	34.63	11.079	79.812	0
2016-06-16 10:30:00	Detlef	35.128	13.086	70.354	0
2016-06-16 11:30:00	Detlef	34.63	26.105	29.641	0
2016-06-16 12:30:00	Detlef	35.128	23.605	34.26	0
2016-06-16 13:30:00	Detlef	35.128	22.604	35.566	0
2016-06-16 14:30:00	Detlef	35.128	16.094	56.284	0
2016-06-16 15:30:00	Detlef	35.128	14.59	62.248	0
2016-06-16 16:30:00	Detlef	35.128	12.083	72.617	0
2016-06-16 17:30:00	Detlef	37.62	11.079	77.624	0
2016-06-16 18:30:00	Detlef	38.119	10.578	78.173	0
2016-06-16 19:30:00	Detlef	36.624	9.574	79.267	0
2016-06-16 20:30:00	Detlef	35.627	9.574	85.178	0
2016-06-16 21:30:00	Detlef	38.119	10.076	86.76	0
2016-06-16 22:30:00	Detlef	38.617	9.072	91.426	0
2016-06-16 23:30:00	Detlef	38.119	8.57	94.471	0
2016-06-17 00:30:00	Detlef	38.119	8.57	96.472	0
2016-06-17 01:30:00	Detlef	38.119	8.067	97.464	0
2016-06-17 02:30:00	Detlef	38.119	7.565	96.969	0
2016-06-17 03:30:00	Detlef	38.119	7.063	97.957	0
2016-06-17 04:30:00	Detlef	37.62	7.565	98.94	0
2016-06-17 05:30:00	Detlef	38.119	9.072	95.474	0
2016-06-17 06:30:00	Detlef	36.125	8.57	95.974	0
2016-06-17 07:30:00	Detlef	35.627	8.57	96.472	0
2016-06-17 08:30:00	Detlef	35.627	10.578	88.329	0
2016-06-17 09:30:00	Detlef	36.125	13.086	79.267	0
2016-06-17 10:30:00	Detlef	36.125	15.593	65.176	0
2016-06-17 11:30:00	Detlef	35.627	20.102	45.81	0	12020	0.204
2016-06-17 12:30:00	Detlef	36.125	17.097	56.887	0	7674	0.149
2016-06-17 13:30:00	Detlef	35.128	16.094	57.488	0	8942	0.142
2016-06-17 14:30:00	Detlef	34.63	15.092	61.067	0	4367	0.077
2016-06-17 15:30:00	Detlef	34.63	15.092	58.687	0	3279	0.06
2016-06-17 16:30:00	Detlef	35.128	13.588	67.492	0	507.5	0.01
2016-06-17 17:30:00	Detlef	37.122	12.083	74.857	0	0.05	0
2016-06-17 18:30:00	Detlef	37.62	11.581	75.968	0	0.01	0
2016-06-17 19:30:00	Detlef	38.617	10.578	82.513	0	0.01	0
2016-06-17 20:30:00	Detlef	37.62	9.574	86.234	0	0.06	0
2016-06-17 21:30:00	Detlef	37.122	10.076	88.848	0	0.02	0
2016-06-17 22:30:00	Detlef	38.119	10.578	84.117	0	0.02	0
2016-06-17 23:30:00	Detlef	38.119	10.076	86.234	0	0.01	0
2016-06-18 00:30:00	Detlef	38.119	10.076	87.807	0	0	0
2016-06-18 01:30:00	Detlef	38.119	10.076	86.76	0	0	0
2016-06-18 02:30:00	Detlef	38.119	10.076	89.367	0	0	0
2016-06-18 03:30:00	Detlef	37.62	11.079	87.284	0	0	0
2016-06-18 04:30:00	Detlef	37.62	11.079	88.329	0	0	0
2016-06-18 05:30:00	Detlef	35.627	11.079	90.913	0	0	0
2016-06-18 06:30:00	Detlef	35.128	11.581	90.399	0	15.02	0
2016-06-18 07:30:00	Detlef	34.63	12.083	89.367	0	837.4	0.015
2016-06-18 08:30:00	Detlef	35.128	13.086	87.807	0	2075	0.036
2016-06-18 09:30:00	Detlef	35.128	13.588	89.367	0	4837	0.095
2016-06-18 10:30:00	Detlef	35.128	12.584	94.974	0	3608	0.069
2016-06-18 11:30:00	Detlef	35.128	13.086	94.471	0	2027	0.04
2016-06-18 12:30:00	Detlef	35.128	14.59	87.807	0	7928	0.153
2016-06-18 13:30:00	Detlef	34.63	15.092	86.234	0	5941	0.115
2016-06-18 14:30:00	Detlef	35.128	14.59	87.807	0	5852	0.109
2016-06-18 15:30:00	Detlef	35.128	13.588	91.426	0	1863	0.035
2016-06-18 16:30:00	Detlef	35.128	13.086	92.447	0	199.9	0.003
2016-06-18 17:30:00	Detlef	37.62	12.584	94.974	0	0.02	0
2016-06-18 18:30:00	Detlef	37.122	12.083	95.474	0	0.01	0
2016-06-18 19:30:00	Detlef	38.119	12.083	96.472	0	0.01	0
2016-06-18 20:30:00	Detlef	38.119	11.581	96.472	0	0.02	0
2016-06-18 21:30:00	Detlef	38.119	11.581	97.957	0	0.01	0
2016-06-18 22:30:00	Detlef	38.617	11.581	98.45	0	0	0
2016-06-18 23:30:00	Detlef	36.125	11.079	99.43	0	0.01	0
2016-06-19 00:30:00	Detlef	35.627	11.079	100.889	0	0.01	0
2016-06-19 01:30:00	Detlef	38.119	10.578	100.889	0	0	0
2016-06-19 02:30:00	Detlef	38.119	11.079	101.372	0	0	0
2016-06-19 03:30:00	Detlef	38.119	11.079	99.917	0	0	0
2016-06-19 04:30:00	Detlef	38.119	10.578	100.889	0	0	0
2016-06-19 05:30:00	Detlef	36.624	10.578	101.372	0.2	0	0
2016-06-19 06:30:00	Detlef	36.125	10.578	100.404	0.2	1.06	0
2016-06-19 07:30:00	Detlef	35.128	10.578	101.372	0	921.9	0.016
2016-06-19 08:30:00	Detlef	34.63	11.079	101.372	0	3457	0.06
2016-06-19 09:30:00	Detlef	34.63	11.581	100.889	0	2918	0.056
2016-06-19 10:30:00	Detlef	35.128	12.083	100.404	0	3479	0.066
2016-06-19 11:30:00	Detlef	35.128	14.089	97.957	0	3420	0.066
2016-06-19 12:30:00	Detlef	35.128	14.089	94.471	0	2058	0.039
2016-06-19 13:30:00	Detlef	35.128	13.588	93.967	0.2	1331	0.025
2016-06-19 14:30:00	Detlef	34.63	13.086	98.45	0.2	900.4	0.017
2016-06-19 15:30:00	Detlef	35.128	12.584	96.969	0.2	468.9	0.009
2016-06-19 16:30:00	Detlef	35.128	12.584	99.43	0	66.46	0.001
2016-06-19 17:30:00	Detlef	36.624	12.584	99.917	0.4	0	0
2016-06-19 18:30:00	Detlef	36.624	12.584	99.43	0	0	0
2016-06-19 19:30:00	Detlef	37.122	12.584	98.94	0	0	0
2016-06-19 20:30:00	Detlef	35.128	12.083	100.404	0.6	0	0
2016-06-19 21:30:00	Detlef	34.131	12.083	101.372	0	0.01	0
2016-06-19 22:30:00	Detlef	35.627	11.581	101.372	0.2	0.01	0
2016-06-19 23:30:00	Detlef	37.62	11.079	100.889	0	0.01	0
2016-06-20 00:30:00	Detlef	37.62	10.578	100.889	0	0.01	0
2016-06-20 01:30:00	Detlef	35.128	10.578	101.854	0	0.01	0
2016-06-20 02:30:00	Detlef	37.122	10.578	101.372	0	0.01	0
2016-06-20 03:30:00	Detlef	35.627	9.072	99.43	0	0.01	0
2016-06-20 04:30:00	Detlef	35.128	9.072	99.917	0	0	0
2016-06-20 05:30:00	Detlef	35.128	9.072	101.372	0	0	0
2016-06-20 06:30:00	Detlef	34.131	8.57	100.889	0	12.42	0
2016-06-20 07:30:00	Detlef	32.135	8.067	98.94	0	778.5	0.025
2016-06-20 08:30:00	Detlef	32.135	8.067	98.94	0	3507	0.071
2016-06-20 09:30:00	Detlef	33.632	9.072	95.474	0	3379	0.06
2016-06-20 10:30:00	Detlef	34.131	9.574	95.474	0	6702	0.131
2016-06-20 11:30:00	Detlef	36.125	9.574	94.974	0	8279	0.169
2016-06-20 12:30:00	Detlef	35.128	9.072	97.957	0.2	7262	0.139
2016-06-20 13:30:00	Detlef	34.131	9.072	96.472	0	8432	0.149
2016-06-20 14:30:00	Detlef	33.632	9.072	97.464	0	4706	0.098
2016-06-20 15:30:00	Detlef	34.131	8.067	98.94	0	1810	0.041
2016-06-20 16:30:00	Detlef	35.128	8.067	95.474	0	592.4	0.011
2016-06-20 17:30:00	Detlef	37.62	7.063	96.472	0	0.06	0
2016-06-20 18:30:00	Detlef	37.122	7.063	94.974	0	0	0
2016-06-20 19:30:00	Detlef	36.624	6.561	92.447	0	0	0
2016-06-20 20:30:00	Detlef	37.122	6.561	94.471	0	0.02	0
2016-06-20 21:30:00	Detlef	37.122	6.058	93.967	0	0.03	0
2016-06-20 22:30:00	Detlef	35.627	6.058	94.471	0	0.03	0
2016-06-20 23:30:00	Detlef	38.119	5.556	94.471	0	0.15	0
2016-06-21 00:30:00	Detlef	36.125	5.053	95.974	0	0.14	0
2016-06-21 01:30:00	Detlef	37.62	5.556	95.974	0	0.05	0
2016-06-21 02:30:00	Detlef	37.62	5.556	98.45	0	0.02	0
2016-06-21 03:30:00	Detlef	36.624	5.556	97.957	0	0.01	0
2016-06-21 04:30:00	Detlef	37.62	5.053	99.43	0	0	0
2016-06-21 05:30:00	Detlef	37.122	5.053	99.43	0	0	0
2016-06-21 06:30:00	Detlef	37.122	5.053	97.464	0	14.69	0
2016-06-21 07:30:00	Detlef	35.128	5.053	95.974	0	1313	0.027
2016-06-21 08:30:00	Detlef	34.63	5.556	94.471	0	3038	0.068
2016-06-21 09:30:00	Detlef	34.131	7.063	90.913	0	4960	0.1
2016-06-21 10:30:00	Detlef	34.131	8.067	84.648	0	3818	0.104
2016-06-21 11:30:00	Detlef	34.63	17.598	51.407	0	6348	0.149
2016-06-21 12:30:00	Detlef	35.128	12.083	63.424	0	6307	0.126
2016-06-21 13:30:00	Detlef	35.128	11.079	68.067	0	11220	0.186
2016-06-21 14:30:00	Detlef	34.63	9.072	75.413	0	4980	0.108
2016-06-21 15:30:00	Detlef	35.128	8.067	81.437	0	2682	0.053
2016-06-21 16:30:00	Detlef	35.128	7.063	85.178	0	631.6	0.012
2016-06-21 17:30:00	Detlef	37.62	6.058	88.848	0	0.04	0
2016-06-21 18:30:00	Detlef	36.624	5.556	90.913	0	0	0
2016-06-21 19:30:00	Detlef	37.122	5.053	91.937	0	0	0
2016-06-21 20:30:00	Detlef	37.62	5.053	92.955	0	0	0
2016-06-21 21:30:00	Detlef	36.125	5.053	94.974	0	0.01	0
2016-06-21 22:30:00	Detlef	36.624	5.556	95.974	0	0.03	0
2016-06-21 23:30:00	Detlef	38.119	5.556	94.974	0	0.08	0
2016-06-22 00:30:00	Detlef	36.125	5.556	95.974	0	0.07	0
2016-06-22 01:30:00	Detlef	36.624	5.556	95.974	0	0.03	0
2016-06-22 02:30:00	Detlef	38.119	5.556	98.45	0	0.01	0
2016-06-22 03:30:00	Detlef	36.624	5.556	102.814	0.2	0.01	0
2016-06-22 04:30:00	Detlef	37.122	5.556	100.404	0.2	0	0
2016-06-22 05:30:00	Detlef	38.119	5.556	101.854	0.2	0	0
2016-06-22 06:30:00	Detlef	36.624	5.556	101.372	0.2	7.25	0
2016-06-22 07:30:00	Detlef	35.128	6.058	102.814	0.4	391	0.007
2016-06-22 08:30:00	Detlef	34.63	6.561	102.335	0.2	906.2	0.019
2016-06-22 09:30:00	Detlef	34.63	7.063	101.854	0.4	2914	0.058
2016-06-22 10:30:00	Detlef	34.131	8.067	101.372	0	7045	0.129
2016-06-22 11:30:00	Detlef	34.63	9.072	97.957	0	9402	0.183
2016-06-22 12:30:00	Detlef	35.128	9.574	96.472	0	7915	0.152
2016-06-22 13:30:00	Detlef	34.63	10.578	93.462	0	10140	0.174
2016-06-22 14:30:00	Detlef	35.128	9.574	94.471	0	2012	0.068
2016-06-22 15:30:00	Detlef	35.128	9.072	96.969	0	922.5	0.041
2016-06-22 16:30:00	Detlef	35.128	8.57	98.94	0	444.6	0.011
2016-06-22 17:30:00	Detlef	36.624	7.565	99.43	0	0.05	0
2016-06-22 18:30:00	Detlef	36.125	7.063	100.404	0	0	0
2016-06-22 19:30:00	Detlef	37.122	7.063	100.889	0	0	0
2016-06-22 20:30:00	Detlef	37.122	7.063	99.917	0	0	0
2016-06-22 21:30:00	Detlef	37.122	7.063	100.404	0	0	0
2016-06-22 22:30:00	Detlef	36.624	6.561	100.889	0	0.01	0
2016-06-22 23:30:00	Detlef	37.62	6.561	99.917	0	0.01	0
2016-06-23 00:30:00	Detlef	37.62	6.058	100.889	0	0.02	0
2016-06-23 01:30:00	Detlef	38.119	5.556	101.854	0	0.01	0
2016-06-23 02:30:00	Detlef	37.122	5.556	102.335	0	0.02	0
2016-06-23 03:30:00	Detlef	38.119	5.556	102.335	0	0.01	0
2016-06-23 04:30:00	Detlef	38.617	5.556	101.372	0	0	0
2016-06-23 05:30:00	Detlef	37.62	5.053	102.814	0	0	0
2016-06-23 06:30:00	Detlef	37.122	5.053	101.372	0	10.84	0
2016-06-23 07:30:00	Detlef	35.627	5.053	102.335	0	1216	0.02
2016-06-23 08:30:00	Detlef	35.128	6.561	96.969	0	3032	0.052
2016-06-23 09:30:00	Detlef	35.128	8.067	89.884	0	5729	0.1
2016-06-23 10:30:00	Detlef	35.128	9.072	85.178	0	6709	0.127
2016-06-23 11:30:00	Detlef	35.627	19.1	52.022	0	9530	0.193
2016-06-23 12:30:00	Detlef	35.627	11.079	70.354	0	6328	0.123
2016-06-23 13:30:00	Detlef	35.627	13.086	68.641	0	7964	0.146
2016-06-23 14:30:00	Detlef	35.627	11.581	75.968	0	4590	0.095
2016-06-23 15:30:00	Detlef	35.128	10.076	81.976	0	2768	0.054
2016-06-23 16:30:00	Detlef	35.627	9.072	87.284	0	479.6	0.01
2016-06-23 17:30:00	Detlef	38.617	8.57	95.474	0	0.07	0
2016-06-23 18:30:00	Detlef	38.119	8.067	96.969	0	0	0
2016-06-23 19:30:00	Detlef	38.119	8.067	98.45	0	0	0
2016-06-23 20:30:00	Detlef	37.62	8.57	98.45	0	0	0
2016-06-23 21:30:00	Detlef	36.125	8.57	100.404	0	0	0
2016-06-23 22:30:00	Detlef	38.119	9.072	101.372	0	0	0
2016-06-23 23:30:00	Detlef	37.122	9.072	101.372	0	0.01	0
2016-06-24 00:30:00	Detlef	36.125	9.574	101.854	0.2	0.01	0
2016-06-24 01:30:00	Detlef	38.119	9.574	101.854	0	0.02	0
2016-06-24 02:30:00	Detlef	38.617	9.574	101.372	0.2	0.01	0
2016-06-24 03:30:00	Detlef	38.617	10.076	102.335	0.8	0	0
2016-06-24 04:30:00	Detlef	38.617	10.076	101.854	0	0.01	0
2016-06-24 05:30:00	Detlef	38.617	10.076	101.854	0	0	0
2016-06-24 06:30:00	Detlef	37.62	9.574	99.917	0	13.94	0
2016-06-24 07:30:00	Detlef	35.128	9.574	99.917	0	676.1	0.024
2016-06-24 08:30:00	Detlef	35.128	10.076	94.974	0	2402	0.064
2016-06-24 09:30:00	Detlef	35.128	10.578	91.937	0	2360	0.082
2016-06-24 10:30:00	Detlef	35.128	10.578	85.178	0	2317	0.093
2016-06-24 11:30:00	Detlef	35.627	23.605	37.515	0	5885	0.158
2016-06-24 12:30:00	Detlef	35.128	18.599	43.284	0	10440	0.16
2016-06-24 13:30:00	Detlef	35.128	14.089	56.284	0	12000	0.174
2016-06-24 14:30:00	Detlef	35.128	9.072	79.812	0	2154	0.042
2016-06-24 15:30:00	Detlef	35.128	7.063	88.329	0	1719	0.036
2016-06-24 16:30:00	Detlef	35.128	5.556	95.474	0	341.7	0.01
2016-06-24 17:30:00	Detlef	37.122	5.053	97.464	0.2	0.06	0
2016-06-24 18:30:00	Detlef	36.624	4.048	98.94	0.2	0	0
2016-06-24 19:30:00	Detlef	36.624	4.551	96.472	0	0	0
2016-06-24 20:30:00	Detlef	37.62	4.048	89.884	0	0	0
2016-06-24 21:30:00	Detlef	36.624	3.545	90.399	0	0	0
2016-06-24 22:30:00	Detlef	36.624	3.043	87.807	0	0	0
2016-06-24 23:30:00	Detlef	36.624	3.043	88.848	0	0	0
2016-06-25 00:30:00	Detlef	37.122	2.037	89.367	0	0	0
2016-06-25 01:30:00	Detlef	38.119	1.031	97.464	0	0	0
2016-06-25 02:30:00	Detlef	37.62	0.528	95.474	0	0.02	0
2016-06-25 03:30:00	Detlef	38.119	0.528	92.955	0	0.02	0
2016-06-25 04:30:00	Detlef	38.617	0.025	94.471	0	0.02	0
2016-06-25 05:30:00	Detlef	37.62	0.025	95.974	0	0	0
2016-06-25 06:30:00	Detlef	36.624	0.025	94.974	0	12.36	0
2016-06-25 07:30:00	Detlef	35.128	0.025	96.969	0	772.8	0.02
2016-06-25 08:30:00	Detlef	35.128	1.031	92.955	0	3139	0.055
2016-06-25 09:30:00	Detlef	34.63	2.037	89.367	0	2247	0.062
2016-06-25 10:30:00	Detlef	35.627	3.545	85.178	0	2239	0.071
2016-06-25 11:30:00	Detlef	35.128	18.099	36.218	0	5445	0.133
2016-06-25 12:30:00	Detlef	35.128	19.601	29.641	0	9692	0.124
2016-06-25 13:30:00	Detlef	35.128	10.578	45.81	0	9305	0.129
2016-06-25 14:30:00	Detlef	36.125	6.561	62.837	0	1019	0.052
2016-06-25 15:30:00	Detlef	35.627	5.053	67.492	0	872.3	0.047
2016-06-25 16:30:00	Detlef	35.627	4.048	75.413	0	438.2	0.013
2016-06-25 17:30:00	Detlef	37.62	2.54	82.513	0	0.08	0
2016-06-25 18:30:00	Detlef	38.617	2.037	86.234	0	0	0
2016-06-25 19:30:00	Detlef	38.617	1.031	89.367	0	0	0
2016-06-25 20:30:00	Detlef	38.119	0.528	91.426	0	0	0
2016-06-25 21:30:00	Detlef	36.125	0.528	93.967	0	0	0
2016-06-25 22:30:00	Detlef	36.624	0.025	92.955	0	0	0
2016-06-25 23:30:00	Detlef	36.624	0.025	96.472	0	0	0
2016-06-26 00:30:00	Detlef	36.624	-0.982	96.472	0	0	0
2016-06-26 01:30:00	Detlef	38.617	-1.485	97.957	0	0	0
2016-06-26 02:30:00	Detlef	38.119	-0.982	99.917	0	0.01	0
2016-06-26 03:30:00	Detlef	37.122	-1.485	96.969	0	0.01	0
2016-06-26 04:30:00	Detlef	38.119	-1.485	98.45	0	0.01	0
2016-06-26 05:30:00	Detlef	38.617	-1.989	97.464	0	0.02	0
2016-06-26 06:30:00	Detlef	36.125	-1.485	98.45	0	12.95	0
2016-06-26 07:30:00	Detlef	34.63	-0.982	95.474	0	850.5	0.017
2016-06-26 08:30:00	Detlef	34.131	0.528	94.471	0	3978	0.072
2016-06-26 09:30:00	Detlef	35.128	2.54	86.234	0	4992	0.098
2016-06-26 10:30:00	Detlef	34.63	5.556	72.617	0	7869	0.152
2016-06-26 11:30:00	Detlef	35.128	7.063	66.915	0	6758	0.139
2016-06-26 12:30:00	Detlef	35.128	17.598	32.289	0	9722	0.157
2016-06-26 13:30:00	Detlef	35.128	15.593	35.566	0	10180	0.18
2016-06-26 14:30:00	Detlef	34.63	10.076	52.635	0	2639	0.054
2016-06-26 15:30:00	Detlef	35.128	9.072	64.009	0	2393	0.047
2016-06-26 16:30:00	Detlef	35.627	7.565	73.74	0	446.4	0.009
2016-06-26 17:30:00	Detlef	38.119	6.058	79.812	0	0.04	0
2016-06-26 18:30:00	Detlef	38.119	6.058	74.299	0	0	0
2016-06-26 19:30:00	Detlef	37.62	5.556	79.812	0	0	0
2016-06-26 20:30:00	Detlef	37.122	5.053	84.117	0	0	0
2016-06-26 21:30:00	Detlef	35.627	4.551	86.234	0	0	0
2016-06-26 22:30:00	Detlef	37.62	4.551	85.178	0	0	0
2016-06-26 23:30:00	Detlef	37.62	4.551	85.178	0	0	0
2016-06-27 00:30:00	Detlef	37.62	4.551	87.807	0	0	0
2016-06-27 01:30:00	Detlef	37.62	5.053	74.299	0	0	0
2016-06-27 02:30:00	Detlef	37.62	4.551	86.76	0	0	0
2016-06-27 03:30:00	Detlef	38.119	4.048	92.955	0	0	0
2016-06-27 04:30:00	Detlef	37.62	3.043	93.967	0	0	0
2016-06-27 05:30:00	Detlef	37.62	3.043	93.462	0	0	0
2016-06-27 06:30:00	Detlef	37.62	3.545	94.471	0	5.46	0
2016-06-27 07:30:00	Detlef	35.128	3.545	98.94	0	659.5	0.009
2016-06-27 08:30:00	Detlef	34.131	3.545	98.94	0.2	3705	0.069
2016-06-27 09:30:00	Detlef	34.63	3.545	98.45	0	1732	0.035
2016-06-27 10:30:00	Detlef	35.128	3.043	99.917	0	3883	0.08
2016-06-27 11:30:00	Detlef	34.131	3.545	99.917	0	5583	0.114
2016-06-27 12:30:00	Detlef	35.128	3.545	96.472	0	3659	0.074
2016-06-27 13:30:00	Detlef	35.128	4.048	96.969	0	3392	0.069
2016-06-27 14:30:00	Detlef	35.128	3.545	98.94	0	1856	0.036
2016-06-27 15:30:00	Detlef	34.63	3.545	97.464	0	1841	0.038
2016-06-27 16:30:00	Detlef	35.128	2.54	100.889	0	370.4	0.008
2016-06-27 17:30:00	Detlef	37.122	2.037	98.94	0	0.1	0
2016-06-27 18:30:00	Detlef	37.122	2.037	100.404	0	0	0
2016-06-27 19:30:00	Detlef	36.624	2.037	102.335	0	0	0
2016-06-27 20:30:00	Detlef	36.624	1.534	100.889	0	0	0
2016-06-27 21:30:00	Detlef	36.624	1.534	101.854	0	0	0
2016-06-27 22:30:00	Detlef	36.125	1.031	102.335	0	0	0
2016-06-27 23:30:00	Detlef	37.62	1.031	102.814	0	0	0
2016-06-28 00:30:00	Detlef	38.119	1.031	103.291	0	0	0
2016-06-28 01:30:00	Detlef	38.119	1.031	102.814	0	0	0
2016-06-28 02:30:00	Detlef	38.119	1.031	102.814	0	0.01	0
2016-06-28 03:30:00	Detlef	37.62	1.031	102.814	0	0.01	0
2016-06-28 04:30:00	Detlef	38.119	1.031	102.814	0	0.01	0
2016-06-28 05:30:00	Detlef	37.62	1.534	101.854	0	0.01	0
2016-06-28 06:30:00	Detlef	37.62	1.534	101.854	0	7.61	0
2016-06-28 07:30:00	Detlef	35.627	1.534	101.854	0	1269	0.023
2016-06-28 08:30:00	Detlef	35.128	2.037	100.404	0	4021	0.074
2016-06-28 09:30:00	Detlef	35.128	3.545	94.471	0	2432	0.084
2016-06-28 10:30:00	Detlef	35.128	4.551	89.884	0	2799	0.096
2016-06-28 11:30:00	Detlef	35.128	19.601	42.649	0	10070	0.185
2016-06-28 12:30:00	Detlef	34.63	21.103	35.566	0	10180	0.142
2016-06-28 13:30:00	Detlef	36.125	12.584	56.284	0	9653	0.158
2016-06-28 14:30:00	Detlef	35.128	8.57	75.413	0	1555	0.074
2016-06-28 15:30:00	Detlef	35.128	7.063	82.513	0	975.3	0.048
2016-06-28 16:30:00	Detlef	35.128	6.561	86.234	0	484.8	0.013
2016-06-28 17:30:00	Detlef	37.62	5.053	91.426	0	0.1	0
2016-06-28 18:30:00	Detlef	37.122	4.048	93.462	0	0	0
2016-06-28 19:30:00	Detlef	38.617	3.043	95.974	0	0	0
2016-06-28 20:30:00	Detlef	37.122	2.54	97.957	0	0	0
2016-06-28 21:30:00	Detlef	36.125	2.037	99.43	0	0	0
2016-06-28 22:30:00	Detlef	37.62	2.037	99.43	0	0	0
2016-06-28 23:30:00	Detlef	37.122	1.534	100.889	0	0	0
2016-06-29 00:30:00	Detlef	38.119	1.534	100.889	0	0	0
2016-06-29 01:30:00	Detlef	38.119	1.534	102.814	0	0	0
2016-06-29 02:30:00	Detlef	38.119	1.031	102.335	0	0	0
2016-06-29 03:30:00	Detlef	38.119	1.031	103.291	0	0	0
2016-06-29 04:30:00	Detlef	38.119	1.031	103.291	0	0	0
2016-06-29 05:30:00	Detlef	38.119	-0.982	103.291	0	0	0
2016-06-29 06:30:00	Detlef	37.62	-0.982	102.814	0	12.12	0
2016-06-29 07:30:00	Detlef	35.128	-0.982	103.767	0	681.2	0.023
2016-06-29 08:30:00	Detlef	34.63	1.534	101.854	0	4166	0.069
2016-06-29 09:30:00	Detlef	35.128	5.053	90.913	0	1817	0.074
2016-06-29 10:30:00	Detlef	35.627	7.565	77.624	0	2344	0.089
2016-06-29 11:30:00	Detlef	35.128	25.105	24.274	0	10110	0.183
2016-06-29 12:30:00	Detlef	35.128	26.605	18.125	0	9720	0.129
2016-06-29 13:30:00	Detlef	35.627	18.599	28.975	0	9536	0.155
2016-06-29 14:30:00	Detlef	35.627	12.584	42.649	0	1267	0.068
2016-06-29 15:30:00	Detlef	35.128	10.578	42.012	0	908.8	0.047
2016-06-29 16:30:00	Detlef	35.128	9.072	43.917	0	467.8	0.013
2016-06-29 17:30:00	Detlef	37.122	7.565	65.176	0	0.12	0
2016-06-29 18:30:00	Detlef	37.122	6.561	67.492	0	0	0
2016-06-29 19:30:00	Detlef	36.624	5.556	70.922	0	0	0
2016-06-29 20:30:00	Detlef	36.624	5.053	76.522	0	0	0
2016-06-29 21:30:00	Detlef	36.624	4.551	80.897	0	0	0
2016-06-29 22:30:00	Detlef	36.125	3.545	85.178	0	0	0
2016-06-29 23:30:00	Detlef	37.122	2.54	88.329	0	0	0
2016-06-30 00:30:00	Detlef	38.119	2.54	89.884	0	0	0
2016-06-30 01:30:00	Detlef	38.119	3.043	87.807	0	0	0
2016-06-30 02:30:00	Detlef	38.119	2.54	90.913	0	0	0
2016-06-30 03:30:00	Detlef	37.122	3.043	89.367	0	0	0
2016-06-30 04:30:00	Detlef	36.624	3.043	93.462	0	0	0
2016-06-30 05:30:00	Detlef	36.624	3.043	91.426	0	0	0
2016-06-30 06:30:00	Detlef	36.125	3.043	88.329	0	13.5	0
2016-06-30 07:30:00	Detlef	36.125	3.043	88.329	0	747.2	0.025
2016-06-30 08:30:00	Detlef	35.627	5.053	85.178	0	3560	0.068
2016-06-30 09:30:00	Detlef	35.128	8.57	75.413	0	1935	0.077
2016-06-30 10:30:00	Detlef	35.128	10.578	59.284	0	2440	0.09
2016-06-30 11:30:00	Detlef	35.128	19.601	33.604	0	8286	0.155
2016-06-30 12:30:00	Detlef	35.627	26.605	23.597	0	11770	0.134
2016-06-30 13:30:00	Detlef	35.627	15.593	44.55	0	9077	0.169
2016-06-30 14:30:00	Detlef	35.128	12.083	55.073	0	7362	0.133
2016-06-30 15:30:00	Detlef	34.63	10.076	66.915	0	1260	0.043
2016-06-30 16:30:00	Detlef	35.128	8.57	69.784	0	458.7	0.01
2016-06-30 17:30:00	Detlef	37.62	7.565	78.173	0	0.12	0
2016-06-30 18:30:00	Detlef	37.62	6.058	84.117	0	0	0
2016-06-30 19:30:00	Detlef	36.624	5.556	86.234	0	0	0
2016-06-30 20:30:00	Detlef	36.624	5.556	88.329	0	0	0
2016-06-30 21:30:00	Detlef	38.617	4.551	91.426	0	0	0
2016-06-30 22:30:00	Detlef	38.119	4.551	92.955	0	0	0
2016-06-30 23:30:00	Detlef	37.62	4.551	92.955	0	0	0
2016-07-01 00:30:00	Detlef	36.125	4.048	92.955	0	0	0
2016-07-01 01:30:00	Detlef	38.119	4.048	92.955	0	0	0
2016-07-01 02:30:00	Detlef	37.62	4.048	91.937	0	0	0
2016-07-01 03:30:00	Detlef	37.62	3.545	91.426	0	0	0
2016-07-01 04:30:00	Detlef	37.62	4.048	89.884	0	0	0
2016-07-01 05:30:00	Detlef	37.62	4.048	90.399	0	0	0
2016-07-01 06:30:00	Detlef	37.62	4.048	90.913	0	12.3	0
2016-07-01 07:30:00	Detlef	35.627	4.048	89.367	0	738.5	0.025
2016-07-01 08:30:00	Detlef	35.128	5.556	85.707	0	3528	0.068
2016-07-01 09:30:00	Detlef	35.128	7.063	84.648	0	2023	0.077
2016-07-01 10:30:00	Detlef	35.627	8.57	80.355	0	4030	0.108
2016-07-01 11:30:00	Detlef	35.128	13.086	62.248	0	11680	0.195
2016-07-01 12:30:00	Detlef	35.627	21.604	33.604	0	11480	0.14
2016-07-01 13:30:00	Detlef	35.128	14.59	44.55	0	12990	0.194
2016-07-01 14:30:00	Detlef	35.128	10.076	59.284	0	1490	0.069
2016-07-01 15:30:00	Detlef	34.63	8.57	64.593	0	915.5	0.047
2016-07-01 16:30:00	Detlef	34.63	7.063	72.617	0	461.6	0.013
2016-07-01 17:30:00	Detlef	36.624	5.556	78.721	0	0.12	0
2016-07-01 18:30:00	Detlef	37.122	4.551	84.117	0	0	0
2016-07-01 19:30:00	Detlef	36.125	3.043	90.399	0	0	0
2016-07-01 20:30:00	Detlef	36.624	3.545	91.426	0	0	0
2016-07-01 21:30:00	Detlef	36.624	2.54	93.967	0	0	0
2016-07-01 22:30:00	Detlef	38.617	2.037	96.472	0	0	0
2016-07-01 23:30:00	Detlef	37.122	2.037	96.969	0	0	0
2016-07-02 00:30:00	Detlef	38.119	1.534	98.94	0	0	0
2016-07-02 01:30:00	Detlef	37.62	1.534	99.43	0	0	0
2016-07-02 02:30:00	Detlef	38.119	1.534	100.889	0	0	0
2016-07-02 03:30:00	Detlef	38.119	1.534	99.917	0	0	0
2016-07-02 04:30:00	Detlef	38.119	1.534	100.404	0	0	0
2016-07-02 05:30:00	Detlef	37.62	1.534	99.917	0	0.01	0
2016-07-02 06:30:00	Detlef	38.119	1.031	100.889	0	10.38	0
2016-07-02 07:30:00	Detlef	35.128	1.031	100.889	0	1093	0.021
2016-07-02 08:30:00	Detlef	34.63	1.534	99.917	0	3372	0.064
2016-07-02 09:30:00	Detlef	34.63	3.043	93.462	0	2318	0.08
2016-07-02 10:30:00	Detlef	34.131	5.556	86.76	0	2419	0.088
2016-07-02 11:30:00	Detlef	34.63	21.604	32.947	0	11240	0.182
2016-07-02 12:30:00	Detlef	34.63	26.105	22.918	0	9748	0.127
2016-07-02 13:30:00	Detlef	34.63	19.1	27.639	0	11580	0.179
2016-07-02 14:30:00	Detlef	34.63	12.584	41.374	0	1327	0.068
2016-07-02 15:30:00	Detlef	34.63	10.578	55.073	0	910	0.047
2016-07-02 16:30:00	Detlef	34.63	8.57	68.641	0	461.7	0.013
2016-07-02 17:30:00	Detlef	37.122	7.063	76.522	0	0.13	0
2016-07-02 18:30:00	Detlef	37.62	6.058	83.049	0	0	0
2016-07-02 19:30:00	Detlef	37.62	5.053	86.234	0	0	0
2016-07-02 20:30:00	Detlef	35.627	3.545	92.955	0	0	0
2016-07-02 21:30:00	Detlef	37.122	3.043	97.957	0	0	0
2016-07-02 22:30:00	Detlef	36.125	3.043	96.969	0	0	0
2016-07-02 23:30:00	Detlef	37.122	2.54	98.45	0	0	0
2016-07-03 00:30:00	Detlef	37.62	2.037	97.957	0	0	0
2016-07-03 01:30:00	Detlef	38.119	2.037	99.43	0	0	0
2016-07-03 02:30:00	Detlef	37.62	0.528	98.94	0	0	0
2016-07-03 03:30:00	Detlef	37.62	0.025	99.43	0	0	0
2016-07-03 04:30:00	Detlef	38.119	0.025	99.917	0	0	0
2016-07-03 05:30:00	Detlef	38.119	0.025	102.335	0	0	0
2016-07-03 06:30:00	Detlef	36.624	-0.479	101.372	0	11.15	0
2016-07-03 07:30:00	Detlef	35.128	0.528	101.372	0	691.8	0.023
2016-07-03 08:30:00	Detlef	34.63	1.534	98.45	0	4188	0.068
2016-07-03 09:30:00	Detlef	34.63	5.053	87.284	0	1988	0.074
2016-07-03 10:30:00	Detlef	34.131	9.072	73.74	0	2458	0.089
2016-07-03 11:30:00	Detlef	34.131	27.105	20.188	0	11570	0.183
2016-07-03 12:30:00	Detlef	34.63	29.104	16.049	0	9853	0.127
2016-07-03 13:30:00	Detlef	34.131	21.604	24.274	0	11660	0.179
2016-07-03 14:30:00	Detlef	35.128	14.59	36.867	0	1319	0.068
2016-07-03 15:30:00	Detlef	34.63	12.083	42.649	0	899.5	0.047
2016-07-03 16:30:00	Detlef	34.63	9.574	56.284	0	472.6	0.014
2016-07-03 17:30:00	Detlef	37.122	8.067	60.474	0	0.15	0
2016-07-03 18:30:00	Detlef	38.119	7.565	59.284	0	0	0
2016-07-03 19:30:00	Detlef	37.62	7.063	60.474	0	0	0
2016-07-03 20:30:00	Detlef	37.62	6.058	70.354	0	0	0
2016-07-03 21:30:00	Detlef	37.62	5.556	70.922	0	0	0
2016-07-03 22:30:00	Detlef	37.62	4.048	73.74	0	0	0
2016-07-03 23:30:00	Detlef	37.62	4.048	74.857	0	0	0
2016-07-04 00:30:00	Detlef	37.122	3.545	79.812	0	0	0
2016-07-04 01:30:00	Detlef	37.62	3.545	73.74	0	0	0
2016-07-04 02:30:00	Detlef	37.62	4.551	68.641	0	0	0
2016-07-04 03:30:00	Detlef	37.62	3.545	77.074	0	0	0
2016-07-04 04:30:00	Detlef	37.62	5.053	69.213	0	0	0
2016-07-04 05:30:00	Detlef	37.62	4.551	71.488	0	0	0
2016-07-04 06:30:00	Detlef	37.62	5.053	73.74	0	13.68	0
2016-07-04 07:30:00	Detlef	35.128	6.561	74.299	0	1061	0.024
2016-07-04 08:30:00	Detlef	33.632	8.57	72.053	0	3749	0.07
2016-07-04 09:30:00	Detlef	33.133	10.578	65.176	0	6036	0.115
2016-07-04 10:30:00	Detlef	33.133	11.581	66.915	0	8145	0.148
2016-07-04 11:30:00	Detlef	33.133	11.581	69.213	0	5108	0.098
2016-07-04 12:30:00	Detlef	33.133	13.086	66.915	0	9845	0.182
2016-07-04 13:30:00	Detlef	33.632	15.593	53.112	0	8857	0.155
2016-07-04 14:30:00	Detlef	34.131	13.588	64.484	0	4029	0.09
2016-07-04 15:30:00	Detlef	34.63	12.584	71.355	0	1464	0.043
2016-07-04 16:30:00	Detlef	36.624	11.581	74.146	0	849.6	0.019
2016-07-04 17:30:00	Detlef	37.62	9.574	79.604	0	0.2	0
2016-07-04 18:30:00	Detlef	36.624	8.57	81.74	0	0	0
2016-07-04 19:30:00	Detlef	37.122	8.57	83.324	0	0	0
2016-07-04 20:30:00	Detlef	36.125	7.063	89.511	0	0	0
2016-07-04 21:30:00	Detlef	37.122	8.067	86.448	0	0	0
2016-07-04 22:30:00	Detlef	37.122	8.067	87.476	0	0	0
2016-07-04 23:30:00	Detlef	37.122	9.072	83.849	0	0	0
2016-07-05 00:30:00	Detlef	35.627	9.072	89.005	0	0	0
2016-07-05 01:30:00	Detlef	36.624	9.574	90.519	0.2	0	0
2016-07-05 02:30:00	Detlef	35.627	8.57	94.971	0	0	0
2016-07-05 03:30:00	Detlef	36.125	8.57	97.864	0.2	0	0
2016-07-05 04:30:00	Detlef	36.125	8.57	97.864	0.2	0	0
2016-07-05 05:30:00	Detlef	35.128	8.067	98.814	0	0	0
2016-07-05 06:30:00	Detlef	36.125	8.067	99.287	0	6.05	0
2016-07-05 07:30:00	Detlef	35.128	8.067	98.814	0	285.8	0.007
2016-07-05 08:30:00	Detlef	34.131	8.57	100.696	1.4	750	0.016
2016-07-05 09:30:00	Detlef	33.632	9.574	99.287	0	6010	0.135
2016-07-05 10:30:00	Detlef	33.632	11.079	96.425	0	5068	0.127
2016-07-05 11:30:00	Detlef	33.632	10.578	96.425	0	24280	0.453
2016-07-05 12:30:00	Detlef	33.632	20.602	48.143	0	8855	0.239
2016-07-05 13:30:00	Detlef	34.131	14.089	69.091	0	7649	0.173
2016-07-05 14:30:00	Detlef	34.63	11.581	72.476	0	3571	0.12
2016-07-05 15:30:00	Detlef	35.128	10.076	77.441	0	2137	0.041
2016-07-05 16:30:00	Detlef	35.627	8.067	84.894	0	824	0.02
2016-07-05 17:30:00	Detlef	37.122	6.561	85.932	0	0.2	0
2016-07-05 18:30:00	Detlef	37.122	6.058	90.519	0	0	0
2016-07-05 19:30:00	Detlef	37.122	5.053	93.502	0	0	0
2016-07-05 20:30:00	Detlef	36.624	5.053	93.009	0	0	0
2016-07-05 21:30:00	Detlef	37.122	5.053	95.457	0	0	0
2016-07-05 22:30:00	Detlef	36.125	4.048	98.814	0	0	0
2016-07-05 23:30:00	Detlef	37.62	3.545	94.483	0	0	0
2016-07-06 00:30:00	Detlef	35.627	3.043	93.502	0	0	0
2016-07-06 01:30:00	Detlef	36.624	3.043	99.758	0	0	0
2016-07-06 02:30:00	Detlef	34.63	2.037	97.864	0	0	0
2016-07-06 03:30:00	Detlef	34.63	2.037	96.906	0	0	0
2016-07-06 04:30:00	Detlef	34.63	2.54	98.34	0	0	0
2016-07-06 05:30:00	Detlef	34.131	2.54	99.287	0	0	0
2016-07-06 06:30:00	Detlef	33.632	2.54	98.34	0	13.04	0
2016-07-06 07:30:00	Detlef	33.632	2.54	98.34	0	1598	0.036
2016-07-06 08:30:00	Detlef	33.133	3.545	96.425	0	3787	0.088
2016-07-06 09:30:00	Detlef	33.632	4.048	95.457	0	6169	0.158
2016-07-06 10:30:00	Detlef	33.133	5.556	92.515	0	7523	0.202
2016-07-06 11:30:00	Detlef	33.632	6.058	85.932	0	14900	0.328
2016-07-06 12:30:00	Detlef	33.632	9.072	73.035	0	10950	0.263
2016-07-06 13:30:00	Detlef	34.63	12.083	59.77	0	10390	0.218
2016-07-06 14:30:00	Detlef	35.128	6.058	87.987	0	6041	0.131
2016-07-06 15:30:00	Detlef	34.131	5.556	91.021	0	2043	0.046
2016-07-06 16:30:00	Detlef	35.627	4.551	94.483	0	554.4	0.011
2016-07-06 17:30:00	Detlef	37.62	4.551	98.814	0	0.19	0
2016-07-06 18:30:00	Detlef	37.122	4.551	98.34	0	0	0
2016-07-06 19:30:00	Detlef	37.62	4.551	98.814	0	0	0
2016-07-06 20:30:00	Detlef	37.122	5.053	99.758	0	0	0
2016-07-06 21:30:00	Detlef	37.62	5.053	101.162	0	0	0
2016-07-06 22:30:00	Detlef	37.122	5.053	100.228	0	0	0
2016-07-06 23:30:00	Detlef	36.624	5.053	102.089	0	0	0
2016-07-07 00:30:00	Detlef	35.627	5.053	101.626	0	0	0
2016-07-07 01:30:00	Detlef	36.624	5.053	101.626	0	0	0
2016-07-07 02:30:00	Detlef	34.63	5.556	102.089	0	0	0
2016-07-07 03:30:00	Detlef	33.133	5.556	102.089	0	0	0
2016-07-07 04:30:00	Detlef	33.133	5.556	102.55	0	0	0
2016-07-07 05:30:00	Detlef	31.636	5.556	102.089	0	0	0
2016-07-07 06:30:00	Detlef	36.125	6.058	102.089	0	9.5	0
2016-07-07 07:30:00	Detlef	34.131	6.058	102.55	0	659.8	0.016
2016-07-07 08:30:00	Detlef	33.133	6.561	102.089	0	4384	0.083
2016-07-07 09:30:00	Detlef	32.135	7.565	101.162	0	8156	0.173
2016-07-07 10:30:00	Detlef	33.133	9.072	96.906	0	10150	0.214
2016-07-07 11:30:00	Detlef	33.632	10.076	91.021	0	5992	0.133
2016-07-07 12:30:00	Detlef	33.632	11.079	86.448	0	8765	0.196
2016-07-07 13:30:00	Detlef	33.632	14.089	71.916	0	13460	0.268
2016-07-07 14:30:00	Detlef	34.131	11.079	83.324	0	5614	0.127
2016-07-07 15:30:00	Detlef	34.63	10.578	87.476	0	3101	0.067
2016-07-07 16:30:00	Detlef	36.125	10.076	89.511	0	688	0.014
2016-07-07 17:30:00	Detlef	37.62	9.072	93.502	0	0.19	0
2016-07-07 18:30:00	Detlef	37.122	9.072	95.457	0	0	0
2016-07-07 19:30:00	Detlef	38.119	8.067	96.906	0	0	0
2016-07-07 20:30:00	Detlef	36.624	8.067	98.814	0	0	0
2016-07-07 21:30:00	Detlef	37.122	8.067	98.814	0	0	0
2016-07-07 22:30:00	Detlef	36.624	8.067	99.287	0	0	0
2016-07-07 23:30:00	Detlef	37.62	8.067	99.287	0	0	0
2016-07-08 00:30:00	Detlef	36.624	7.565	101.162	0	0	0
2016-07-08 01:30:00	Detlef	37.122	7.565	101.162	0	0	0
2016-07-08 02:30:00	Detlef	37.62	7.565	101.162	0	0	0
2016-07-08 03:30:00	Detlef	37.122	7.565	101.162	0	0	0
2016-07-08 04:30:00	Detlef	37.62	7.565	101.626	0	0	0
2016-07-08 05:30:00	Detlef	37.62	7.565	102.089	0	0	0
2016-07-08 06:30:00	Detlef	37.122	7.565	102.089	0	11.73	0
2016-07-08 07:30:00	Detlef	36.624	7.565	102.089	0	980.8	0.031
2016-07-08 08:30:00	Detlef	35.627	8.57	100.228	0	5145	0.101
2016-07-08 09:30:00	Detlef	35.128	9.574	94.971	0	6935	0.154
2016-07-08 10:30:00	Detlef	35.627	11.079	90.519	0	8801	0.193
2016-07-08 11:30:00	Detlef	35.627	12.083	85.414	0	10090	0.217
2016-07-08 12:30:00	Detlef	35.128	19.1	53.726	0	9745	0.216
2016-07-08 13:30:00	Detlef	34.63	12.584	80.14	0	1436	0.037
2016-07-08 14:30:00	Detlef	35.128	12.083	83.849	0	4975	0.13
2016-07-08 15:30:00	Detlef	35.128	10.578	83.849	0	1231	0.067
2016-07-08 16:30:00	Detlef	35.627	9.574	86.448	0	582.2	0.021
2016-07-08 17:30:00	Detlef	36.624	9.072	90.519	0	0.24	0
2016-07-08 18:30:00	Detlef	36.624	8.067	95.457	0	0	0
2016-07-08 19:30:00	Detlef	37.122	7.063	95.942	0	0	0
2016-07-08 20:30:00	Detlef	37.122	7.063	96.906	0	0	0
2016-07-08 21:30:00	Detlef	37.122	6.561	97.386	0	0	0
2016-07-08 22:30:00	Detlef	37.122	6.058	99.758	0	0	0
2016-07-08 23:30:00	Detlef	36.624	6.058	100.228	0	0	0
2016-07-09 00:30:00	Detlef	37.122	5.053	101.626	0	0	0
2016-07-09 01:30:00	Detlef	36.125	5.053	102.089	0	0	0
2016-07-09 02:30:00	Detlef	37.122	4.551	102.55	0	0	0
2016-07-09 03:30:00	Detlef	35.627	4.551	102.55	0	0	0
2016-07-09 04:30:00	Detlef	36.624	3.545	103.01	0	0	0
2016-07-09 05:30:00	Detlef	35.128	4.551	102.55	0	0	0
2016-07-09 06:30:00	Detlef	34.131	5.053	101.162	0	16.18	0
2016-07-09 07:30:00	Detlef	34.63	4.048	102.55	0	813.4	0.033
2016-07-09 08:30:00	Detlef	33.632	6.058	98.814	0	3961	0.084
2016-07-09 09:30:00	Detlef	33.133	6.561	96.425	0	4848	0.109
2016-07-09 10:30:00	Detlef	34.131	7.565	93.993	0	5210	0.118
2016-07-09 11:30:00	Detlef	34.63	8.067	91.021	0	4608	0.108
2016-07-09 12:30:00	Detlef	34.63	8.57	87.987	0	5478	0.123
2016-07-09 13:30:00	Detlef	34.63	11.079	79.066	0	13190	0.271
2016-07-09 14:30:00	Detlef	34.63	11.581	75.801	0	4221	0.096
2016-07-09 15:30:00	Detlef	35.128	10.578	79.604	0	3025	0.068
2016-07-09 16:30:00	Detlef	35.627	9.574	84.894	0	521.4	0.011
2016-07-09 17:30:00	Detlef	36.624	8.57	90.016	0	0.41	0
2016-07-09 18:30:00	Detlef	37.62	8.57	92.018	0	0	0
2016-07-09 19:30:00	Detlef	37.62	6.561	95.457	0	0	0
2016-07-09 20:30:00	Detlef	37.62	6.058	98.814	0	0	0
2016-07-09 21:30:00	Detlef	37.62	5.556	99.287	0	0	0
2016-07-09 22:30:00	Detlef	37.122	5.053	98.814	0	0	0
2016-07-09 23:30:00	Detlef	37.62	4.551	99.287	0	0	0
2016-07-10 00:30:00	Detlef	36.624	4.048	101.162	0	0	0
2016-07-10 01:30:00	Detlef	35.128	4.048	103.01	0	0	0
2016-07-10 02:30:00	Detlef	34.63	3.545	102.089	0	0	0
2016-07-10 03:30:00	Detlef	37.62	2.54	102.089	0	0	0
2016-07-10 04:30:00	Detlef	35.627	2.037	102.55	0	0	0
2016-07-10 05:30:00	Detlef	34.63	2.037	103.01	0	0	0
2016-07-10 06:30:00	Detlef	35.128	2.54	103.924	0	17.85	0
2016-07-10 07:30:00	Detlef	34.131	3.043	103.924	0	837.7	0.031
2016-07-10 08:30:00	Detlef	32.634	3.545	103.01	0	3669	0.083
2016-07-10 09:30:00	Detlef	32.135	6.561	98.34	0	2188	0.099
2016-07-10 10:30:00	Detlef	32.634	10.076	87.987	0	2791	0.117
2016-07-10 11:30:00	Detlef	34.63	22.604	43.066	0	40130	0.591
2016-07-10 12:30:00	Detlef	34.131	28.604	22.382	0	7485	0.221
2016-07-10 13:30:00	Detlef	35.128	25.605	25.142	0	11220	0.364
2016-07-10 14:30:00	Detlef	35.627	16.595	48.143	0	2904	0.097
2016-07-10 15:30:00	Detlef	35.128	13.588	55.556	0	1036	0.063
2016-07-10 16:30:00	Detlef	35.128	12.083	57.974	0	580.9	0.021
2016-07-10 17:30:00	Detlef	37.62	11.079	59.173	0	0.36	0
2016-07-10 18:30:00	Detlef	38.119	9.574	63.901	0	0	0
2016-07-10 19:30:00	Detlef	37.122	8.57	70.791	0	0	0
2016-07-10 20:30:00	Detlef	35.627	7.565	76.896	0	0	0
2016-07-10 21:30:00	Detlef	35.128	7.063	80.675	0	0	0
2016-07-10 22:30:00	Detlef	36.624	6.561	91.021	0	0	0
2016-07-10 23:30:00	Detlef	35.128	6.058	95.457	0	0	0
2016-07-11 00:30:00	Detlef	32.634	6.058	97.386	0	0	0
2016-07-11 01:30:00	Detlef	30.139	6.058	97.386	0	0	0
2016-07-11 02:30:00	Detlef	27.142	6.561	97.864	0	0	0
2016-07-11 03:30:00	Detlef	24.643	6.561	96.425	0	0	0
2016-07-11 04:30:00	Detlef	22.642	8.067	93.502	0	0	0
2016-07-11 05:30:00	Detlef	20.64	8.57	93.009	0	0	0
2016-07-11 06:30:00	Detlef	19.138	8.067	93.009	0	13.58	0
2016-07-11 07:30:00	Detlef	18.136	9.072	92.018	0	1677	0.036
2016-07-11 08:30:00	Detlef	16.633	10.578	87.476	0	4535	0.1
2016-07-11 09:30:00	Detlef	16.132	12.083	80.675	0	7344	0.165
2016-07-11 10:30:00	Detlef	15.63	12.584	77.984	0	8586	0.195
2016-07-11 11:30:00	Detlef	15.129	15.593	66.801	0	15800	0.317
2016-07-11 12:30:00	Detlef	15.129	17.598	60.365	0	11630	0.245
2016-07-11 13:30:00	Detlef	17.134	18.599	56.768	0	14190	0.259
2016-07-11 14:30:00	Detlef	29.64	15.593	67.95	0	4632	0.118
2016-07-11 15:30:00	Detlef	35.627	13.588	74.146	0	1358	0.065
2016-07-11 16:30:00	Detlef	37.122	12.584	77.984	0	826.5	0.023
2016-07-11 17:30:00	Detlef	37.62	11.079	84.372	0	0.28	0
2016-07-11 18:30:00	Detlef	37.62	10.076	90.519	0	0	0
2016-07-11 19:30:00	Detlef	37.122	9.574	93.502	0	0	0
2016-07-11 20:30:00	Detlef	36.624	9.574	93.009	0	0	0
2016-07-11 21:30:00	Detlef	37.62	9.574	93.993	0	0	0
2016-07-11 22:30:00	Detlef	37.122	9.072	95.942	0	0	0
2016-07-11 23:30:00	Detlef	37.122	9.072	95.457	0	0	0
2016-07-12 00:30:00	Detlef	36.624	9.574	95.942	0	0	0
2016-07-12 01:30:00	Detlef	36.125	10.076	94.971	0	0	0
2016-07-12 02:30:00	Detlef	35.627	10.578	94.971	0	0	0
2016-07-12 03:30:00	Detlef	37.122	11.079	95.942	0	0	0
2016-07-12 04:30:00	Detlef	35.627	11.079	95.457	0	0	0
2016-07-12 05:30:00	Detlef	36.624	11.581	96.425	0	0	0
2016-07-12 06:30:00	Detlef	36.125	11.581	95.457	0	13.7	0
2016-07-12 07:30:00	Detlef	34.131	12.083	94.971	0	1585	0.033
2016-07-12 08:30:00	Detlef	33.133	13.086	91.021	0	4837	0.105
2016-07-12 09:30:00	Detlef	32.135	15.092	85.414	0	4121	0.142
2016-07-12 10:30:00	Detlef	32.634	14.59	85.932	0	8645	0.203
2016-07-12 11:30:00	Detlef	32.634	15.092	84.894	0	15600	0.335
2016-07-12 12:30:00	Detlef	33.133	15.593	83.849	0	5570	0.132
2016-07-12 13:30:00	Detlef	33.133	13.588	91.52	0	3682	0.089
2016-07-12 14:30:00	Detlef	34.131	12.584	96.425	0	2488	0.069
2016-07-12 15:30:00	Detlef	34.131	12.584	96.906	0	750.4	0.021
2016-07-12 16:30:00	Detlef	37.122	12.083	95.942	0	94.52	0.002
2016-07-12 17:30:00	Detlef	37.122	11.581	92.018	0	0.17	0
2016-07-12 18:30:00	Detlef	38.119	10.578	93.009	0	0	0
2016-07-12 19:30:00	Detlef	37.62	9.072	84.894	0	0	0
2016-07-12 20:30:00	Detlef	37.122	8.067	79.066	0	0	0
2016-07-12 21:30:00	Detlef	36.125	7.565	79.604	0	0	0
2016-07-12 22:30:00	Detlef	36.125	7.063	81.74	0	0	0
2016-07-12 23:30:00	Detlef	35.627	7.063	81.74	0	0	0
2016-07-13 00:30:00	Detlef	35.627	6.561	83.324	0	0	0
2016-07-13 01:30:00	Detlef	35.128	6.561	83.849	0	0	0
2016-07-13 02:30:00	Detlef	34.131	6.561	84.894	0	0	0
2016-07-13 03:30:00	Detlef	33.133	6.058	82.27	0	0	0
2016-07-13 04:30:00	Detlef	30.638	5.556	83.849	0	0	0
2016-07-13 05:30:00	Detlef	28.141	4.551	86.963	0	0	0
2016-07-13 06:30:00	Detlef	28.141	4.048	86.448	0	14.68	0
2016-07-13 07:30:00	Detlef	34.131	3.545	87.476	0	845.1	0.035
2016-07-13 08:30:00	Detlef	33.133	4.551	84.372	0	3068	0.088
2016-07-13 09:30:00	Detlef	33.133	5.556	71.355	0	2529	0.113
2016-07-13 10:30:00	Detlef	33.632	6.561	62.14	0	3613	0.134
2016-07-13 11:30:00	Detlef	33.133	12.083	43.066	0	16930	0.37
2016-07-13 12:30:00	Detlef	33.133	16.094	29.231	0	8327	0.242
2016-07-13 13:30:00	Detlef	32.634	14.59	28.553	0	10370	0.216
2016-07-13 14:30:00	Detlef	34.131	8.067	46.252	0	3176	0.11
2016-07-13 15:30:00	Detlef	35.128	6.561	49.395	0	3078	0.08
2016-07-13 16:30:00	Detlef	36.624	5.053	58.574	0	874.2	0.023
2016-07-13 17:30:00	Detlef	37.62	3.545	65.066	0	0.46	0
2016-07-13 18:30:00	Detlef	37.62	2.54	74.146	0	0.01	0
2016-07-13 19:30:00	Detlef	37.122	2.54	73.591	0	0	0
2016-07-13 20:30:00	Detlef	37.122	2.54	77.441	0	0	0
2016-07-13 21:30:00	Detlef	36.125	2.037	77.984	0	0	0
2016-07-13 22:30:00	Detlef	36.624	2.037	81.74	0	0	0
2016-07-13 23:30:00	Detlef	35.627	1.534	82.798	0	0	0
2016-07-14 00:30:00	Detlef	35.627	1.534	83.849	0	0	0
2016-07-14 01:30:00	Detlef	35.627	1.534	83.849	0	0	0
2016-07-14 02:30:00	Detlef	34.63	1.031	85.414	0	0	0
2016-07-14 03:30:00	Detlef	33.632	0.528	87.987	0	0	0
2016-07-14 04:30:00	Detlef	32.634	0.528	88.497	0	0	0
2016-07-14 05:30:00	Detlef	36.125	0.528	90.519	0	0	0
2016-07-14 06:30:00	Detlef	34.131	-0.479	93.009	0	16.42	0
2016-07-14 07:30:00	Detlef	30.638	0.528	91.021	0	1495	0.032
2016-07-14 08:30:00	Detlef	27.142	1.534	87.987	0	4318	0.104
2016-07-14 09:30:00	Detlef	23.642	3.545	77.984	0	6359	0.155
2016-07-14 10:30:00	Detlef	20.64	4.551	70.791	0	9090	0.21
2016-07-14 11:30:00	Detlef	22.141	11.079	53.726	0	18060	0.372
2016-07-14 12:30:00	Detlef	33.133	12.584	46.884	0	11500	0.254
2016-07-14 13:30:00	Detlef	35.128	16.595	35.911	0	7408	0.182
2016-07-14 14:30:00	Detlef	35.128	10.578	53.726	0	6272	0.146
2016-07-14 15:30:00	Detlef	35.128	9.072	57.974	0	3578	0.082
2016-07-14 16:30:00	Detlef	36.125	7.063	65.066	0	787.8	0.019
2016-07-14 17:30:00	Detlef	38.119	5.556	76.349	0	0.52	0
2016-07-14 18:30:00	Detlef	37.62	4.551	77.984	0	0.01	0
2016-07-14 19:30:00	Detlef	37.122	4.048	79.604	0	0.01	0
2016-07-14 20:30:00	Detlef	37.62	3.545	81.74	0	0.01	0
2016-07-14 21:30:00	Detlef	38.119	3.043	82.798	0	0	0
2016-07-14 22:30:00	Detlef	36.624	3.043	84.894	0	0	0
2016-07-14 23:30:00	Detlef	35.627	2.037	87.476	0	0	0
2016-07-15 00:30:00	Detlef	37.62	1.031	90.519	0	0	0
2016-07-15 01:30:00	Detlef	36.125	1.031	89.005	0	0	0
2016-07-15 02:30:00	Detlef	36.624	1.031	89.005	0	0	0
2016-07-15 03:30:00	Detlef	36.125	1.031	87.987	0	0	0
2016-07-15 04:30:00	Detlef	37.62	0.528	88.497	0	0	0
2016-07-15 05:30:00	Detlef	38.119	0.528	85.414	0	0	0
2016-07-15 06:30:00	Detlef	37.122	0.025	84.894	0	18.47	0
2016-07-15 07:30:00	Detlef	36.125	0.025	80.14	0	1528	0.04
2016-07-15 08:30:00	Detlef	35.128	2.037	80.675	0	3061	0.09
2016-07-15 09:30:00	Detlef	35.128	5.556	65.066	0	2353	0.11
2016-07-15 10:30:00	Detlef	35.128	9.072	44.345	0	4512	0.149
2016-07-15 11:30:00	Detlef	34.63	18.599	27.874	0	23980	0.481
2016-07-15 12:30:00	Detlef	35.128	23.105	16.783	0	10470	0.273
2016-07-15 13:30:00	Detlef	35.627	24.105	18.193	0	10750	0.219
2016-07-15 14:30:00	Detlef	35.128	15.092	31.923	0	3581	0.113
2016-07-15 15:30:00	Detlef	35.627	12.083	39.839	0	2631	0.078
2016-07-15 16:30:00	Detlef	35.128	9.574	47.514	0	876.1	0.023
2016-07-15 17:30:00	Detlef	36.125	7.063	60.365	0	0.57	0
2016-07-15 18:30:00	Detlef	38.119	6.058	63.901	0	0.02	0
2016-07-15 19:30:00	Detlef	37.62	5.556	59.77	0	0.02	0
2016-07-15 20:30:00	Detlef	37.62	4.551	66.801	0	0.02	0
2016-07-15 21:30:00	Detlef	37.62	4.551	73.591	0	0.02	0
2016-07-15 22:30:00	Detlef	37.62	4.048	79.604	0	0	0
2016-07-15 23:30:00	Detlef	37.122	3.545	81.74	0	0	0
2016-07-16 00:30:00	Detlef	36.624	3.545	84.894	0	0	0
2016-07-16 01:30:00	Detlef	36.624	3.043	87.987	0	0	0
2016-07-16 02:30:00	Detlef	38.119	2.54	90.519	0	0	0
2016-07-16 03:30:00	Detlef	36.125	2.54	90.016	0	0	0
2016-07-16 04:30:00	Detlef	37.122	2.037	91.021	0	0	0
2016-07-16 05:30:00	Detlef	37.62	2.54	90.016	0	0	0
2016-07-16 06:30:00	Detlef	36.624	4.048	83.849	0	7.03	0
2016-07-16 07:30:00	Detlef	35.627	4.551	89.005	0	1193	0.027
2016-07-16 08:30:00	Detlef	34.63	6.058	92.515	0	3261	0.074
2016-07-16 09:30:00	Detlef	34.131	8.57	90.016	0	7769	0.177
2016-07-16 10:30:00	Detlef	34.63	9.574	86.448	0	9241	0.212
2016-07-16 11:30:00	Detlef	34.63	10.076	84.372	0	7162	0.161
2016-07-16 12:30:00	Detlef	34.63	11.581	75.801	0	10810	0.237
2016-07-16 13:30:00	Detlef	35.128	13.086	70.791	0	10560	0.224
2016-07-16 14:30:00	Detlef	35.128	12.083	76.349	0	6801	0.151
2016-07-16 15:30:00	Detlef	35.128	11.079	77.984	0	3073	0.069
2016-07-16 16:30:00	Detlef	34.63	10.076	82.27	0	1025	0.022
2016-07-16 17:30:00	Detlef	36.125	8.57	91.021	0	0.72	0
2016-07-16 18:30:00	Detlef	38.119	8.067	94.971	0	0.01	0
2016-07-16 19:30:00	Detlef	37.62	8.067	96.906	0	0.02	0
2016-07-16 20:30:00	Detlef	37.62	8.067	97.864	0	0.02	0
2016-07-16 21:30:00	Detlef	37.62	8.067	98.34	0	0.02	0
2016-07-16 22:30:00	Detlef	37.122	8.067	97.386	0	0.01	0
2016-07-16 23:30:00	Detlef	37.62	8.067	99.287	0	0.01	0
2016-07-17 00:30:00	Detlef	36.624	8.57	99.287	0	0	0
2016-07-17 01:30:00	Detlef	36.624	8.57	99.287	0	0	0
2016-07-17 02:30:00	Detlef	38.119	8.57	99.287	0	0	0
2016-07-17 03:30:00	Detlef	36.624	8.57	99.758	0	0	0
2016-07-17 04:30:00	Detlef	37.62	8.57	100.228	0	0	0
2016-07-17 05:30:00	Detlef	36.624	8.57	100.696	0	0	0
2016-07-17 06:30:00	Detlef	37.62	8.57	101.626	0	19.58	0
2016-07-17 07:30:00	Detlef	35.128	9.072	101.626	0	1568	0.031
2016-07-17 08:30:00	Detlef	33.133	10.578	98.34	0	4714	0.108
2016-07-17 09:30:00	Detlef	32.634	12.584	89.005	0	8678	0.187
2016-07-17 10:30:00	Detlef	33.632	14.089	79.604	0	10800	0.229
2016-07-17 11:30:00	Detlef	34.131	15.593	75.801	0	29030	0.55
2016-07-17 12:30:00	Detlef	34.63	18.599	59.77	0	9141	0.199
2016-07-17 13:30:00	Detlef	34.63	24.105	44.983	0	12200	0.241
2016-07-17 14:30:00	Detlef	35.128	17.097	66.801	0	2360	0.104
2016-07-17 15:30:00	Detlef	35.128	14.59	75.251	0	1386	0.071
2016-07-17 16:30:00	Detlef	35.627	13.086	83.324	0	1016	0.025
2016-07-17 17:30:00	Detlef	37.122	11.581	91.52	0	0.94	0
2016-07-17 18:30:00	Detlef	38.119	10.076	96.906	0	0.02	0
2016-07-17 19:30:00	Detlef	36.125	9.574	98.814	0	0.02	0
2016-07-17 20:30:00	Detlef	35.128	9.574	100.228	0	0.04	0
2016-07-17 21:30:00	Detlef	35.128	8.57	100.696	0	0.07	0
2016-07-17 22:30:00	Detlef	36.125	8.067	100.696	0	0.05	0
2016-07-17 23:30:00	Detlef	35.627	8.067	102.089	0	0.03	0
2016-07-18 00:30:00	Detlef	34.63	7.565	102.089	0	0	0
2016-07-18 01:30:00	Detlef	34.131	7.063	101.626	0	0	0
2016-07-18 02:30:00	Detlef	35.627	7.063	102.089	0	0	0
2016-07-18 03:30:00	Detlef	32.135	6.561	102.089	0	0	0
2016-07-18 04:30:00	Detlef	28.641	6.058	102.55	0	0	0
2016-07-18 05:30:00	Detlef	25.643	5.556	102.55	0	0	0
2016-07-18 06:30:00	Detlef	23.142	5.556	103.01	0	26.55	0
2016-07-18 07:30:00	Detlef	20.64	6.561	102.55	0	798.4	0.032
2016-07-18 08:30:00	Detlef	18.637	8.067	101.626	0	3319	0.082
2016-07-18 09:30:00	Detlef	17.134	11.079	95.457	0	2036	0.095
2016-07-18 10:30:00	Detlef	16.132	14.089	82.27	0	3129	0.12
2016-07-18 11:30:00	Detlef	15.63	20.102	59.77	0	34310	0.605
2016-07-18 12:30:00	Detlef	16.132	30.602	31.252	0	8919	0.349
2016-07-18 13:30:00	Detlef	17.635	27.105	35.251	0	10610	0.215
2016-07-18 14:30:00	Detlef	29.64	19.1	54.948	0	1799	0.093
2016-07-18 15:30:00	Detlef	36.624	16.094	64.593	0	1011	0.064
2016-07-18 16:30:00	Detlef	36.125	14.089	70.922	0	604.8	0.024
2016-07-18 17:30:00	Detlef	37.62	12.584	75.968	0	1.09	0
2016-07-18 18:30:00	Detlef	36.624	12.584	80.355	0	0	0
2016-07-18 19:30:00	Detlef	38.119	12.584	80.355	0	0.04	0
2016-07-18 20:30:00	Detlef	37.122	11.079	84.117	0	0.08	0
2016-07-18 21:30:00	Detlef	37.62	11.079	85.707	0	0.07	0
2016-07-18 22:30:00	Detlef	37.62	10.076	90.913	0	0.11	0
2016-07-18 23:30:00	Detlef	37.62	9.574	91.937	0	0.11	0
2016-07-19 00:30:00	Detlef	37.62	9.574	92.447	0	0.08	0
2016-07-19 01:30:00	Detlef	37.62	9.574	92.955	0	0	0
2016-07-19 02:30:00	Detlef	37.62	9.574	93.462	0	0	0
2016-07-19 03:30:00	Detlef	37.122	9.574	93.967	0	0	0
2016-07-19 04:30:00	Detlef	37.62	10.578	97.957	0	0	0
2016-07-19 05:30:00	Detlef	37.122	11.079	96.472	0	0	0
2016-07-19 06:30:00	Detlef	35.627	11.079	97.464	0	31.96	0
2016-07-19 07:30:00	Detlef	34.131	11.079	98.94	0	928.6	0.034
2016-07-19 08:30:00	Detlef	33.133	12.584	93.967	0	3888	0.093
2016-07-19 09:30:00	Detlef	34.131	14.59	85.707	0	2433	0.107
2016-07-19 10:30:00	Detlef	34.63	16.595	76.522	0	7165	0.185
2016-07-19 11:30:00	Detlef	34.63	23.605	50.174	0	14030	0.328
2016-07-19 12:30:00	Detlef	34.131	25.105	45.81	0	8304	0.224
2016-07-19 13:30:00	Detlef	34.131	26.605	42.012	0	19620	0.224
2016-07-19 14:30:00	Detlef	34.131	19.601	62.248	0	7764	0.162
2016-07-19 15:30:00	Detlef	34.63	18.599	66.337	0	2533	0.078
2016-07-19 16:30:00	Detlef	35.128	17.097	73.74	0	792.9	0.025
2016-07-19 17:30:00	Detlef	36.624	15.092	82.513	0	1.1	0
2016-07-19 18:30:00	Detlef	37.62	14.089	85.707	0	0	0
2016-07-19 19:30:00	Detlef	38.119	14.089	86.76	0	0.01	0
2016-07-19 20:30:00	Detlef	37.62	14.089	88.329	0	0.05	0
2016-07-19 21:30:00	Detlef	37.62	13.086	93.462	0	0.09	0
2016-07-19 22:30:00	Detlef	37.122	13.086	90.913	0	0.15	0
2016-07-19 23:30:00	Detlef	37.62	12.584	93.967	0	0.11	0
2016-07-20 00:30:00	Detlef	37.62	12.083	95.474	0	0.04	0
2016-07-20 01:30:00	Detlef	37.122	12.584	93.462	0	0.04	0
2016-07-20 02:30:00	Detlef	37.62	12.584	93.967	0	0.01	0
2016-07-20 03:30:00	Detlef	37.62	12.584	93.967	0	0.01	0
2016-07-20 04:30:00	Detlef	37.62	12.584	95.474	0	0	0
2016-07-20 05:30:00	Detlef	37.62	12.584	96.969	0	0	0
2016-07-20 06:30:00	Detlef	37.122	12.584	93.462	0	28.31	0
2016-07-20 07:30:00	Detlef	34.131	13.588	93.967	0	1754	0.034
2016-07-20 08:30:00	Detlef	34.131	15.092	90.399	0	5946	0.114
2016-07-20 09:30:00	Detlef	33.632	16.094	82.513	0	6725	0.159
2016-07-20 10:30:00	Detlef	34.131	18.099	73.74	0	8701	0.206
2016-07-20 11:30:00	Detlef	34.131	20.602	62.837	0	12400	0.302
2016-07-20 12:30:00	Detlef	34.63	26.105	45.81	0	8501	0.228
2016-07-20 13:30:00	Detlef	34.63	21.604	56.284	0	8550	0.183
2016-07-20 14:30:00	Detlef	34.131	20.602	61.658	0	6740	0.15
2016-07-20 15:30:00	Detlef	34.131	18.099	70.922	0	2877	0.066
2016-07-20 16:30:00	Detlef	34.131	17.097	75.968	0	1022	0.018
2016-07-20 17:30:00	Detlef	37.62	15.092	87.807	0	3.4	0
2016-07-20 18:30:00	Detlef	36.624	14.59	93.967	0.4	0	0
2016-07-20 19:30:00	Detlef	36.624	14.089	97.464	0.4	0	0
2016-07-20 20:30:00	Detlef	37.122	14.089	99.43	0	0.01	0
2016-07-20 21:30:00	Detlef	37.62	14.089	99.43	0	0.01	0
2016-07-20 22:30:00	Detlef	35.627	14.089	100.889	0	0.03	0
2016-07-20 23:30:00	Detlef	38.119	14.089	100.404	0	0.03	0
2016-07-21 00:30:00	Detlef	37.122	14.089	100.404	0	0.03	0
2016-07-21 01:30:00	Detlef	38.119	14.089	101.372	0	0.02	0
2016-07-21 02:30:00	Detlef	38.119	14.089	101.372	0	0.02	0
2016-07-21 03:30:00	Detlef	38.119	14.59	101.372	0	0.01	0
2016-07-21 04:30:00	Detlef	38.119	14.089	101.372	0	0.01	0
2016-07-21 05:30:00	Detlef	38.119	14.59	101.854	0	0.01	0
2016-07-21 06:30:00	Detlef	37.62	14.59	101.372	0	6.66	0
2016-07-21 07:30:00	Detlef	34.131	14.59	101.854	0.2	642.5	0.012
2016-07-21 08:30:00	Detlef	33.632	14.59	101.854	0.2	1263	0.028
2016-07-21 09:30:00	Detlef	33.133	15.593	100.404	0	5153	0.113
2016-07-21 10:30:00	Detlef	34.131	15.593	99.43	0	6945	0.151
2016-07-21 11:30:00	Detlef	34.63	15.593	98.45	0	5125	0.113
2016-07-21 12:30:00	Detlef	35.128	16.094	97.464	0	6937	0.15
2016-07-21 13:30:00	Detlef	34.63	16.595	94.974	0	5867	0.12
2016-07-21 14:30:00	Detlef	34.131	16.595	93.967	0	6814	0.132
2016-07-21 15:30:00	Detlef	35.627	15.092	100.889	1	1571	0.034
2016-07-21 16:30:00	Detlef	36.125	14.089	100.404	0.2	552.1	0.011
2016-07-21 17:30:00	Detlef	37.122	14.089	101.372	0	3.16	0
2016-07-21 18:30:00	Detlef	38.119	13.588	101.854	0	0	0
2016-07-21 19:30:00	Detlef	38.119	13.588	102.335	0.2	0	0
2016-07-21 20:30:00	Detlef	37.62	13.588	102.335	0	0	0
2016-07-21 21:30:00	Detlef	37.62	13.086	101.372	0	0.01	0
2016-07-21 22:30:00	Detlef	37.122	13.086	103.767	0	0.01	0
2016-07-21 23:30:00	Detlef	37.62	13.086	102.335	0	0.02	0
2016-07-22 00:30:00	Detlef	35.627	12.584	102.814	0	0.08	0
2016-07-22 01:30:00	Detlef	36.125	12.584	102.335	0	0.01	0
2016-07-22 02:30:00	Detlef	36.624	12.584	102.335	0	0.01	0
2016-07-22 03:30:00	Detlef	36.624	12.584	103.291	0	0.01	0
2016-07-22 04:30:00	Detlef	38.119	12.584	102.814	0	0	0
2016-07-22 05:30:00	Detlef	38.119	12.584	102.814	0	0	0
2016-07-22 06:30:00	Detlef	38.119	12.584	102.335	0	12.26	0
2016-07-22 07:30:00	Detlef	35.627	12.584	101.372	0	1000	0.03
2016-07-22 08:30:00	Detlef	35.128	14.089	97.464	0	5452	0.091
2016-07-22 09:30:00	Detlef	35.128	15.092	95.474	0	5157	0.108
2016-07-22 10:30:00	Detlef	35.128	16.094	91.937	0	4416	0.14
2016-07-22 11:30:00	Detlef	34.63	17.097	84.648	0	9116	0.198
2016-07-22 12:30:00	Detlef	35.128	20.102	73.74	0	11650	0.241
2016-07-22 13:30:00	Detlef	35.128	17.097	85.707	0	7027	0.166
2016-07-22 14:30:00	Detlef	34.131	17.598	84.117	0	5107	0.097
2016-07-22 15:30:00	Detlef	34.131	16.595	86.76	0	3787	0.083
2016-07-22 16:30:00	Detlef	34.63	15.593	92.447	0	1024	0.027
2016-07-22 17:30:00	Detlef	36.624	15.092	93.967	0	6.9	0
2016-07-22 18:30:00	Detlef	37.62	15.092	94.471	0	0	0
2016-07-22 19:30:00	Detlef	37.122	15.593	93.967	0	0	0
2016-07-22 20:30:00	Detlef	36.624	16.094	91.937	0	0	0
2016-07-22 21:30:00	Detlef	36.624	16.094	92.955	0	0	0
2016-07-22 22:30:00	Detlef	36.624	16.094	90.399	0	0	0
2016-07-22 23:30:00	Detlef	36.125	16.094	90.913	0	0.02	0
2016-07-23 00:30:00	Detlef	37.122	16.094	90.913	0	0.03	0
2016-07-23 01:30:00	Detlef	37.62	16.094	89.884	0.2	0.02	0
2016-07-23 02:30:00	Detlef	35.627	15.593	89.884	0	0.02	0
2016-07-23 03:30:00	Detlef	37.62	15.593	89.884	0	0.01	0
2016-07-23 04:30:00	Detlef	38.119	15.092	89.367	0	0	0
2016-07-23 05:30:00	Detlef	38.119	15.092	89.884	0	0	0
2016-07-23 06:30:00	Detlef	37.122	14.59	88.329	0	13.32	0
2016-07-23 07:30:00	Detlef	34.63	14.089	84.648	0	1797	0.028
2016-07-23 08:30:00	Detlef	34.131	11.079	86.76	0	3624	0.082
2016-07-23 09:30:00	Detlef	34.63	12.083	76.522	0	2804	0.092
2016-07-23 10:30:00	Detlef	35.128	12.083	64.593	0	2525	0.103
2016-07-23 11:30:00	Detlef	34.63	16.094	48.934	0	14870	0.259
2016-07-23 12:30:00	Detlef	34.63	16.595	48.312	0	6005	0.156
2016-07-23 13:30:00	Detlef	35.128	17.097	45.81	0	18620	0.195
2016-07-23 14:30:00	Detlef	35.128	13.086	56.284	0	9873	0.108
2016-07-23 15:30:00	Detlef	35.128	10.578	58.089	0	1040	0.062
2016-07-23 16:30:00	Detlef	34.131	9.574	62.837	0	676.4	0.028
2016-07-23 17:30:00	Detlef	36.624	7.565	69.213	0	7.88	0
2016-07-23 18:30:00	Detlef	36.624	6.561	70.922	0	0	0
2016-07-23 19:30:00	Detlef	35.627	6.058	71.488	0	0	0
2016-07-23 20:30:00	Detlef	35.627	5.556	74.857	0	0	0
2016-07-23 21:30:00	Detlef	35.627	4.551	84.117	0	0	0
2016-07-23 22:30:00	Detlef	38.119	4.048	88.329	0	0	0
2016-07-23 23:30:00	Detlef	38.119	3.545	90.399	0	0	0
2016-07-24 00:30:00	Detlef	38.119	3.043	93.462	0	0.01	0
2016-07-24 01:30:00	Detlef	38.119	2.54	93.462	0	0.03	0
2016-07-24 02:30:00	Detlef	38.119	2.54	94.974	0	0.02	0
2016-07-24 03:30:00	Detlef	38.119	2.54	95.474	0	0.01	0
2016-07-24 04:30:00	Detlef	38.617	2.54	95.474	0	0.01	0
2016-07-24 05:30:00	Detlef	36.624	2.54	94.471	0	0	0
2016-07-24 06:30:00	Detlef	35.128	2.54	94.471	0	11.77	0
2016-07-24 07:30:00	Detlef	34.131	3.043	94.974	0	643.6	0.015
2016-07-24 08:30:00	Detlef	34.63	3.545	92.447	0	1176	0.025
2016-07-24 09:30:00	Detlef	34.131	4.551	88.329	0	2639	0.058
2016-07-24 10:30:00	Detlef	33.133	5.053	83.584	0	3479	0.079
2016-07-24 11:30:00	Detlef	33.632	5.556	77.074	0	3403	0.075
2016-07-24 12:30:00	Detlef	34.131	6.561	71.488	0	4890	0.112
2016-07-24 13:30:00	Detlef	35.128	6.561	68.641	0	6824	0.154
2016-07-24 14:30:00	Detlef	34.63	6.561	71.488	0	3609	0.08
2016-07-24 15:30:00	Detlef	34.131	5.556	76.522	0	2231	0.049
2016-07-24 16:30:00	Detlef	34.63	5.556	77.624	0	1261	0.026
2016-07-24 17:30:00	Detlef	36.624	4.551	81.437	0	7.61	0
2016-07-24 18:30:00	Detlef	38.119	3.043	86.76	0	0	0
2016-07-24 19:30:00	Detlef	38.119	2.54	90.913	0	0	0
2016-07-24 20:30:00	Detlef	37.62	2.54	91.426	0	0	0
2016-07-24 21:30:00	Detlef	37.62	2.54	92.955	0	0	0
2016-07-24 22:30:00	Detlef	37.122	2.54	92.447	0	0	0
2016-07-24 23:30:00	Detlef	37.62	3.043	89.367	0	0	0
2016-07-25 00:30:00	Detlef	38.119	2.037	93.967	0	0	0
2016-07-25 01:30:00	Detlef	37.62	2.037	94.974	0	0.01	0
2016-07-25 02:30:00	Detlef	37.62	2.54	92.955	0	0.01	0
2016-07-25 03:30:00	Detlef	38.119	2.54	91.937	0	0	0
2016-07-25 04:30:00	Detlef	37.122	3.043	92.447	0	0.01	0
2016-07-25 05:30:00	Detlef	38.119	3.043	93.967	0	0	0
2016-07-25 06:30:00	Detlef	37.62	2.54	95.474	0	15.5	0
2016-07-25 07:30:00	Detlef	35.128	3.545	92.955	0	880.6	0.031
2016-07-25 08:30:00	Detlef	34.63	5.556	88.848	0	4768	0.085
2016-07-25 09:30:00	Detlef	34.63	7.063	80.355	0	3111	0.103
2016-07-25 10:30:00	Detlef	34.63	7.063	75.413	0	3532	0.127
2016-07-25 11:30:00	Detlef	34.63	13.588	56.284	0	15800	0.285
2016-07-25 12:30:00	Detlef	34.63	15.593	43.917	0	6228	0.168
2016-07-25 13:30:00	Detlef	34.63	15.092	42.012	0	17270	0.188
2016-07-25 14:30:00	Detlef	34.63	10.578	50.174	0	11050	0.112
2016-07-25 15:30:00	Detlef	35.128	9.072	55.073	0	1098	0.064
2016-07-25 16:30:00	Detlef	34.63	8.067	59.284	0	697.2	0.029
2016-07-25 17:30:00	Detlef	36.624	6.058	67.492	0	9.79	0
2016-07-25 18:30:00	Detlef	37.122	4.048	77.624	0	0	0
2016-07-25 19:30:00	Detlef	37.122	3.545	78.173	0	0	0
2016-07-25 20:30:00	Detlef	37.122	3.545	79.267	0	0	0
2016-07-25 21:30:00	Detlef	38.119	3.043	79.812	0	0	0
2016-07-25 22:30:00	Detlef	37.62	2.54	81.976	0	0	0
2016-07-25 23:30:00	Detlef	38.617	2.037	84.648	0	0	0
2016-07-26 00:30:00	Detlef	38.119	2.037	88.848	0	0	0
2016-07-26 01:30:00	Detlef	38.119	1.534	90.913	0	0	0
2016-07-26 02:30:00	Detlef	38.119	2.037	88.848	0	0	0
2016-07-26 03:30:00	Detlef	38.617	2.037	90.913	0	0.01	0
2016-07-26 04:30:00	Detlef	38.119	1.534	94.471	0	0	0
2016-07-26 05:30:00	Detlef	38.119	1.534	96.969	0	0	0
2016-07-26 06:30:00	Detlef	37.122	1.534	96.472	0	15.92	0
2016-07-26 07:30:00	Detlef	35.627	2.037	94.974	0	808	0.03
2016-07-26 08:30:00	Detlef	35.128	4.551	89.884	0	5047	0.082
2016-07-26 09:30:00	Detlef	35.627	6.058	79.812	0	2682	0.096
2016-07-26 10:30:00	Detlef	34.63	8.57	63.424	0	2726	0.111
2016-07-26 11:30:00	Detlef	34.63	17.097	36.867	0	13990	0.256
2016-07-26 12:30:00	Detlef	35.627	18.099	36.218	0	6167	0.17
2016-07-26 13:30:00	Detlef	35.128	18.099	35.566	0	17700	0.194
2016-07-26 14:30:00	Detlef	35.627	13.086	52.635	0	11580	0.115
2016-07-26 15:30:00	Detlef	35.128	11.079	61.067	0	1214	0.064
2016-07-26 16:30:00	Detlef	35.128	9.574	69.213	0	722.2	0.03
2016-07-26 17:30:00	Detlef	36.624	7.063	74.299	0	10.6	0
2016-07-26 18:30:00	Detlef	37.122	6.058	78.173	0	0	0
2016-07-26 19:30:00	Detlef	37.122	5.053	83.049	0	0	0
2016-07-26 20:30:00	Detlef	36.125	5.053	85.707	0	0	0
2016-07-26 21:30:00	Detlef	37.122	5.053	86.76	0	0	0
2016-07-26 22:30:00	Detlef	35.627	4.551	87.807	0	0	0
2016-07-26 23:30:00	Detlef	38.119	4.048	90.913	0	0	0
2016-07-27 00:30:00	Detlef	37.122	4.551	91.426	0	0	0
2016-07-27 01:30:00	Detlef	38.119	4.048	93.462	0	0	0
2016-07-27 02:30:00	Detlef	38.119	4.048	92.447	0	0	0
2016-07-27 03:30:00	Detlef	38.119	3.545	94.974	0	0	0
2016-07-27 04:30:00	Detlef	38.119	3.043	95.974	0	0	0
2016-07-27 05:30:00	Detlef	38.119	2.54	97.957	0	0	0
2016-07-27 06:30:00	Detlef	37.62	2.54	96.969	0	17.69	0
2016-07-27 07:30:00	Detlef	35.627	3.545	95.474	0	800.6	0.03
2016-07-27 08:30:00	Detlef	35.128	6.058	84.117	0	4474	0.08
2016-07-27 09:30:00	Detlef	35.128	8.067	76.522	0	2659	0.097
2016-07-27 10:30:00	Detlef	35.128	10.076	67.492	0	3116	0.118
2016-07-27 11:30:00	Detlef	35.128	13.588	53.247	0	11310	0.236
2016-07-27 12:30:00	Detlef	35.627	16.595	42.649	0	6632	0.183
2016-07-27 13:30:00	Detlef	35.128	15.603	43.316	0	18840	0.222
2016-07-27 14:30:00	Detlef	35.627	12.083	54.948	0	10850	0.121
2016-07-27 15:30:00	Detlef	36.624	10.076	59.173	0	1387	0.066
2016-07-27 16:30:00	Detlef	35.627	9.072	63.315	0	764.1	0.031
2016-07-27 17:30:00	Detlef	37.62	7.565	70.226	0	10.86	0
2016-07-27 18:30:00	Detlef	38.119	7.565	73.591	0	0	0
2016-07-27 19:30:00	Detlef	38.119	6.561	76.896	0	0	0
2016-07-27 20:30:00	Detlef	37.122	6.561	80.14	0	0	0
2016-07-27 21:30:00	Detlef	37.122	6.058	83.849	0	0	0
2016-07-27 22:30:00	Detlef	36.125	5.053	90.016	0	0	0
2016-07-27 23:30:00	Detlef	36.624	4.048	92.515	0	0	0
2016-07-28 00:30:00	Detlef	35.627	3.545	94.483	0	0	0
2016-07-28 01:30:00	Detlef	36.125	2.54	96.906	0	0	0
2016-07-28 02:30:00	Detlef	36.125	2.037	97.864	0	0	0
2016-07-28 03:30:00	Detlef	35.627	2.037	98.814	0	0	0
2016-07-28 04:30:00	Detlef	37.62	2.037	99.287	0	0	0
2016-07-28 05:30:00	Detlef	37.62	2.037	100.228	0	0	0
2016-07-28 06:30:00	Detlef	35.627	1.534	100.696	0	20.86	0
2016-07-28 07:30:00	Detlef	34.131	2.54	100.696	0	1070	0.031
2016-07-28 08:30:00	Detlef	34.63	3.545	98.34	0	4541	0.083
2016-07-28 09:30:00	Detlef	34.63	5.556	91.52	0	2392	0.093
2016-07-28 10:30:00	Detlef	34.63	8.57	73.035	0	3060	0.113
2016-07-28 11:30:00	Detlef	35.128	16.094	43.066	0	13230	0.246
2016-07-28 12:30:00	Detlef	35.128	19.1	32.592	0	9994	0.146
2016-07-28 13:30:00	Detlef	35.128	20.102	27.194	0	19820	0.192
2016-07-28 14:30:00	Detlef	35.128	15.593	27.194	0	11050	0.112
2016-07-28 15:30:00	Detlef	35.627	12.584	41.78	0	1079	0.063
2016-07-28 16:30:00	Detlef	36.125	11.079	53.112	0	708.4	0.03
2016-07-28 17:30:00	Detlef	37.122	8.57	62.729	0	13.76	0
2016-07-28 18:30:00	Detlef	38.119	7.565	72.476	0	0	0
2016-07-28 19:30:00	Detlef	37.122	6.561	76.896	0	0	0
2016-07-28 20:30:00	Detlef	37.122	5.556	81.74	0	0	0
2016-07-28 21:30:00	Detlef	36.624	4.551	84.894	0	0	0
2016-07-28 22:30:00	Detlef	37.62	4.551	84.372	0	0	0
2016-07-28 23:30:00	Detlef	36.624	3.545	81.208	0	0	0
2016-07-29 00:30:00	Detlef	37.122	3.043	81.208	0	0	0
2016-07-29 01:30:00	Detlef	37.62	4.048	72.476	0	0	0
2016-07-29 02:30:00	Detlef	37.122	2.54	79.066	0	0	0
2016-07-29 03:30:00	Detlef	37.122	2.54	78.526	0	0	0
2016-07-29 04:30:00	Detlef	38.119	2.037	77.441	0	0	0
2016-07-29 05:30:00	Detlef	37.62	2.54	84.894	0	0	0
2016-07-29 06:30:00	Detlef	37.122	2.037	86.448	0	26.47	0
2016-07-29 07:30:00	Detlef	35.627	3.043	76.349	0	891.8	0.034
2016-07-29 08:30:00	Detlef	35.128	6.058	66.801	0	4715	0.085
2016-07-29 09:30:00	Detlef	36.125	9.072	68.521	0	2299	0.095
2016-07-29 10:30:00	Detlef	36.125	12.584	53.112	0	3173	0.114
2016-07-29 11:30:00	Detlef	35.128	19.1	34.588	0	13730	0.249
2016-07-29 12:30:00	Detlef	36.125	21.604	29.906	0	9664	0.146
2016-07-29 13:30:00	Detlef	35.627	22.104	26.511	0	19690	0.192
2016-07-29 14:30:00	Detlef	35.627	16.595	37.883	0	11770	0.117
2016-07-29 15:30:00	Detlef	35.627	13.588	48.143	0	1080	0.064
2016-07-29 16:30:00	Detlef	35.128	12.083	60.365	0	713.6	0.031
2016-07-29 17:30:00	Detlef	36.125	10.076	69.091	0	15.96	0
2016-07-29 18:30:00	Detlef	37.62	7.565	74.7	0	0	0
2016-07-29 19:30:00	Detlef	37.62	7.063	75.801	0	0	0
2016-07-29 20:30:00	Detlef	37.122	6.561	80.675	0	0	0
2016-07-29 21:30:00	Detlef	38.119	5.053	87.987	0	0	0
2016-07-29 22:30:00	Detlef	37.62	5.053	90.016	0	0	0
2016-07-29 23:30:00	Detlef	38.617	4.551	92.515	0	0	0
2016-07-30 00:30:00	Detlef	36.624	4.048	95.457	0	0	0
2016-07-30 01:30:00	Detlef	37.122	3.043	95.942	0	0	0
2016-07-30 02:30:00	Detlef	38.119	2.54	96.906	0	0	0
2016-07-30 03:30:00	Detlef	36.125	2.54	99.287	0	0	0
2016-07-30 04:30:00	Detlef	38.119	2.037	101.162	0	0	0
2016-07-30 05:30:00	Detlef	37.122	1.534	102.089	0	0	0
2016-07-30 06:30:00	Detlef	35.128	0.025	99.758	0	27.97	0
2016-07-30 07:30:00	Detlef	34.131	0.025	97.864	0	821.4	0.032
2016-07-30 08:30:00	Detlef	34.63	1.534	97.386	0	4660	0.084
2016-07-30 09:30:00	Detlef	34.63	5.053	80.675	0	2206	0.092
2016-07-30 10:30:00	Detlef	34.63	9.574	58.574	0	3055	0.114
2016-07-30 11:30:00	Detlef	34.63	18.599	29.231	0	14190	0.258
2016-07-30 12:30:00	Detlef	34.63	21.103	23.765	0	9500	0.148
2016-07-30 13:30:00	Detlef	35.128	21.604	21.688	0	19670	0.192
2016-07-30 14:30:00	Detlef	35.128	16.595	31.252	0	13400	0.122
2016-07-30 15:30:00	Detlef	35.128	14.089	39.189	0	1078	0.064
2016-07-30 16:30:00	Detlef	35.627	11.581	40.488	0	721.9	0.031
2016-07-30 17:30:00	Detlef	36.125	9.574	48.143	0	18.26	0
2016-07-30 18:30:00	Detlef	37.62	8.067	58.574	0	0	0
2016-07-30 19:30:00	Detlef	37.62	7.565	61.55	0	0	0
2016-07-30 20:30:00	Detlef	38.119	6.561	65.066	0	0	0
2016-07-30 21:30:00	Detlef	37.122	5.556	65.066	0	0	0
2016-07-30 22:30:00	Detlef	37.62	5.053	67.376	0	0	0
2016-07-30 23:30:00	Detlef	36.624	5.053	63.901	0	0	0
2016-07-31 00:30:00	Detlef	36.624	5.556	70.791	0	0	0
2016-07-31 01:30:00	Detlef	37.62	5.053	67.376	0	0	0
2016-07-31 02:30:00	Detlef	38.119	4.551	73.035	0	0	0
2016-07-31 03:30:00	Detlef	36.125	4.048	74.146	0	0	0
2016-07-31 04:30:00	Detlef	38.119	4.048	76.349	0	0	0
2016-07-31 05:30:00	Detlef	36.125	4.551	78.526	0	0	0
2016-07-31 06:30:00	Detlef	35.128	4.551	81.74	0	35.33	0
2016-07-31 07:30:00	Detlef	34.131	5.053	85.414	0	927	0.035
2016-07-31 08:30:00	Detlef	34.131	7.063	78.526	0	5026	0.087
2016-07-31 09:30:00	Detlef	34.131	11.079	35.911	0	2241	0.094
2016-07-31 10:30:00	Detlef	34.63	13.086	28.553	0	3162	0.116
2016-07-31 11:30:00	Detlef	34.63	19.601	19.596	0	14640	0.274
2016-07-31 12:30:00	Detlef	35.128	21.604	13.943	0	9067	0.15
2016-07-31 13:30:00	Detlef	35.627	21.604	12.513	0	20060	0.195
2016-07-31 14:30:00	Detlef	35.128	16.094	19.596	0	12750	0.13
2016-07-31 15:30:00	Detlef	35.128	13.588	32.592	0	1183	0.066
2016-07-31 16:30:00	Detlef	34.63	12.083	42.424	0	769.6	0.032
2016-07-31 17:30:00	Detlef	36.125	9.574	51.261	0	20.5	0
2016-07-31 18:30:00	Detlef	38.119	9.072	52.497	0	0	0
2016-07-31 19:30:00	Detlef	36.624	9.072	51.88	0	0	0
2016-07-31 20:30:00	Detlef	36.624	7.565	53.112	0	0	0
2016-07-31 21:30:00	Detlef	35.128	7.063	54.948	0	0	0
2016-07-31 22:30:00	Detlef	35.627	7.063	54.337	0	0	0
2016-07-31 23:30:00	Detlef	37.122	6.561	57.372	0	0	0
2016-08-01 00:30:00	Detlef	35.128	6.058	60.958	0	0	0
2016-08-01 01:30:00	Detlef	35.128	6.058	64.484	0	0	0
2016-08-01 02:30:00	Detlef	37.122	5.556	62.729	0	0	0
2016-08-01 03:30:00	Detlef	33.632	5.053	57.372	0	0	0
2016-08-01 04:30:00	Detlef	30.638	5.556	54.337	0	0	0
2016-08-01 05:30:00	Detlef	34.131	5.053	57.372	0	0	0
2016-08-01 06:30:00	Detlef	30.638	4.551	60.365	0	39.35	0
2016-08-01 07:30:00	Detlef	26.642	5.556	59.173	0	911	0.035
2016-08-01 08:30:00	Detlef	23.642	7.565	59.173	0	4984	0.089
2016-08-01 09:30:00	Detlef	21.141	11.581	55.556	0	2171	0.095
2016-08-01 10:30:00	Detlef	19.639	16.094	37.883	0	3124	0.117
2016-08-01 11:30:00	Detlef	22.141	23.605	19.596	0	14770	0.26
2016-08-01 12:30:00	Detlef	35.128	25.105	14.656	0	8529	0.151
2016-08-01 13:30:00	Detlef	35.128	23.605	23.765	0	19510	0.193
2016-08-01 14:30:00	Detlef	36.125	19.1	25.827	0	14690	0.137
2016-08-01 15:30:00	Detlef	35.627	16.094	25.827	0	1083	0.065
2016-08-01 16:30:00	Detlef	35.627	13.588	29.231	0	728.3	0.032
2016-08-01 17:30:00	Detlef	37.62	11.581	33.259	0	22.03	0
2016-08-01 18:30:00	Detlef	37.62	10.578	34.588	0	0	0
2016-08-01 19:30:00	Detlef	38.119	9.072	39.189	0	0	0
2016-08-01 20:30:00	Detlef	38.119	8.067	48.143	0	0	0
2016-08-01 21:30:00	Detlef	37.62	7.565	56.163	0	0	0
2016-08-01 22:30:00	Detlef	37.122	6.561	57.974	0	0	0
2016-08-01 23:30:00	Detlef	36.624	5.556	65.646	0	0	0
2016-08-02 00:30:00	Detlef	36.125	6.058	67.95	0	0	0
2016-08-02 01:30:00	Detlef	37.122	6.058	70.226	0	0	0
2016-08-02 02:30:00	Detlef	35.627	5.556	72.476	0	0	0
2016-08-02 03:30:00	Detlef	37.62	6.058	73.035	0	0	0
2016-08-02 04:30:00	Detlef	37.62	6.058	73.591	0	0	0
2016-08-02 05:30:00	Detlef	37.122	6.561	75.801	0	0	0
2016-08-02 06:30:00	Detlef	36.125	7.063	78.526	0	41.9	0
2016-08-02 07:30:00	Detlef	34.63	8.57	79.066	0	999.6	0.036
2016-08-02 08:30:00	Detlef	33.632	10.578	70.226	0	3242	0.067
2016-08-02 09:30:00	Detlef	34.131	14.089	72.476	0	4843	0.111
2016-08-02 10:30:00	Detlef	34.131	15.092	67.95	0	5552	0.128
2016-08-02 11:30:00	Detlef	34.131	16.094	60.958	0	6666	0.151
2016-08-02 12:30:00	Detlef	35.128	18.099	53.112	0	10710	0.216
2016-08-02 13:30:00	Detlef	34.63	16.094	55.556	0	10150	0.166
2016-08-02 14:30:00	Detlef	34.63	16.595	53.726	0	8714	0.139
2016-08-02 15:30:00	Detlef	34.63	15.593	56.163	0	2506	0.066
2016-08-02 16:30:00	Detlef	35.627	15.092	62.729	0	2061	0.037
2016-08-02 17:30:00	Detlef	36.624	13.086	69.091	0	16.98	0
2016-08-02 18:30:00	Detlef	37.62	11.079	77.441	0	0	0
2016-08-02 19:30:00	Detlef	37.62	11.581	78.526	0	0	0
2016-08-02 20:30:00	Detlef	37.62	10.076	86.963	0	0	0
2016-08-02 21:30:00	Detlef	38.119	9.574	98.34	0	0.01	0
2016-08-02 22:30:00	Detlef	37.122	8.57	99.758	0.8	0	0
2016-08-02 23:30:00	Detlef	36.624	8.57	100.696	1	0	0
2016-08-03 00:30:00	Detlef	36.624	8.57	101.162	0	0	0
2016-08-03 01:30:00	Detlef	37.122	8.067	102.089	0	0	0
2016-08-03 02:30:00	Detlef	36.624	8.067	101.162	0	0	0
2016-08-03 03:30:00	Detlef	38.119	8.067	102.089	0	0.01	0
2016-08-03 04:30:00	Detlef	37.122	8.067	101.626	0	0.01	0
2016-08-03 05:30:00	Detlef	37.122	8.067	101.626	0	0	0
2016-08-03 06:30:00	Detlef	35.128	8.067	102.089	0.6	3.78	0
2016-08-03 07:30:00	Detlef	33.632	8.067	102.089	0.8	305	0.004
2016-08-03 08:30:00	Detlef	31.636	8.067	102.089	1	355.5	0.007
2016-08-03 09:30:00	Detlef	29.64	7.063	101.162	0.4	560.1	0.012
2016-08-03 10:30:00	Detlef	33.133	7.565	102.089	1.2	754.2	0.018
2016-08-03 11:30:00	Detlef	33.133	7.565	103.01	0.6	1882	0.045
2016-08-03 12:30:00	Detlef	32.634	7.063	102.55	0	4275	0.098
2016-08-03 13:30:00	Detlef	32.634	6.561	102.089	0.8	2144	0.048
2016-08-03 14:30:00	Detlef	33.632	6.561	103.01	0.2	3496	0.079
2016-08-03 15:30:00	Detlef	34.131	6.561	102.089	0.2	1872	0.046
2016-08-03 16:30:00	Detlef	35.128	6.561	103.01	0.2	409.7	0.009
2016-08-03 17:30:00	Detlef	36.624	6.058	102.55	0	14.24	0
2016-08-03 18:30:00	Detlef	37.122	6.058	101.626	0	0	0
2016-08-03 19:30:00	Detlef	37.62	6.058	102.089	0	0	0
2016-08-03 20:30:00	Detlef	37.122	6.058	102.089	0	0	0
2016-08-03 21:30:00	Detlef	37.122	6.058	103.01	0.2	0	0
2016-08-03 22:30:00	Detlef	37.122	6.058	103.01	0	0	0
2016-08-03 23:30:00	Detlef	37.122	6.058	100.228	0	0	0
2016-08-04 00:30:00	Detlef	36.125	6.058	97.386	0	0	0
2016-08-04 01:30:00	Detlef	36.624	6.058	96.425	0	0	0
2016-08-04 02:30:00	Detlef	36.624	6.058	96.425	0	0	0
2016-08-04 03:30:00	Detlef	36.125	6.058	100.228	0	0	0
2016-08-04 04:30:00	Detlef	36.624	5.556	100.696	0	0	0
2016-08-04 05:30:00	Detlef	37.122	5.556	96.425	0	0	0
2016-08-04 06:30:00	Detlef	35.128	5.053	97.386	0	46.44	0
2016-08-04 07:30:00	Detlef	33.632	5.053	93.993	0	2379	0.046
2016-08-04 08:30:00	Detlef	33.133	6.058	92.515	0	3941	0.098
2016-08-04 09:30:00	Detlef	34.63	7.063	91.021	0	6817	0.16
2016-08-04 10:30:00	Detlef	34.63	8.067	89.511	0	6528	0.146
2016-08-04 11:30:00	Detlef	35.128	8.067	88.497	0	4977	0.106
2016-08-04 12:30:00	Detlef	35.128	9.574	81.74	0	10670	0.225
2016-08-04 13:30:00	Detlef	34.63	9.574	85.414	0	7854	0.159
2016-08-04 14:30:00	Detlef	34.63	10.076	71.916	0	15170	0.174
2016-08-04 15:30:00	Detlef	35.128	8.57	85.932	0	2915	0.089
2016-08-04 16:30:00	Detlef	35.627	7.565	88.497	0	974.7	0.024
2016-08-04 17:30:00	Detlef	36.624	6.561	95.457	0	15.45	0
2016-08-04 18:30:00	Detlef	38.119	6.058	93.502	0	0	0
2016-08-04 19:30:00	Detlef	37.62	5.053	93.993	0	0	0
2016-08-04 20:30:00	Detlef	36.624	5.556	93.502	0	0	0
2016-08-04 21:30:00	Detlef	37.122	5.556	93.009	0	0	0
2016-08-04 22:30:00	Detlef	36.624	5.556	95.942	0	0	0
2016-08-04 23:30:00	Detlef	37.122	5.556	93.009	0	0	0
2016-08-05 00:30:00	Detlef	37.62	5.053	94.971	0	0	0
2016-08-05 01:30:00	Detlef	37.122	5.053	99.287	0	0	0
2016-08-05 02:30:00	Detlef	36.624	4.048	100.228	0	0	0
2016-08-05 03:30:00	Detlef	37.62	4.048	96.906	0	0	0
2016-08-05 04:30:00	Detlef	37.62	4.048	97.386	0	0	0
2016-08-05 05:30:00	Detlef	38.119	3.545	101.162	0	0	0
2016-08-05 06:30:00	Detlef	37.122	4.048	98.34	0	58.64	0
2016-08-05 07:30:00	Detlef	35.627	4.551	98.814	0	1062	0.036
2016-08-05 08:30:00	Detlef	35.128	6.058	95.457	0	3368	0.083
2016-08-05 09:30:00	Detlef	35.128	8.067	84.372	0	5393	0.11
2016-08-05 10:30:00	Detlef	35.627	9.574	83.849	0	13200	0.241
2016-08-05 11:30:00	Detlef	35.128	9.574	79.604	0	10640	0.22
2016-08-05 12:30:00	Detlef	35.128	9.574	79.066	0	6858	0.146
2016-08-05 13:30:00	Detlef	35.627	11.581	66.224	0	10580	0.207
2016-08-05 14:30:00	Detlef	35.627	11.581	63.901	0	29940	0.193
2016-08-05 15:30:00	Detlef	35.627	9.574	66.801	0	1265	0.07
2016-08-05 16:30:00	Detlef	35.627	8.57	70.791	0	803.8	0.035
2016-08-05 17:30:00	Detlef	36.125	7.063	76.896	0	31.64	0
2016-08-05 18:30:00	Detlef	38.119	6.058	80.14	0	0	0
2016-08-05 19:30:00	Detlef	38.119	5.556	82.798	0	0	0
2016-08-05 20:30:00	Detlef	37.122	5.053	85.414	0	0	0
2016-08-05 21:30:00	Detlef	38.119	5.053	89.005	0	0	0
2016-08-05 22:30:00	Detlef	37.62	4.048	90.519	0	0	0
2016-08-05 23:30:00	Detlef	36.624	3.545	92.018	0	0	0
2016-08-06 00:30:00	Detlef	37.62	5.053	96.425	0	0	0
2016-08-06 01:30:00	Detlef	37.62	5.556	94.971	0	0	0
2016-08-06 02:30:00	Detlef	37.62	5.556	95.942	0	0	0
2016-08-06 03:30:00	Detlef	37.62	6.058	96.425	0	0	0
2016-08-06 04:30:00	Detlef	37.62	6.058	97.386	0	0	0
2016-08-06 05:30:00	Detlef	37.122	5.556	98.34	0	0	0
2016-08-06 06:30:00	Detlef	35.627	5.556	99.287	0	62.22	0
2016-08-06 07:30:00	Detlef	34.63	5.556	100.228	0	918.4	0.035
2016-08-06 08:30:00	Detlef	34.63	7.063	94.483	0	5337	0.094
2016-08-06 09:30:00	Detlef	35.627	9.574	86.448	0	5029	0.13
2016-08-06 10:30:00	Detlef	35.128	11.079	76.349	0	8752	0.203
2016-08-06 11:30:00	Detlef	35.128	14.59	56.768	0	17120	0.45
2016-08-06 12:30:00	Detlef	35.128	17.097	39.839	0	6440	0.166
2016-08-06 13:30:00	Detlef	35.627	17.598	35.911	0	18630	0.201
2016-08-06 14:30:00	Detlef	35.627	14.089	42.424	0	29360	0.201
2016-08-06 15:30:00	Detlef	36.125	12.083	51.88	0	1255	0.07
2016-08-06 16:30:00	Detlef	35.627	10.578	57.974	0	1046	0.039
2016-08-06 17:30:00	Detlef	36.624	8.57	62.14	0	35.27	0
2016-08-06 18:30:00	Detlef	38.119	8.067	66.224	0	0	0
2016-08-06 19:30:00	Detlef	37.122	7.565	67.376	0	0	0
2016-08-06 20:30:00	Detlef	38.617	6.058	77.984	0	0	0
2016-08-06 21:30:00	Detlef	38.119	6.058	84.372	0	0	0
2016-08-06 22:30:00	Detlef	38.617	5.053	90.519	0	0	0
2016-08-06 23:30:00	Detlef	38.617	5.556	93.009	0	0	0
2016-08-07 00:30:00	Detlef	37.62	5.053	95.942	0	0	0
2016-08-07 01:30:00	Detlef	36.125	5.556	99.758	0	0	0
2016-08-07 02:30:00	Detlef	38.119	4.551	100.696	0	0	0
2016-08-07 03:30:00	Detlef	36.624	4.048	100.228	0	0	0
2016-08-07 04:30:00	Detlef	37.122	3.545	100.696	0	0	0
2016-08-07 05:30:00	Detlef	38.119	3.545	101.162	0	0	0
2016-08-07 06:30:00	Detlef	35.128	4.048	101.626	0	45.42	0
2016-08-07 07:30:00	Detlef	34.63	4.048	100.696	0	1048	0.023
2016-08-07 08:30:00	Detlef	34.63	6.058	98.34	0	3345	0.07
2016-08-07 09:30:00	Detlef	35.627	9.072	90.016	0	8294	0.172
2016-08-07 10:30:00	Detlef	35.128	11.581	62.14	0	3938	0.136
2016-08-07 11:30:00	Detlef	35.128	15.593	45.618	0	8962	0.252
2016-08-07 12:30:00	Detlef	35.128	13.086	50.019	0	10400	0.233
2016-08-07 13:30:00	Detlef	35.128	14.59	43.066	0	10760	0.22
2016-08-07 14:30:00	Detlef	34.63	13.588	48.77	0	12270	0.174
2016-08-07 15:30:00	Detlef	35.128	12.584	49.395	0	4284	0.083
2016-08-07 16:30:00	Detlef	35.627	10.578	56.163	0	1457	0.031
2016-08-07 17:30:00	Detlef	36.125	9.574	59.77	0	32.54	0
2016-08-07 18:30:00	Detlef	38.119	9.072	67.95	0	0	0
2016-08-07 19:30:00	Detlef	38.119	8.57	69.091	0	0	0
2016-08-07 20:30:00	Detlef	38.119	8.067	71.916	0	0	0
2016-08-07 21:30:00	Detlef	35.627	7.565	73.035	0	0	0
2016-08-07 22:30:00	Detlef	37.122	6.561	75.801	0	0	0
2016-08-07 23:30:00	Detlef	35.128	6.058	79.604	0	0	0
2016-08-08 00:30:00	Detlef	35.128	5.556	83.849	0	0	0
2016-08-08 01:30:00	Detlef	37.122	4.551	86.448	0	0	0
2016-08-08 02:30:00	Detlef	35.128	4.551	88.497	0	0	0
2016-08-08 03:30:00	Detlef	36.125	4.048	89.511	0	0	0
2016-08-08 04:30:00	Detlef	35.128	4.048	91.021	0	0	0
2016-08-08 05:30:00	Detlef	35.128	3.545	90.519	0	0	0
2016-08-08 06:30:00	Detlef	33.632	3.043	94.483	0	84.08	0.001
2016-08-08 07:30:00	Detlef	33.632	3.545	92.018	0	1014	0.039
2016-08-08 08:30:00	Detlef	33.133	5.053	90.016	0	5104	0.098
2016-08-08 09:30:00	Detlef	34.131	9.072	75.801	0	2007	0.103
2016-08-08 10:30:00	Detlef	34.131	12.083	60.365	0	9446	0.189
2016-08-08 11:30:00	Detlef	34.131	13.588	46.884	0	5944	0.168
2016-08-08 12:30:00	Detlef	35.627	11.581	53.112	0	6225	0.185
2016-08-08 13:30:00	Detlef	35.128	12.584	54.337	0	9886	0.191
2016-08-08 14:30:00	Detlef	35.128	14.089	46.884	0	40800	0.27
2016-08-08 15:30:00	Detlef	35.128	11.079	53.726	0	1918	0.077
2016-08-08 16:30:00	Detlef	34.63	10.076	59.173	0	843.2	0.037
2016-08-08 17:30:00	Detlef	36.125	9.072	65.646	0	45.62	0
2016-08-08 18:30:00	Detlef	37.62	8.067	69.091	0	0	0
2016-08-08 19:30:00	Detlef	37.62	7.063	74.146	0	0	0
2016-08-08 20:30:00	Detlef	36.125	6.561	76.349	0	0	0
2016-08-08 21:30:00	Detlef	36.125	5.053	79.066	0	0	0
2016-08-08 22:30:00	Detlef	36.624	4.551	84.372	0	0	0
2016-08-08 23:30:00	Detlef	36.624	4.048	86.448	0	0	0
2016-08-09 00:30:00	Detlef	36.624	3.545	89.005	0	0	0
2016-08-09 01:30:00	Detlef	37.122	3.043	96.425	0	0	0
2016-08-09 02:30:00	Detlef	36.624	3.043	98.34	0	0	0
2016-08-09 03:30:00	Detlef	37.62	3.043	99.287	0	0	0
2016-08-09 04:30:00	Detlef	37.62	2.54	96.906	0	0	0
2016-08-09 05:30:00	Detlef	37.122	3.043	98.814	0	0	0
2016-08-09 06:30:00	Detlef	36.125	3.043	99.287	0	88	0.001
2016-08-09 07:30:00	Detlef	34.63	3.545	98.34	0	942	0.038
2016-08-09 08:30:00	Detlef	33.632	5.556	94.483	0	5578	0.095
2016-08-09 09:30:00	Detlef	34.63	9.574	83.324	0	1948	0.101
2016-08-09 10:30:00	Detlef	35.128	12.584	62.14	0	5729	0.145
2016-08-09 11:30:00	Detlef	35.128	17.598	48.77	0	17530	0.3
2016-08-09 12:30:00	Detlef	35.128	19.1	43.066	0	7055	0.192
2016-08-09 13:30:00	Detlef	35.128	18.099	44.345	0	15280	0.205
2016-08-09 14:30:00	Detlef	35.627	16.595	47.514	0	26370	0.185
2016-08-09 15:30:00	Detlef	35.627	13.588	58.574	0	3287	0.084
2016-08-09 16:30:00	Detlef	35.128	12.584	62.14	0	2513	0.048
2016-08-09 17:30:00	Detlef	36.125	10.578	69.091	0	45.74	0
2016-08-09 18:30:00	Detlef	37.62	9.574	76.896	0	0	0
2016-08-09 19:30:00	Detlef	38.119	9.072	78.526	0	0	0
2016-08-09 20:30:00	Detlef	38.119	7.565	82.27	0	0	0
2016-08-09 21:30:00	Detlef	38.617	7.565	85.414	0	0	0
2016-08-09 22:30:00	Detlef	38.617	7.063	86.963	0	0	0
2016-08-09 23:30:00	Detlef	38.617	8.067	85.932	0	0	0
2016-08-10 00:30:00	Detlef	38.617	7.565	85.414	0	0	0
2016-08-10 01:30:00	Detlef	37.122	9.072	82.27	0	0	0
2016-08-10 02:30:00	Detlef	36.624	8.067	85.414	0	0	0
2016-08-10 03:30:00	Detlef	35.627	7.565	86.963	0	0	0
2016-08-10 04:30:00	Detlef	37.62	7.565	86.448	0	0	0
2016-08-10 05:30:00	Detlef	36.624	7.063	90.519	0	0	0
2016-08-10 06:30:00	Detlef	35.627	7.565	89.005	0	105.9	0.001
2016-08-10 07:30:00	Detlef	34.63	8.57	88.497	0	1151	0.043
2016-08-10 08:30:00	Detlef	34.131	11.079	83.324	0	4925	0.101
2016-08-10 09:30:00	Detlef	34.131	13.086	74.146	0	3525	0.124
2016-08-10 10:30:00	Detlef	35.128	15.593	66.801	0	6382	0.16
2016-08-10 11:30:00	Detlef	34.63	19.601	53.112	0	17960	0.308
2016-08-10 12:30:00	Detlef	35.128	21.604	46.252	0	7134	0.201
2016-08-10 13:30:00	Detlef	35.627	21.103	44.983	0	16170	0.2
2016-08-10 14:30:00	Detlef	35.128	18.099	52.635	0	33680	0.205
2016-08-10 15:30:00	Detlef	35.128	15.092	64.009	0	3517	0.094
2016-08-10 16:30:00	Detlef	35.128	14.089	67.492	0	967.6	0.039
2016-08-10 17:30:00	Detlef	36.125	13.086	73.74	0	52.02	0
2016-08-10 18:30:00	Detlef	37.122	11.079	81.976	0	0	0
2016-08-10 19:30:00	Detlef	37.122	10.578	84.648	0	0	0
2016-08-10 20:30:00	Detlef	38.617	10.578	85.707	0	0	0
2016-08-10 21:30:00	Detlef	38.617	10.076	86.234	0	0	0
2016-08-10 22:30:00	Detlef	38.617	10.578	83.049	0	0	0
2016-08-10 23:30:00	Detlef	38.119	10.578	82.513	0	0	0
2016-08-11 00:30:00	Detlef	38.617	11.079	81.976	0	0	0
2016-08-11 01:30:00	Detlef	36.624	9.072	90.913	0.2	0	0
2016-08-11 02:30:00	Detlef	35.128	8.067	100.889	0.2	0	0
2016-08-11 03:30:00	Detlef	37.122	8.067	101.372	0	0	0
2016-08-11 04:30:00	Detlef	37.122	7.565	101.854	0	0	0
2016-08-11 05:30:00	Detlef	35.627	8.067	102.814	0	0	0
2016-08-11 06:30:00	Detlef	35.128	8.067	101.854	0.2	98.84	0.001
2016-08-11 07:30:00	Detlef	34.131	9.072	101.854	0	2397	0.05
2016-08-11 08:30:00	Detlef	34.131	10.076	98.94	0	2053	0.044
2016-08-11 09:30:00	Detlef	34.63	10.076	97.957	0	2347	0.051
2016-08-11 10:30:00	Detlef	34.131	9.574	99.917	0	3539	0.078
2016-08-11 11:30:00	Detlef	34.63	11.079	91.937	0	11810	0.254
2016-08-11 12:30:00	Detlef	34.63	13.086	82.513	0	11630	0.261
2016-08-11 13:30:00	Detlef	34.63	12.083	81.437	0	9761	0.209
2016-08-11 14:30:00	Detlef	35.128	11.581	86.234	0	3842	0.089
2016-08-11 15:30:00	Detlef	34.63	11.079	83.049	0	4788	0.104
2016-08-11 16:30:00	Detlef	35.128	10.076	80.355	0	2209	0.038
2016-08-11 17:30:00	Detlef	35.627	8.57	85.178	0	58.66	0
2016-08-11 18:30:00	Detlef	37.62	7.565	88.329	0	0	0
2016-08-11 19:30:00	Detlef	37.122	6.561	87.807	0	0	0
2016-08-11 20:30:00	Detlef	37.62	5.556	84.648	0	0	0
2016-08-11 21:30:00	Detlef	36.624	5.053	85.178	0	0	0
2016-08-11 22:30:00	Detlef	37.122	4.551	83.049	0	0	0
2016-08-11 23:30:00	Detlef	37.62	4.551	83.584	0	0	0
2016-08-12 00:30:00	Detlef	37.122	4.048	86.76	0	0	0
2016-08-12 01:30:00	Detlef	37.62	3.545	88.329	0	0	0
2016-08-12 02:30:00	Detlef	36.624	3.545	89.884	0	0	0
2016-08-12 03:30:00	Detlef	37.122	3.043	91.426	0	0	0
2016-08-12 04:30:00	Detlef	37.122	3.043	92.447	0	0	0
2016-08-12 05:30:00	Detlef	36.624	2.54	92.955	0	0	0
2016-08-12 06:30:00	Detlef	36.624	2.037	93.462	0	108.2	0.002
2016-08-12 07:30:00	Detlef	35.128	3.043	93.462	0	1000	0.041
2016-08-12 08:30:00	Detlef	34.63	5.053	90.913	0	4715	0.097
2016-08-12 09:30:00	Detlef	35.627	7.565	75.968	0	1932	0.102
2016-08-12 10:30:00	Detlef	35.128	10.578	65.176	0	8450	0.175
2016-08-12 11:30:00	Detlef	35.128	15.092	48.934	0	20120	0.326
2016-08-12 12:30:00	Detlef	35.627	17.097	42.012	0	7127	0.205
2016-08-12 13:30:00	Detlef	36.624	17.598	42.012	0	16060	0.194
2016-08-12 14:30:00	Detlef	35.128	16.094	45.81	0	37270	0.213
2016-08-12 15:30:00	Detlef	35.627	12.083	58.089	0	1239	0.073
2016-08-12 16:30:00	Detlef	35.627	11.079	64.593	0	826.5	0.039
2016-08-12 17:30:00	Detlef	36.624	9.072	73.179	0	65.44	0
2016-08-12 18:30:00	Detlef	38.119	7.565	74.299	0	0.02	0
2016-08-12 19:30:00	Detlef	37.62	6.561	79.812	0	0.01	0
2016-08-12 20:30:00	Detlef	38.119	6.058	78.721	0	0	0
2016-08-12 21:30:00	Detlef	38.119	5.053	83.049	0	0	0
2016-08-12 22:30:00	Detlef	38.617	5.053	81.437	0	0	0
2016-08-12 23:30:00	Detlef	38.617	4.048	86.76	0	0	0
2016-08-13 00:30:00	Detlef	38.119	3.545	89.367	0	0	0
2016-08-13 01:30:00	Detlef	38.617	3.545	89.884	0	0	0
2016-08-13 02:30:00	Detlef	37.122	2.54	93.462	0	0	0
2016-08-13 03:30:00	Detlef	36.125	2.54	96.472	0	0	0
2016-08-13 04:30:00	Detlef	36.624	2.54	95.974	0	0	0
2016-08-13 05:30:00	Detlef	36.125	2.037	97.957	0	0	0
2016-08-13 06:30:00	Detlef	35.627	2.54	96.969	0	110.9	0.002
2016-08-13 07:30:00	Detlef	35.128	3.545	94.471	0	1028	0.041
2016-08-13 08:30:00	Detlef	35.128	5.556	89.367	0	5332	0.108
2016-08-13 09:30:00	Detlef	35.128	7.063	80.897	0	2264	0.108
2016-08-13 10:30:00	Detlef	35.627	10.076	69.213	0	10410	0.19
2016-08-13 11:30:00	Detlef	35.627	13.588	55.073	0	20060	0.366
2016-08-13 12:30:00	Detlef	35.128	14.59	47.689	0	7326	0.214
2016-08-13 13:30:00	Detlef	35.128	15.092	42.012	0	15940	0.194
2016-08-13 14:30:00	Detlef	35.627	14.59	46.437	0	38460	0.217
2016-08-13 15:30:00	Detlef	35.627	11.581	57.488	0	1293	0.074
2016-08-13 16:30:00	Detlef	35.128	10.076	56.284	0	844.1	0.04
2016-08-13 17:30:00	Detlef	35.627	8.067	61.067	0	67.02	0
2016-08-13 18:30:00	Detlef	37.62	6.561	72.053	0	0.02	0
2016-08-13 19:30:00	Detlef	37.62	6.058	76.522	0	0.03	0
2016-08-13 20:30:00	Detlef	37.62	5.053	79.812	0	0.03	0
2016-08-13 21:30:00	Detlef	38.119	4.551	82.513	0	0.01	0
2016-08-13 22:30:00	Detlef	38.617	4.551	85.707	0	0	0
2016-08-13 23:30:00	Detlef	38.617	4.048	86.76	0	0	0
2016-08-14 00:30:00	Detlef	38.119	4.551	87.284	0	0	0
2016-08-14 01:30:00	Detlef	38.617	4.048	88.329	0	0	0
2016-08-14 02:30:00	Detlef	38.119	4.048	88.329	0	0	0
2016-08-14 03:30:00	Detlef	36.624	3.545	90.399	0	0	0
2016-08-14 04:30:00	Detlef	36.624	3.043	91.426	0	0	0
2016-08-14 05:30:00	Detlef	36.125	3.043	92.955	0	0	0
2016-08-14 06:30:00	Detlef	36.125	3.545	91.937	0	151.9	0.002
2016-08-14 07:30:00	Detlef	35.128	5.053	87.807	0	1078	0.044
2016-08-14 08:30:00	Detlef	35.128	7.063	77.074	0	4465	0.1
2016-08-14 09:30:00	Detlef	35.128	8.57	73.74	0	1986	0.105
2016-08-14 10:30:00	Detlef	35.128	12.584	53.857	0	6105	0.14
2016-08-14 11:30:00	Detlef	35.128	16.595	40.094	0	20980	0.422
2016-08-14 12:30:00	Detlef	35.128	19.1	24.274	0	7521	0.218
2016-08-14 13:30:00	Detlef	35.128	21.604	25.625	0	14600	0.186
2016-08-14 14:30:00	Detlef	35.128	19.1	24.274	0	37710	0.213
2016-08-14 15:30:00	Detlef	35.627	13.086	33.604	0	1239	0.074
2016-08-14 16:30:00	Detlef	35.627	12.083	40.735	0	842.8	0.04
2016-08-14 17:30:00	Detlef	36.125	9.574	56.284	0	73.3	0
2016-08-14 18:30:00	Detlef	38.119	9.072	60.474	0	0.03	0
2016-08-14 19:30:00	Detlef	38.617	8.067	71.488	0	0.04	0
2016-08-14 20:30:00	Detlef	38.617	7.063	77.074	0	0.04	0
2016-08-14 21:30:00	Detlef	38.617	6.058	81.976	0	0.04	0
2016-08-14 22:30:00	Detlef	38.119	6.058	83.584	0	0.01	0
2016-08-14 23:30:00	Detlef	38.119	5.556	87.807	0	0	0
2016-08-15 00:30:00	Detlef	38.119	5.556	90.913	0	0	0
2016-08-15 01:30:00	Detlef	38.119	5.556	92.955	0	0	0
2016-08-15 02:30:00	Detlef	38.119	4.551	95.974	0	0	0
2016-08-15 03:30:00	Detlef	36.125	4.551	96.472	0	0	0
2016-08-15 04:30:00	Detlef	35.627	5.556	96.969	0	0	0
2016-08-15 05:30:00	Detlef	35.627	6.058	96.472	0	0	0
2016-08-15 06:30:00	Detlef	35.128	6.058	96.969	0	177.2	0.003
2016-08-15 07:30:00	Detlef	35.128	6.561	99.917	0	2014	0.051
2016-08-15 08:30:00	Detlef	34.63	9.072	93.462	0	5414	0.123
2016-08-15 09:30:00	Detlef	34.63	11.079	85.178	0	7692	0.16
2016-08-15 10:30:00	Detlef	35.128	13.086	77.624	0	12330	0.252
2016-08-15 11:30:00	Detlef	35.128	16.595	61.658	0	21680	0.416
2016-08-15 12:30:00	Detlef	35.128	15.092	67.492	0	10380	0.23
2016-08-15 13:30:00	Detlef	34.63	17.598	59.284	0	11780	0.2
2016-08-15 14:30:00	Detlef	34.63	17.097	59.284	0	31220	0.212
2016-08-15 15:30:00	Detlef	35.128	14.089	70.354	0	5672	0.09
2016-08-15 16:30:00	Detlef	35.128	12.083	75.968	0	1211	0.042
2016-08-15 17:30:00	Detlef	36.125	10.578	78.721	0	83.92	0.001
2016-08-15 18:30:00	Detlef	37.62	9.072	86.76	0	0.03	0
2016-08-15 19:30:00	Detlef	38.119	8.067	89.884	0	0.04	0
2016-08-15 20:30:00	Detlef	38.617	7.565	95.974	0	0.05	0
2016-08-15 21:30:00	Detlef	38.617	7.063	99.43	0	0.05	0
2016-08-15 22:30:00	Detlef	38.617	6.058	101.372	0	0.04	0
2016-08-15 23:30:00	Detlef	38.617	5.556	101.854	0	0	0
2016-08-16 00:30:00	Detlef	38.617	5.053	102.335	0	0	0
2016-08-16 01:30:00	Detlef	38.617	5.053	102.335	0	0	0
2016-08-16 02:30:00	Detlef	38.119	4.048	102.335	0	0	0
2016-08-16 03:30:00	Detlef	36.624	3.545	102.814	0	0	0
2016-08-16 04:30:00	Detlef	37.122	3.043	101.372	0	0	0
2016-08-16 05:30:00	Detlef	36.125	1.534	103.767	0	0	0
2016-08-16 06:30:00	Detlef	36.125	1.534	103.767	0	175.9	0.003
2016-08-16 07:30:00	Detlef	35.627	3.043	103.767	0	1039	0.043
2016-08-16 08:30:00	Detlef	35.128	4.551	100.889	0	4728	0.1
2016-08-16 09:30:00	Detlef	35.627	8.067	92.447	0	1838	0.098
2016-08-16 10:30:00	Detlef	35.627	13.086	48.312	0	4801	0.132
2016-08-16 11:30:00	Detlef	35.128	19.1	32.947	0	22690	0.438
2016-08-16 12:30:00	Detlef	35.128	20.102	28.975	0	8030	0.232
2016-08-16 13:30:00	Detlef	35.627	22.604	21.556	0	12670	0.183
2016-08-16 14:30:00	Detlef	35.128	21.103	20.188	0	36600	0.219
2016-08-16 15:30:00	Detlef	35.627	14.59	34.914	0	1258	0.074
2016-08-16 16:30:00	Detlef	35.128	13.086	38.808	0	866.5	0.041
2016-08-16 17:30:00	Detlef	36.125	11.581	43.917	0	89.24	0.001
2016-08-16 18:30:00	Detlef	37.62	10.076	45.81	0	0	0
2016-08-16 19:30:00	Detlef	37.122	8.57	56.284	0	0.06	0
2016-08-16 20:30:00	Detlef	37.122	7.565	62.837	0	0.07	0
2016-08-16 21:30:00	Detlef	36.624	6.561	66.915	0	0.07	0
2016-08-16 22:30:00	Detlef	37.62	6.058	73.74	0	0.05	0
2016-08-16 23:30:00	Detlef	38.119	6.058	78.721	0	0.06	0
2016-08-17 00:30:00	Detlef	38.617	5.053	79.812	0	0	0
2016-08-17 01:30:00	Detlef	38.617	4.551	84.117	0	0	0
2016-08-17 02:30:00	Detlef	38.119	4.551	85.707	0	0	0
2016-08-17 03:30:00	Detlef	35.627	4.048	84.648	0	0	0
2016-08-17 04:30:00	Detlef	36.624	4.048	87.807	0	0	0
2016-08-17 05:30:00	Detlef	36.125	4.048	88.848	0	0	0
2016-08-17 06:30:00	Detlef	35.627	4.048	90.913	0	211.2	0.004
2016-08-17 07:30:00	Detlef	35.128	6.058	86.76	0	1181	0.048
2016-08-17 08:30:00	Detlef	34.63	9.072	75.968	0	4491	0.104
2016-08-17 09:30:00	Detlef	35.128	11.079	67.492	0	2179	0.109
2016-08-17 10:30:00	Detlef	35.128	14.59	58.089	0	5742	0.143
2016-08-17 11:30:00	Detlef	35.627	17.097	47.064	0	23180	0.449
2016-08-17 12:30:00	Detlef	34.63	19.601	38.808	0	8529	0.246
2016-08-17 13:30:00	Detlef	34.63	18.599	40.094	0	13580	0.209
2016-08-17 14:30:00	Detlef	35.128	19.601	35.566	0	36480	0.223
2016-08-17 15:30:00	Detlef	37.122	14.59	47.689	0	2022	0.084
2016-08-17 16:30:00	Detlef	35.627	13.086	52.635	0	939.5	0.042
2016-08-17 17:30:00	Detlef	35.627	11.079	58.089	0	94.08	0.001
2016-08-17 18:30:00	Detlef	38.119	10.578	59.88	0	0.21	0
2016-08-17 19:30:00	Detlef	37.62	9.072	66.337	0	0	0
2016-08-17 20:30:00	Detlef	37.62	9.072	66.915	0	0.08	0
2016-08-17 21:30:00	Detlef	37.62	7.565	73.179	0	0.11	0
2016-08-17 22:30:00	Detlef	38.617	5.556	80.897	0	0.05	0
2016-08-17 23:30:00	Detlef	38.617	6.058	81.976	0	0.12	0
2016-08-18 00:30:00	Detlef	38.617	5.053	86.76	0	0.05	0
2016-08-18 01:30:00	Detlef	38.119	5.053	87.807	0	0	0
2016-08-18 02:30:00	Detlef	38.119	4.551	91.426	0	0	0
2016-08-18 03:30:00	Detlef	38.119	4.048	93.967	0	0.02	0
2016-08-18 04:30:00	Detlef	37.62	4.048	93.967	0	0	0
2016-08-18 05:30:00	Detlef	37.62	3.545	94.471	0	0	0
2016-08-18 06:30:00	Detlef	36.125	4.048	92.955	0	220.1	0.004
2016-08-18 07:30:00	Detlef	35.627	5.053	91.426	0	1206	0.047
2016-08-18 08:30:00	Detlef	34.63	8.57	84.117	0	4780	0.108
2016-08-18 09:30:00	Detlef	34.63	13.086	66.915	0	2263	0.111
2016-08-18 10:30:00	Detlef	35.627	16.094	43.284	0	6535	0.149
2016-08-18 11:30:00	Detlef	35.627	19.601	33.604	0	22430	0.388
2016-08-18 12:30:00	Detlef	35.128	21.604	28.308	0	8793	0.253
2016-08-18 13:30:00	Detlef	34.63	23.605	23.597	0	11350	0.186
2016-08-18 14:30:00	Detlef	35.627	22.104	24.95	0	35940	0.214
2016-08-18 15:30:00	Detlef	35.128	16.094	38.808	0	1620	0.081
2016-08-18 16:30:00	Detlef	35.128	14.089	45.18	0	1041	0.043
2016-08-18 17:30:00	Detlef	35.128	12.584	55.073	0	101.8	0.001
2016-08-18 18:30:00	Detlef	37.62	10.578	71.488	0	0	0
2016-08-18 19:30:00	Detlef	38.119	9.574	78.173	0	0	0
2016-08-18 20:30:00	Detlef	36.624	8.57	70.922	0	0	0
2016-08-18 21:30:00	Detlef	36.624	7.565	73.179	0	0.04	0
2016-08-18 22:30:00	Detlef	37.122	6.561	79.267	0	0.16	0
2016-08-18 23:30:00	Detlef	38.617	6.561	79.812	0	0.17	0
2016-08-19 00:30:00	Detlef	38.617	6.561	81.976	0	0.11	0
2016-08-19 01:30:00	Detlef	38.119	6.058	81.976	0	0.06	0
2016-08-19 02:30:00	Detlef	38.617	5.556	90.913	0	0.01	0
2016-08-19 03:30:00	Detlef	37.122	5.053	91.426	0	0	0
2016-08-19 04:30:00	Detlef	38.119	4.048	92.447	0	0	0
2016-08-19 05:30:00	Detlef	37.62	4.551	93.462	0	0	0
2016-08-19 06:30:00	Detlef	36.125	5.053	94.471	0	243.5	0.005
2016-08-19 07:30:00	Detlef	35.128	6.561	91.937	0	1236	0.048
2016-08-19 08:30:00	Detlef	35.627	10.076	81.976	0	4689	0.109
2016-08-19 09:30:00	Detlef	35.128	14.089	64.593	0	2441	0.115
2016-08-19 10:30:00	Detlef	35.627	16.094	52.022	0	12820	0.23
2016-08-19 11:30:00	Detlef	35.128	21.103	34.26	0	21300	0.385
2016-08-19 12:30:00	Detlef	36.624	18.099	43.284	0	12270	0.298
2016-08-19 13:30:00	Detlef	36.125	19.601	39.451	0	12460	0.219
2016-08-19 14:30:00	Detlef	35.627	20.602	35.566	0	18700	0.184
2016-08-19 15:30:00	Detlef	35.627	15.092	50.174	0	3731	0.093
2016-08-19 16:30:00	Detlef	35.128	14.089	55.073	0	1925	0.041
2016-08-19 17:30:00	Detlef	36.125	12.584	62.837	0	96.92	0.001
2016-08-19 18:30:00	Detlef	37.62	12.083	65.176	0	0	0
2016-08-19 19:30:00	Detlef	37.62	11.581	68.641	0	0	0
2016-08-19 20:30:00	Detlef	38.119	11.079	66.915	0	0	0
2016-08-19 21:30:00	Detlef	37.62	10.578	68.641	0	0	0
2016-08-19 22:30:00	Detlef	38.119	10.578	70.922	0	0.06	0
2016-08-19 23:30:00	Detlef	38.119	9.574	77.074	0	0.09	0
2016-08-20 00:30:00	Detlef	38.119	9.072	79.267	0	0.07	0
2016-08-20 01:30:00	Detlef	38.119	9.072	81.976	0	0.07	0
2016-08-20 02:30:00	Detlef	38.119	8.57	84.117	0	0.02	0
2016-08-20 03:30:00	Detlef	38.119	10.076	79.812	0	0.01	0
2016-08-20 04:30:00	Detlef	38.119	9.574	91.426	0	0	0
2016-08-20 05:30:00	Detlef	38.119	9.574	94.974	0	0	0
2016-08-20 06:30:00	Detlef	36.125	9.574	97.464	0	85	0.001
2016-08-20 07:30:00	Detlef	35.627	9.574	98.94	0	1250	0.023
2016-08-20 08:30:00	Detlef	35.128	10.578	96.969	0	3664	0.074
2016-08-20 09:30:00	Detlef	35.128	10.578	94.974	0	6819	0.16
2016-08-20 10:30:00	Detlef	34.63	10.578	92.447	0	9894	0.196
2016-08-20 11:30:00	Detlef	35.128	9.072	98.45	0	9684	0.211
2016-08-20 12:30:00	Detlef	35.627	12.083	85.707	0	12600	0.308
2016-08-20 13:30:00	Detlef	35.627	14.59	52.635	0	13760	0.189
2016-08-20 14:30:00	Detlef	35.627	15.092	46.437	0	39130	0.244
2016-08-20 15:30:00	Detlef	35.627	10.076	61.067	0	1516	0.078
2016-08-20 16:30:00	Detlef	35.627	9.072	61.55	0	936	0.043
2016-08-20 17:30:00	Detlef	36.125	7.565	71.916	0	117.1	0.002
2016-08-20 18:30:00	Detlef	38.119	6.058	75.801	0	0	0
2016-08-20 19:30:00	Detlef	37.122	5.053	81.74	0	0	0
2016-08-20 20:30:00	Detlef	36.125	4.551	82.27	0	0	0
2016-08-20 21:30:00	Detlef	36.624	4.048	84.372	0	0	0
2016-08-20 22:30:00	Detlef	37.122	3.043	87.476	0	0	0
2016-08-20 23:30:00	Detlef	38.119	3.043	89.005	0	0.01	0
2016-08-21 00:30:00	Detlef	38.119	3.545	86.448	0	0.06	0
2016-08-21 01:30:00	Detlef	38.119	2.54	89.005	0	0.04	0
2016-08-21 02:30:00	Detlef	38.617	2.54	91.52	0	0.03	0
2016-08-21 03:30:00	Detlef	38.617	1.534	93.993	0	0.01	0
2016-08-21 04:30:00	Detlef	38.119	1.031	96.906	0	0.02	0
2016-08-21 05:30:00	Detlef	38.119	1.031	95.457	0	0	0
2016-08-21 06:30:00	Detlef	36.125	0.528	96.425	0	272.8	0.006
2016-08-21 07:30:00	Detlef	35.627	2.037	93.009	0	1138	0.049
2016-08-21 08:30:00	Detlef	35.627	4.048	84.372	0	3504	0.098
2016-08-21 09:30:00	Detlef	35.627	6.058	67.95	0	2478	0.112
2016-08-21 10:30:00	Detlef	35.128	9.072	53.112	0	10400	0.164
2016-08-21 11:30:00	Detlef	35.627	15.092	39.839	0	25290	0.39
2016-08-21 12:30:00	Detlef	36.125	18.099	25.142	0	9548	0.297
2016-08-21 13:30:00	Detlef	36.125	18.599	24.454	0	14270	0.184
2016-08-21 14:30:00	Detlef	35.627	17.097	26.511	0	37660	0.238
2016-08-21 15:30:00	Detlef	35.627	12.083	37.227	0	1432	0.077
2016-08-21 16:30:00	Detlef	35.627	10.578	50.019	0	932.1	0.044
2016-08-21 17:30:00	Detlef	36.125	8.57	59.77	0	112	0.002
2016-08-21 18:30:00	Detlef	38.119	6.561	64.484	0	0	0
2016-08-21 19:30:00	Detlef	38.617	6.561	63.901	0	0	0
2016-08-21 20:30:00	Detlef	38.119	6.058	70.226	0	0	0
2016-08-21 21:30:00	Detlef	38.119	5.053	71.916	0	0	0
2016-08-21 22:30:00	Detlef	38.119	4.048	75.251	0	0	0
2016-08-21 23:30:00	Detlef	38.119	3.043	81.208	0	0	0
2016-08-22 00:30:00	Detlef	36.125	2.54	84.894	0	0.01	0
2016-08-22 01:30:00	Detlef	35.627	2.037	88.497	0	0.02	0
2016-08-22 02:30:00	Detlef	38.119	2.54	93.502	0	0.01	0
2016-08-22 03:30:00	Detlef	38.119	4.048	87.987	0	0.01	0
2016-08-22 04:30:00	Detlef	38.119	3.545	90.519	0	0	0
2016-08-22 05:30:00	Detlef	38.119	3.043	89.511	0	0.02	0
2016-08-22 06:30:00	Detlef	35.128	4.048	85.932	0	246.2	0.007
2016-08-22 07:30:00	Detlef	34.63	4.048	88.497	0	3152	0.065
2016-08-22 08:30:00	Detlef	34.131	7.063	76.349	0	5237	0.117
2016-08-22 09:30:00	Detlef	34.63	9.574	70.226	0	7782	0.165
2016-08-22 10:30:00	Detlef	35.128	13.588	59.77	0	14620	0.274
2016-08-22 11:30:00	Detlef	35.128	15.092	57.372	0	9111	0.201
2016-08-22 12:30:00	Detlef	35.128	14.59	61.55	0	3421	0.078
2016-08-22 13:30:00	Detlef	35.627	13.086	73.591	0	7288	0.149
2016-08-22 14:30:00	Detlef	35.128	15.092	58.574	0	2247	0.049
2016-08-22 15:30:00	Detlef	35.627	11.079	93.502	0	1772	0.039
2016-08-22 16:30:00	Detlef	35.627	10.578	98.34	0.2	855.6	0.015
2016-08-22 17:30:00	Detlef	37.122	10.076	99.287	0	17.17	0
2016-08-22 18:30:00	Detlef	37.122	10.076	99.287	0.6	0	0
2016-08-22 19:30:00	Detlef	36.125	9.574	100.228	1	0	0
2016-08-22 20:30:00	Detlef	36.624	9.574	100.696	0.6	0	0
2016-08-22 21:30:00	Detlef	37.62	9.574	101.626	0.2	0	0
2016-08-22 22:30:00	Detlef	37.122	10.076	102.089	0.2	0	0
2016-08-22 23:30:00	Detlef	38.119	10.076	101.162	0.4	0	0
2016-08-23 00:30:00	Detlef	35.627	10.076	101.626	0	0	0
2016-08-23 01:30:00	Detlef	38.119	10.076	101.626	0	0	0
2016-08-23 02:30:00	Detlef	38.617	9.574	101.626	0	0	0
2016-08-23 03:30:00	Detlef	38.119	9.574	101.162	0	0	0
2016-08-23 04:30:00	Detlef	38.119	9.574	102.089	0	0.01	0
2016-08-23 05:30:00	Detlef	38.119	9.574	102.089	0	0.01	0
2016-08-23 06:30:00	Detlef	37.122	10.076	102.089	0	192.1	0.004
2016-08-23 07:30:00	Detlef	34.131	10.076	101.626	0	1816	0.043
2016-08-23 08:30:00	Detlef	34.63	11.079	96.906	0	4250	0.088
2016-08-23 09:30:00	Detlef	34.131	12.083	95.457	0	9472	0.2
2016-08-23 10:30:00	Detlef	35.627	12.083	91.52	0	13810	0.277
2016-08-23 11:30:00	Detlef	35.627	14.089	82.27	0	13960	0.297
2016-08-23 12:30:00	Detlef	35.627	14.089	77.984	0	12890	0.277
2016-08-23 13:30:00	Detlef	35.627	14.59	76.349	0	12210	0.25
2016-08-23 14:30:00	Detlef	34.63	14.089	75.801	0	7828	0.16
2016-08-23 15:30:00	Detlef	35.627	13.086	76.349	0	3820	0.082
2016-08-23 16:30:00	Detlef	35.128	12.083	82.798	0	1419	0.03
2016-08-23 17:30:00	Detlef	36.125	11.079	87.476	0	54.14	0
2016-08-23 18:30:00	Detlef	38.119	10.578	91.52	0	0	0
2016-08-23 19:30:00	Detlef	38.119	10.076	96.425	0	0	0
2016-08-23 20:30:00	Detlef	37.122	9.574	94.483	0	0	0
2016-08-23 21:30:00	Detlef	36.624	9.072	95.457	0	0	0
2016-08-23 22:30:00	Detlef	36.624	8.57	95.942	0	0	0
2016-08-23 23:30:00	Detlef	35.627	8.067	99.287	0.4	0	0
2016-08-24 00:30:00	Detlef	38.119	8.067	102.089	0.2	0	0
2016-08-24 01:30:00	Detlef	38.617	8.067	101.162	0.8	0	0
2016-08-24 02:30:00	Detlef	38.617	8.067	101.162	0.4	0	0
2016-08-24 03:30:00	Detlef	38.119	8.57	101.626	0.2	0	0
2016-08-24 04:30:00	Detlef	38.119	8.57	102.089	0.2	0	0
2016-08-24 05:30:00	Detlef	38.119	8.57	102.089	0.4	0	0
2016-08-24 06:30:00	Detlef	37.122	8.57	102.55	0.8	31.28	0
2016-08-24 07:30:00	Detlef	34.63	8.57	102.089	0.2	448.6	0.009
2016-08-24 08:30:00	Detlef	34.63	9.072	102.55	0.4	1046	0.022
2016-08-24 09:30:00	Detlef	34.63	9.574	102.55	0.2	2656	0.058
2016-08-24 10:30:00	Detlef	34.63	11.079	102.089	0	3592	0.08
2016-08-24 11:30:00	Detlef	35.128	10.076	101.162	0	5875	0.13
2016-08-24 12:30:00	Detlef	35.128	10.076	101.162	0	2880	0.066
2016-08-24 13:30:00	Detlef	34.63	10.076	101.162	0	6016	0.137
2016-08-24 14:30:00	Detlef	35.627	10.578	102.089	0.2	3112	0.07
2016-08-24 15:30:00	Detlef	34.63	10.076	101.162	0	3002	0.067
2016-08-24 16:30:00	Detlef	34.131	10.578	102.089	0	1646	0.031
2016-08-24 17:30:00	Detlef	36.125	10.076	102.089	0	71.14	0.001
2016-08-24 18:30:00	Detlef	36.624	10.076	102.55	0	0	0
2016-08-24 19:30:00	Detlef	37.122	9.574	102.55	0	0	0
2016-08-24 20:30:00	Detlef	35.128	9.574	103.01	1.4	0	0
2016-08-24 21:30:00	Detlef	36.125	9.072	102.55	0.2	0	0
2016-08-24 22:30:00	Detlef	37.122	8.57	103.01	0.4	0	0
2016-08-24 23:30:00	Detlef	36.125	8.067	102.089	0.2	0	0
2016-08-25 00:30:00	Detlef	38.119	7.565	102.089	0	0	0
2016-08-25 01:30:00	Detlef	38.119	7.063	102.55	0	0	0
2016-08-25 02:30:00	Detlef	38.119	6.561	102.089	0	0	0
2016-08-25 03:30:00	Detlef	38.119	6.058	101.626	0	0	0
2016-08-25 04:30:00	Detlef	38.119	5.556	102.089	0	0	0
2016-08-25 05:30:00	Detlef	38.119	5.053	101.626	0	0	0
2016-08-25 06:30:00	Detlef	37.122	4.551	101.626	0	211.2	0.003
2016-08-25 07:30:00	Detlef	36.125	5.053	100.228	0	2048	0.039
2016-08-25 08:30:00	Detlef	36.125	5.556	100.696	0	4231	0.088
2016-08-25 09:30:00	Detlef	36.125	5.556	98.814	0	5642	0.13
2016-08-25 10:30:00	Detlef	35.627	6.058	94.483	0	8990	0.199
2016-08-25 11:30:00	Detlef	35.627	7.063	92.018	0	8768	0.19
2016-08-25 12:30:00	Detlef	36.125	9.574	84.894	0	15880	0.364
2016-08-25 13:30:00	Detlef	36.125	7.063	90.519	0	7352	0.169
2016-08-25 14:30:00	Detlef	35.627	7.565	88.497	0	5114	0.103
2016-08-25 15:30:00	Detlef	35.627	7.565	90.519	0	4271	0.094
2016-08-25 16:30:00	Detlef	36.125	6.561	96.906	0	1309	0.048
2016-08-25 17:30:00	Detlef	36.125	5.556	96.425	0	142.4	0.003
2016-08-25 18:30:00	Detlef	38.617	4.551	100.696	0	0	0
2016-08-25 19:30:00	Detlef	38.119	4.048	101.626	0	0	0
2016-08-25 20:30:00	Detlef	38.119	3.545	102.089	0	0	0
2016-08-25 21:30:00	Detlef	36.125	3.043	103.01	0	0	0
2016-08-25 22:30:00	Detlef	36.125	3.545	103.01	0	0	0
2016-08-25 23:30:00	Detlef	36.125	4.048	103.01	0	0	0
2016-08-26 00:30:00	Detlef	38.119	2.54	101.626	0	0	0
2016-08-26 01:30:00	Detlef	38.119	2.037	103.01	0	0	0
2016-08-26 02:30:00	Detlef	38.119	1.534	101.626	0	0	0
2016-08-26 03:30:00	Detlef	38.617	1.031	102.089	0	0	0
2016-08-26 04:30:00	Detlef	38.119	1.031	102.55	0	0	0
2016-08-26 05:30:00	Detlef	38.119	0.528	103.01	0	0	0
2016-08-26 06:30:00	Detlef	36.624	0.528	103.468	0	356.6	0.009
2016-08-26 07:30:00	Detlef	36.125	1.031	103.468	0	1198	0.052
2016-08-26 08:30:00	Detlef	36.125	3.043	99.287	0	3064	0.097
2016-08-26 09:30:00	Detlef	36.125	5.053	91.021	0	5780	0.155
2016-08-26 10:30:00	Detlef	35.627	7.565	75.251	0	15040	0.281
2016-08-26 11:30:00	Detlef	36.125	11.581	54.948	0	30240	0.553
2016-08-26 12:30:00	Detlef	35.627	14.089	43.707	0	12390	0.4
2016-08-26 13:30:00	Detlef	35.627	13.086	41.78	0	16290	0.201
2016-08-26 14:30:00	Detlef	36.125	14.59	44.345	0	35720	0.275
2016-08-26 15:30:00	Detlef	35.128	7.565	67.376	0	3891	0.095
2016-08-26 16:30:00	Detlef	35.627	6.561	67.376	0	1180	0.049
2016-08-26 17:30:00	Detlef	35.627	6.058	67.95	0	158.1	0.003
2016-08-26 18:30:00	Detlef	38.119	4.551	80.14	0	0	0
2016-08-26 19:30:00	Detlef	38.119	4.048	82.798	0	0	0
2016-08-26 20:30:00	Detlef	38.119	3.545	86.448	0	0	0
2016-08-26 21:30:00	Detlef	35.627	3.043	87.987	0	0	0
2016-08-26 22:30:00	Detlef	36.125	2.54	90.519	0	0	0
2016-08-26 23:30:00	Detlef	35.128	2.037	91.52	0	0	0
2016-08-27 00:30:00	Detlef	38.119	1.534	93.009	0	0	0
2016-08-27 01:30:00	Detlef	38.119	1.534	93.009	0	0	0
2016-08-27 02:30:00	Detlef	38.119	1.534	93.993	0	0	0
2016-08-27 03:30:00	Detlef	38.119	1.534	95.457	0	0	0
2016-08-27 04:30:00	Detlef	38.119	1.534	96.906	0	0	0
2016-08-27 05:30:00	Detlef	38.119	1.534	96.906	0	0	0
2016-08-27 06:30:00	Detlef	35.627	1.534	98.34	0	372.4	0.01
2016-08-27 07:30:00	Detlef	34.63	2.54	95.457	0	2312	0.063
2016-08-27 08:30:00	Detlef	34.63	5.053	91.52	0	4200	0.115
2016-08-27 09:30:00	Detlef	34.63	7.565	85.414	0	8739	0.206
2016-08-27 10:30:00	Detlef	34.63	10.578	73.035	0	10490	0.247
2016-08-27 11:30:00	Detlef	35.128	10.076	70.791	0	4698	0.103
2016-08-27 12:30:00	Detlef	34.63	9.574	73.591	0	15030	0.34
2016-08-27 13:30:00	Detlef	34.63	11.079	67.95	0	10970	0.244
2016-08-27 14:30:00	Detlef	34.63	10.076	69.091	0	4610	0.096
2016-08-27 15:30:00	Detlef	35.128	10.578	71.916	0	5335	0.109
2016-08-27 16:30:00	Detlef	34.63	9.574	76.349	0	2284	0.056
2016-08-27 17:30:00	Detlef	35.627	8.067	82.27	0	195.5	0.003
2016-08-27 18:30:00	Detlef	38.617	7.565	83.849	0	0	0
2016-08-27 19:30:00	Detlef	36.125	6.561	84.894	0	0	0
2016-08-27 20:30:00	Detlef	38.119	6.058	89.511	0	0	0
2016-08-27 21:30:00	Detlef	36.624	5.556	92.018	0	0	0
2016-08-27 22:30:00	Detlef	38.119	5.053	93.993	0	0	0
2016-08-27 23:30:00	Detlef	36.125	4.551	94.483	0	0	0
2016-08-28 00:30:00	Detlef	38.119	4.048	96.425	0	0	0
2016-08-28 01:30:00	Detlef	38.617	4.048	95.942	0	0	0
2016-08-28 02:30:00	Detlef	38.119	4.048	97.386	0	0	0
2016-08-28 03:30:00	Detlef	38.119	3.043	98.814	0	0	0
2016-08-28 04:30:00	Detlef	38.617	3.043	99.758	0	0	0
2016-08-28 05:30:00	Detlef	38.119	3.043	100.228	0	0	0
2016-08-28 06:30:00	Detlef	36.125	3.043	100.696	0	403	0.01
[truncated: 62,305 more rows]
