# Supplementary material for: Contrasting physiological responses to habitat degradation in two arboreal mammals
Source: iScience. 2021 Nov 15;24(12):103453. doi: 10.1016/j.isci.2021.103453 (PMC8710554; doi:10.1016/j.isci.2021.103453)
Supplement: Data S3. Table S22: Summary data of each study day for both eastern pygmy possums and sugar gliders related to STAR methods [file mmc4.xlsx]

## Sheet: notes
Data S3
Contrasting physiological responses to habitat degradation in two arboreal mammals
Clare Stawski1,2,* and Emily G. Simmonds3
1Centre for Behavioural and Physiological Ecology, Zoology, University of New England, Armidale, NSW, 2351, Australia
2Department of Biology, Norwegian University of Science and Technology, Trondheim, NO-7491, Norway​
3Department of Mathematical Sciences and Centre for Biodiversity Dynamics, Norwegian University of Science and Technology, Trondheim, NO-7491, Norway​
*Corresponding author: clare.stawski@ntnu.no
File including a daily summary of the experimental data from both eastern pygmy possums and sugar gliders
Variable	Explanation								***Data are from midday-miday; i.e. 6/6/16 is from 12:00 on 6/6/16 until 11:50 on 7/6/16. This is because the animals are nocturnal.
species	c_nanus = eastern pygmy possums; p_breviceps = sugar gliders
individual	letter identifying each individual
sex	f = female; m = male
date	experimental date
sunrise	time of sunrise
sunset	time of sunset
nightlength	length of night in minutes
habitat	type of habitat present: dense = thick vegetation; sparse = thin vegetation; none = no vegetation
predator	urine of predator: smell = urine present; none = no urine present
food	type of food given: adlib = normal puree given; gud = raisins mixed with substrate; none = no food
given	amount of food given in grams
leftovers	amount of food leftover in grams
proportion	proportion of food uneaten
bm	body mass of individual in grams
bmchange	daily body mass change in grams
meantb	daily mean body temperature in celsius
maxtb	daily maximum body temperature in celsius
mintb	daily minimum body temperature in celsius
sdtb	standard deviation of daily mean body temperature
rangetb	daily range of body temperature in celsius (maxtb-mintb)
torpor	torpor use: yes or no
tdt	total daily torpor in minutes
meanta	daily mean ambient temperature in celsius
maxta	daily maximum ambient temperature in celsius
minta	daily minimum ambient temperature in celsius
sdta	standard deviation of daily mean ambient temperature
meanh	daily mean humidity in %RH
maxh	daily maximum humidity in %RH
minh	daily minimum humidity in %RH
sdh	standard deviation of daily mean humidity
totalrain	total amount of daily rain
totalnightlight	total amount of nightly illumination measured in lux

## Sheet: Table S22
species	individual	sex	date	season	sunrise	sunset	daylength	nightlength	habitat	predator	food	given	leftovers	proportion	bm	bmchange	meantb	maxtb	mintb	sdtb	rangetb	torpor	meanta	maxta	minta	sdta	meanh	maxh	minh	sdh	totalrain	totalnightlight	tdt
c_nanus	A	f	2016-06-06	winter	06:44:00	16:59:00	615	825	dense	none	adlib	9.8	0	0	36.2	0	22.2	38.4	6.6	13.7	31.8	yes	7.2	10.6	6.1	1	90.4	98.5	77.1	5.2	0	NA	990
c_nanus	A	f	2016-06-07	winter	06:45:00	16:59:00	614	826	dense	none	adlib	9.5	0	0	36.2	0	23.1	38.5	6.9	13.2	31.6	yes	8.9	25.6	6.6	3.3	83.8	98.9	31	12.3	0	NA	650
c_nanus	A	f	2016-06-08	winter	06:45:00	16:59:00	614	826	dense	none	adlib	8.9	0	0	36.1	-0.1	24.3	38.5	8.8	11.8	29.7	yes	12	30.6	7.6	5.3	69.2	89.4	28.3	14.9	0	NA	820
c_nanus	A	f	2016-06-09	winter	06:46:00	16:59:00	613	827	dense	none	gud	9.9	0	0	36.1	0	33.3	39.2	11.9	7.5	27.3	yes	11	27.6	7.6	3.7	88.2	98.9	36.2	13	6	NA	620
c_nanus	A	f	2016-06-10	winter	06:46:00	16:59:00	613	827	dense	none	adlib	10.2	0	0	36.1	0	27.9	38.6	7.8	12.4	30.8	yes	10	25.6	6.6	3.7	85.5	99.9	31.6	14.9	0.2	NA	270
c_nanus	A	f	2016-06-11	winter	06:46:00	16:59:00	613	827	dense	none	adlib	10.7	0	0	36	-0.1	23.4	38.4	6.7	12.9	31.7	yes	8.6	26.1	4	5	82.5	98.5	29.6	17.9	0	NA	590
c_nanus	A	f	2016-06-12	winter	06:47:00	16:59:00	612	828	dense	smell	none	0	0	0	36	0	19.9	38.4	7.2	12.6	31.1	yes	9	24.6	5.6	3.9	86.8	101.9	31	18.5	0	NA	900
c_nanus	A	f	2016-06-13	winter	06:47:00	16:59:00	612	828	dense	none	adlib	9.6	0	0	36	0	22.3	38.5	7.3	12.9	31.2	yes	9.4	25.1	6.1	4	89.1	102.3	38.2	14.8	0.2	NA	900
c_nanus	A	f	2016-06-14	winter	06:47:00	16:59:00	612	828	dense	none	adlib	9.6	0	0	35.9	-0.1	23	38.2	5.9	13.6	32.4	yes	10	27.6	3.5	5.7	88	103.8	32.3	20.8	0	NA	720
c_nanus	A	f	2016-06-15	winter	06:48:00	16:59:00	611	829	dense	none	adlib	10.4	0	0	35.9	0	21.3	38.4	6.2	12.9	32.1	yes	10.2	30.1	4.6	6.2	85.5	102.8	24.3	21.1	0.2	NA	840
c_nanus	A	f	2016-06-16	winter	06:48:00	16:59:00	611	829	dense	none	gud	10.4	0	0	35.8	-0.1	35.3	38.9	11.6	4.6	27.3	yes	11.9	30.1	7.1	4.8	79.3	100.9	22.9	19.8	0	NA	800
c_nanus	A	f	2016-06-17	winter	06:48:00	16:59:00	611	829	dense	none	adlib	10.8	0	0	35.8	0	28.2	38.1	12.4	10.5	25.7	yes	12.1	17.1	9.1	2	81.5	96	56.3	11.8	0.2	52.4	0
c_nanus	A	f	2016-06-18	winter	06:49:00	16:59:00	610	830	dense	none	adlib	10.5	0	0	35.8	0	24.2	38.5	11.3	11.5	27.3	yes	12	15.6	10.6	1.4	97	102.8	82.5	4.9	4.8	97.9	670
c_nanus	A	f	2016-06-19	winter	06:49:00	16:59:00	610	830	dense	none	none	0	0	0	35.7	-0.1	19.9	37.5	8.2	11.8	29.3	yes	11	16.6	8.1	1.9	99.1	102.3	88.3	2.6	11	16.8	940
c_nanus	A	f	2016-06-20	winter	06:49:00	17:00:00	611	829	dense	none	adlib	10	0	0	35.7	0	18.1	37.8	6.1	12.5	31.7	yes	6.9	21.1	5.1	2.3	94.1	100.9	40.7	8.4	1	85	1180
c_nanus	A	f	2016-06-21	winter	06:49:00	17:00:00	611	829	dense	smell	adlib	10.7	0	0	35.7	0	24.4	38	7.4	12.8	30.6	yes	6.9	22.1	5.1	2.6	92	102.8	37.5	12.4	8.2	92.1	940
c_nanus	A	f	2016-06-22	winter	06:50:00	17:00:00	610	830	dense	none	adlib	10.6	0	0	35.6	-0.1	19	38.1	6	12.7	32.1	yes	7.5	20.6	4.6	2.5	96.8	104.2	40.7	9.3	0.2	57.4	650
c_nanus	A	f	2016-06-23	winter	06:50:00	17:00:00	610	830	dense	none	gud	10	1.3	0.1	35.6	0	31.2	38.5	7.9	9.7	30.6	yes	10.2	24.1	8.1	2.5	92.1	103.3	37.5	13.8	2.8	74.9	940
c_nanus	A	f	2016-06-24	winter	06:50:00	17:01:00	611	829	dense	none	adlib	10.8	0	0	35.6	0	23.4	38	4.8	13.6	33.3	yes	4.6	25.1	-0.5	5.3	86.5	99.9	32.9	15.9	0.8	92.4	210
c_nanus	A	f	2016-06-25	winter	06:50:00	17:01:00	611	829	dense	none	adlib	10.5	0	0	35.5	-0.1	19.1	38.2	5.4	13.2	32.8	yes	2.6	20.1	-2	5	83.8	100.4	29	18.3	0.2	82.3	990
c_nanus	A	f	2016-06-26	winter	06:50:00	17:01:00	611	829	dense	none	none	0	0	0	35.5	0	18.4	37.7	4.2	13.2	33.4	yes	5.9	18.1	3	3.7	81.4	101.4	31.6	18.2	0.6	78.8	920
c_nanus	A	f	2016-06-27	winter	06:50:00	17:01:00	611	829	dense	none	adlib	10.1	0.4	0	35.5	0	19.1	38.3	4.2	13.7	34.1	yes	2.7	19.6	1	3	98.4	105.2	38.8	10.3	0.2	41.7	1250
c_nanus	A	f	2016-06-28	winter	06:50:00	17:02:00	612	828	dense	none	adlib	10.6	0	0	35.4	-0.1	19.9	38.2	5.6	12.8	32.6	yes	4.8	25.6	-1	6.1	89.1	104.2	21.6	20.4	0.2	66.7	860
c_nanus	A	f	2016-06-29	winter	06:51:00	17:02:00	611	829	dense	none	adlib	10.2	9	0.9	35.4	0	17.9	37.9	4.3	13.2	33.6	yes	7.5	27.6	2.5	6.3	70.1	93.5	18.1	22.7	0	263.1	790
c_nanus	A	f	2016-06-30	winter	06:51:00	17:03:00	612	828	dense	smell	gud	10.1	0.8	0.1	35.3	-0.1	31.3	37.8	8.9	9.7	29	yes	7.4	26.6	3.5	5.1	79.6	94	23.6	18	0	290.7	1010
c_nanus	A	f	2016-07-01	winter	06:51:00	17:03:00	612	828	dense	none	adlib	10.2	0	0	35.3	0	22.4	37.8	4.8	13.9	33	yes	5.3	23.6	1	5.7	84.5	102.3	29.6	20.7	0	275.9	20
c_nanus	A	f	2016-07-02	winter	06:51:00	17:03:00	612	828	dense	none	adlib	10.8	0	0	35.3	0	20.5	38.2	5	13.9	33.2	yes	6.4	28.6	-0.5	7.3	80.4	102.3	16.7	25.7	0	216.9	910
c_nanus	A	f	2016-07-03	winter	06:51:00	17:04:00	613	827	dense	none	none	0	0	0	35.2	-0.1	17.5	37.1	4.7	13.5	32.4	yes	8.7	30.1	3	6	63	81.4	16	16.4	0	257.6	950
c_nanus	A	f	2016-07-04	winter	06:50:00	17:04:00	614	826	sparse	none	adlib	10.3	0	0	35.2	0	26.8	38.2	9.4	11.8	28.8	yes	9.8	15.6	7.1	2.1	86.3	100.7	44.6	12.8	8.8	108.7	900
c_nanus	A	f	2016-07-05	winter	06:50:00	17:05:00	615	825	sparse	none	adlib	10.1	0	0	35.2	0	24	37.5	5.1	13.3	32.4	yes	5.8	22.6	2	4.2	90.3	101.2	48.1	10.9	0.2	47.8	600
c_nanus	A	f	2016-07-06	winter	06:50:00	17:05:00	615	825	sparse	none	adlib	10.1	0	0	35.2	0	22.4	37.7	5.6	13	32.1	yes	6.2	15.1	4.6	1.9	96.6	103	52.5	9.3	0.4	90	830
c_nanus	A	f	2016-07-07	winter	06:50:00	17:05:00	615	825	sparse	none	gud	9.9	1.8	0.2	35.1	-0.1	31.6	37.9	8.6	9.1	29.3	yes	9.1	14.6	7.6	1.7	95.4	103	71.9	7.3	0	61.1	710
c_nanus	A	f	2016-07-08	winter	06:50:00	17:06:00	616	824	sparse	none	adlib	10.2	0	0	35.1	0	25.9	38.5	6.5	13.3	32	yes	7.3	19.6	3.5	3.1	94.8	103.5	53.1	9.6	0.2	87.9	0
c_nanus	A	f	2016-07-09	winter	06:50:00	17:06:00	616	824	sparse	none	adlib	10.1	0	0	35.1	0	23.1	38.5	5.1	13.8	33.4	yes	6.6	27.1	1.5	4.3	93.5	103.9	29.2	12.7	0	134.7	710
c_nanus	A	f	2016-07-10	winter	06:50:00	17:07:00	617	823	sparse	smell	none	0	0	0	35.1	0	20.6	38	7.9	12.5	30	yes	10.9	29.6	5.6	5.6	76.3	98.8	20.3	21.4	0	142	850
c_nanus	A	f	2016-07-11	winter	06:49:00	17:07:00	618	822	sparse	none	adlib	10	0	0	35.1	0	32.4	38	12.7	7.6	25.3	yes	12.2	19.6	9.1	2.8	87	96.9	54.3	11.7	0	103	790
c_nanus	A	f	2016-07-12	winter	06:49:00	17:08:00	619	821	sparse	none	adlib	10	0	0	35.1	0	24.8	37.8	5.2	13.8	32.6	yes	8.2	16.1	3.5	3.3	83.3	97.9	35.3	11.2	0	92.3	270
c_nanus	A	f	2016-07-13	winter	06:49:00	17:08:00	619	821	sparse	none	adlib	10	0	0	35	-0.1	21.2	38.2	5.2	13.4	33	yes	3.9	20.1	-0.5	4.5	72.4	93	23.8	18.5	0	117.2	920
c_nanus	A	f	2016-07-14	winter	06:49:00	17:09:00	620	820	sparse	none	gud	10.2	3.1	0.3	35	0	27.6	37.7	6.3	11.4	31.4	yes	5.1	26.1	-0.5	5.2	72.5	91.5	14.7	18.2	0	128.3	740
c_nanus	A	f	2016-07-15	winter	06:48:00	17:10:00	622	818	sparse	none	adlib	10.1	0	0	35	0	25.3	37.7	5.6	13	32.1	yes	7.6	26.6	2	6.1	70.7	93.5	12.5	23.6	0	105.8	320
c_nanus	A	f	2016-07-16	winter	06:48:00	17:10:00	622	818	sparse	none	adlib	10.2	0	0	35	0	23.4	38.4	9	12.2	29.4	yes	9.9	21.6	8.1	2.4	91.6	101.6	51.3	10.7	0	63.3	740
c_nanus	A	f	2016-07-17	winter	06:48:00	17:11:00	623	817	sparse	none	none	0	0	0	35	0	17.4	37.7	6.1	12	31.6	yes	11	29.6	5.1	5.6	90.2	103.5	34.6	18.2	0	123.3	940
c_nanus	A	f	2016-07-18	winter	06:47:00	17:11:00	624	816	sparse	none	adlib	10.3	0	0	35	0	25.5	38.4	11.3	11	27.1	yes	14	32.1	9.6	5.7	79.7	98.9	27.2	19.4	0	153.4	840
c_nanus	A	f	2016-07-19	winter	06:47:00	17:12:00	625	815	sparse	smell	adlib	9.9	0	0	34.9	-0.1	27	38.5	13.4	10.1	25.1	yes	15.6	26.6	12.1	3.9	82.2	97	42	15.6	0	185.7	650
c_nanus	A	f	2016-07-20	winter	06:46:00	17:12:00	626	814	sparse	none	adlib	9.9	0	0	34.9	0	26	38.6	15.1	9.7	23.5	yes	15.8	26.1	14.1	2.7	91.8	102.8	45.8	15.9	6.8	172.2	700
c_nanus	A	f	2016-07-21	winter	06:46:00	17:13:00	627	813	sparse	none	gud	10.4	0.3	0	34.9	0	34.1	38.8	15.9	5	22.9	yes	14	19.1	12.1	1.7	99.5	103.8	78.2	5.2	5.6	74.9	840
c_nanus	A	f	2016-07-22	winter	06:45:00	17:13:00	628	812	sparse	none	adlib	10.9	0	0	34.9	0	31.4	39.1	12.2	9	26.9	yes	15.5	20.1	11.1	1.6	86	95	46.4	10.2	0.2	100.7	0
c_nanus	A	f	2016-07-23	winter	06:45:00	17:14:00	629	811	sparse	none	adlib	10.1	0	0	34.9	0	22.1	38.1	5.2	13.6	32.9	yes	6.1	17.6	2	4.4	79.4	96.5	42.6	16.4	0	139.2	470
c_nanus	A	f	2016-07-24	winter	06:44:00	17:15:00	631	809	sparse	none	none	0	0	0	34.9	0	17.5	37.6	5.2	13.2	32.4	yes	4.4	13.6	2	2.4	85.1	97	55.7	10	0	116.2	1010
c_nanus	A	f	2016-07-25	winter	06:44:00	17:15:00	631	809	sparse	none	adlib	10	0	0	34.8	-0.1	23.1	38.5	5.2	13.8	33.4	yes	5.6	17.1	1.5	4.7	75	97	36.2	18.6	0	165.9	890
c_nanus	A	f	2016-07-26	winter	06:43:00	17:16:00	633	807	sparse	none	adlib	10.2	0	0	34.8	0	24.9	38.4	5.7	13.5	32.6	yes	7.3	18.6	2.5	4.7	77.7	98	33.6	18.9	0	171.5	690
c_nanus	A	f	2016-07-27	winter	06:43:00	17:16:00	633	807	none	none	adlib	10.1	0	0	34.8	0	28.6	38.4	6.9	11.7	31.5	yes	6.6	17.1	1.5	4.5	80.1	101.6	37.9	19.6	0	168.4	620
c_nanus	A	f	2016-07-28	winter	06:42:00	17:17:00	635	805	none	smell	gud	10.1	3.8	0.4	34.7	-0.1	35.9	38.5	33.2	1.5	5.3	no	7.9	20.6	2	5.8	66	89	23.1	19.6	0	205.6	440
c_nanus	A	f	2016-07-29	winter	06:41:00	17:18:00	637	803	none	none	adlib	10	0	0	34.5	-0.2	28.6	38.5	7.2	12.2	31.3	yes	7.7	23.1	0	6.7	75.8	102.1	25.1	24.9	0	240.1	0
c_nanus	A	f	2016-07-30	winter	06:41:00	17:18:00	637	803	none	none	adlib	10.1	0	0	34.4	-0.1	26.4	38	6.2	12.7	31.8	yes	9.3	21.6	3.5	5.6	56.6	85.4	18.9	20.8	0	254.4	500
c_nanus	A	f	2016-07-31	winter	06:40:00	17:19:00	639	801	none	none	none	0	0	0	34.3	-0.1	23.4	37.9	6.2	12.9	31.7	yes	10.3	24.6	4	5.7	48	66.8	12.5	16.1	0	159	620
c_nanus	A	f	2016-08-01	winter	06:39:00	17:19:00	640	800	none	none	adlib	9.9	0	0	34.2	-0.1	30.6	38.5	9.7	10.1	28.8	yes	11.1	25.1	5.6	5.8	54.5	79.1	14.7	20.5	0	170.4	720
c_nanus	A	f	2016-08-02	winter	06:38:00	17:20:00	642	798	none	none	adlib	10	0	0	34	-0.2	29.2	38.1	7.8	11.5	30.3	yes	10.4	19.1	7.1	3.4	87.9	103.9	46.9	19.2	44.6	68.2	380
c_nanus	A	f	2016-08-03	winter	06:38:00	17:21:00	643	797	none	none	adlib	10	10.3	1	33.9	-0.1	6.4	8.2	5	0.8	3.2	yes	6.3	8.6	4.6	0.7	98.5	103.5	85.9	4.6	10.6	19.9	1200
c_nanus	A	f	2016-08-04	winter	06:37:00	17:21:00	644	796	none	none	gud	10	4	0.4	33.8	-0.1	30.7	38.1	7.2	10.4	30.9	yes	6.3	11.6	3.5	2	92.2	101.2	71.9	7	0.2	72.3	1020
c_nanus	A	f	2016-08-05	winter	06:36:00	17:22:00	646	794	none	none	adlib	10	0	0	33.7	-0.1	26.2	38.3	6.5	13	31.8	yes	7.4	16.1	3.5	2.8	84.5	101.2	42.4	13.4	0	104.8	0
c_nanus	A	f	2016-08-06	winter	06:35:00	17:22:00	647	793	none	none	adlib	10	0	0	33.5	-0.2	27.6	38.4	6.7	12.4	31.7	yes	8.1	18.6	3	4.4	77.8	101.6	32.6	22.9	0.2	113.9	650
c_nanus	A	f	2016-08-07	winter	06:35:00	17:23:00	648	792	none	smell	none	0	0	0	33.4	-0.1	19.8	38.1	4.9	14	33.2	yes	7.9	15.6	3	3.6	72.2	95	42.4	16.3	0	93.3	570
c_nanus	A	f	2016-08-08	winter	06:34:00	17:24:00	650	790	none	none	adlib	9.9	0	0	33.3	-0.1	28.5	38.1	7.4	12.1	30.7	yes	7.4	18.1	2.5	4.3	77.4	100.2	43.7	18.5	0	155.3	870
c_nanus	A	f	2016-08-09	winter	06:33:00	17:24:00	651	789	none	none	adlib	10.1	0	0	33.1	-0.2	35.6	38.5	14.1	3.2	24.5	yes	11	20.1	7.1	4.1	74.5	90.5	39.2	15.3	0	160.8	380
c_nanus	A	f	2016-08-10	winter	06:32:00	17:25:00	653	787	none	none	adlib	9.9	0	0	33	-0.1	30.6	38.4	11.8	9.9	26.6	yes	11.6	21.6	7.6	3.9	84.4	103.3	44.3	17.9	2.4	192.4	0
c_nanus	A	f	2016-08-11	winter	06:31:00	17:25:00	654	786	none	none	gud	9.9	4	0.4	32.9	-0.1	35.4	37.6	18.3	2.1	19.3	yes	6.8	16.1	1.5	3.7	84.3	95.5	42	9.7	0.2	196.1	450
c_nanus	A	f	2016-08-12	winter	06:30:00	17:26:00	656	784	none	none	adlib	9.9	0	0	32.8	-0.1	27.2	38.2	6.1	13.2	32.2	yes	7.4	18.6	2	4.9	77.2	98.5	37.5	18	0	104.5	0
c_nanus	A	f	2016-08-13	winter	06:29:00	17:27:00	658	782	none	none	adlib	10	0	0	32.6	-0.2	21.9	38.1	5	13.7	33.1	yes	7.5	18.1	3	4.3	73.4	94	34.3	17.4	0	113.2	650
c_nanus	A	f	2016-08-14	winter	06:28:00	17:27:00	659	781	none	none	none	0	0	0	32.5	-0.1	16.4	38.1	5.5	12.2	32.6	yes	9.6	21.6	4	4.9	72.8	99.9	22.9	25.5	0	135.1	970
c_nanus	A	f	2016-08-15	winter	06:27:00	17:28:00	661	779	none	none	adlib	10.5	0	0	32.4	-0.1	19.2	38.4	4	14	34.4	yes	8.5	19.6	1.5	5.2	87	104.7	32.9	19.8	0	162.6	910
c_nanus	A	f	2016-08-16	winter	06:26:00	17:28:00	662	778	none	smell	adlib	10	0	0	32.3	-0.1	20.2	38.5	5	13.5	33.5	yes	9.9	23.1	4	5.7	63	90.9	20.2	22.1	0	173	900
c_nanus	A	f	2016-08-17	winter	06:25:00	17:29:00	664	776	none	none	adlib	10.2	0	0	32.1	-0.2	22.8	38.7	5.1	13.9	33.6	yes	9.9	23.1	3.5	5.6	69.1	94.5	29	21	0	198.8	830
c_nanus	A	f	2016-08-18	winter	06:24:00	17:29:00	665	775	none	none	gud	10.2	5.8	0.6	32	-0.1	34.6	38.5	14.1	4.5	24.4	yes	10.9	24.6	3.5	6.1	67.3	96	21.6	23.6	0	217.9	770
c_nanus	A	f	2016-08-19	winter	06:23:00	17:30:00	667	773	none	none	adlib	10	0	0	31.9	-0.1	25.4	38.8	10.3	12.3	28.5	yes	11.8	22.1	8.6	3.3	74.5	99.9	34.9	19.5	0.6	127.7	0
c_nanus	A	f	2016-08-20	winter	06:22:00	17:31:00	669	771	none	none	adlib	9.5	0	0	31.8	-0.1	19.7	38	4.7	13.9	33.3	yes	5.9	16.1	0.5	4.4	77.9	98	33.9	16.6	0	68.9	860
c_nanus	A	f	2016-08-21	winter	06:21:00	17:31:00	670	770	none	none	none	0	0	0	31.6	-0.2	17.5	38.2	4.3	14.1	33.8	yes	7.8	18.6	2	5.1	67.6	94.5	21	21.1	0	165.9	970
c_nanus	A	f	2016-08-22	winter	06:20:00	17:32:00	672	768	none	none	adlib	9.9	0	0	31.5	-0.1	23.5	38.2	10	12.1	28.2	yes	10.9	16.1	9.1	1.7	94.5	102.6	57.4	12.3	12.6	35	840
c_nanus	A	f	2016-08-23	winter	06:19:00	17:32:00	673	767	none	none	adlib	10.1	0	0	31.4	-0.1	20.8	38.1	8.6	12.6	29.5	yes	10.1	15.1	7.6	2.1	94.6	103	70.8	9.7	24.2	35	870
c_nanus	A	f	2016-08-24	winter	06:18:00	17:33:00	675	765	none	none	adlib	10.8	0	0	31.2	-0.2	20.9	38.3	5.1	13.8	33.2	yes	7.8	10.6	4.6	2.1	101.1	103.9	91.5	2.3	10	20.9	920
c_nanus	A	f	2016-08-25	winter	06:17:00	17:33:00	676	764	none	smell	gud	10.2	4	0.4	31.1	-0.1	29.8	38.4	5.8	11.3	32.6	yes	4.3	12.6	0.5	2.8	96.2	104.8	51.3	11.1	0.2	66	960
c_nanus	A	f	2016-08-26	winter	06:16:00	17:34:00	678	762	none	none	adlib	10.4	0	0	31	-0.1	23.4	38.5	4.7	14.7	33.8	yes	5.3	14.6	1	4.2	80.8	98.8	40.5	17.1	0	111.2	0
c_nanus	A	f	2016-08-27	winter	06:14:00	17:35:00	681	759	none	none	adlib	10.5	0	0	30.9	-0.1	21.8	38.4	5	14.2	33.4	yes	6.9	17.1	2.5	3.4	84.8	101.6	37.2	14.9	0	143.7	860
c_nanus	A	f	2016-08-28	winter	06:13:00	17:35:00	682	758	none	none	none	0	0	0	30.7	-0.2	17.5	37.7	4.2	13.8	33.4	yes	9	21.6	2.5	5.4	59.7	80.7	20.3	15.6	0	150.3	890
c_nanus	A	f	2016-08-29	winter	06:12:00	17:36:00	684	756	none	none	adlib	10.2	0	0	30.6	-0.1	30.5	38.4	9.9	10.2	28.5	yes	12	23.6	6.6	5.2	71.7	98.8	18.9	26.8	0	184.7	800
c_nanus	A	f	2016-08-30	winter	06:11:00	17:36:00	685	755	none	none	adlib	10	0	0	30.5	-0.1	31.3	38.4	11.6	9.8	26.8	yes	13.5	25.1	8.6	4.7	75.9	93	33.9	17.3	0	198.5	360
c_nanus	A	f	2016-08-31	winter	06:10:00	17:37:00	687	753	none	none	adlib	10	0	0	30.4	-0.1	31.9	38.1	13.4	8.6	24.7	yes	13	18.6	11.6	1.6	93.4	102.1	63.3	10.6	5.6	81.4	390
c_nanus	A	f	2016-09-01	winter	06:09:00	17:37:00	688	752	none	none	gud	10.1	0.9	0.1	30.2	-0.2	36	37.8	34.2	1	3.7	no	13.4	16.6	11.6	1.4	91.4	99.3	66.3	6.3	0.2	109.6	360
c_nanus	A	f	2016-09-02	spring	06:07:00	17:38:00	691	749	dense	none	adlib	10	0	0	30.1	-0.1	26	38.7	9.3	12.6	29.4	yes	12.2	20.1	8.6	3.5	86.8	101.9	53.2	14.4	9	97.8	0
c_nanus	A	f	2016-09-03	spring	06:06:00	17:39:00	693	747	dense	none	adlib	10.5	0	0	30.2	0.1	21.7	38.4	6.1	13.5	32.3	yes	8.3	15.6	5.1	2.8	82.6	98	49.6	10.9	0.2	288.2	800
c_nanus	A	f	2016-09-04	spring	06:05:00	17:39:00	694	746	dense	smell	none	0	0	0	30.2	0	15.4	38	4	13	34	yes	7.5	20.1	1.5	4.7	73.4	96.5	28.3	17	0	326.5	1000
c_nanus	A	f	2016-09-05	spring	06:04:00	17:40:00	696	744	dense	none	adlib	10.1	0	0	30.3	0.1	19.7	38	4.7	13.6	33.4	yes	10.6	22.6	3.5	5.8	74.9	101.4	25.6	26.3	0	113.1	910
c_nanus	A	f	2016-09-06	spring	06:03:00	17:40:00	697	743	dense	none	adlib	10	0	0	30.3	0	21.2	38.4	6.3	13.1	32.1	yes	11.4	23.1	5.6	5.6	79.1	101.4	36.2	20.9	0	126.1	870
c_nanus	A	f	2016-09-07	spring	06:01:00	17:41:00	700	740	dense	none	adlib	10.1	0	0	30.4	0.1	22.3	38.6	9.4	11.7	29.2	yes	13	22.1	8.1	4.1	77.6	99.4	40.7	18.3	0	144.7	880
c_nanus	A	f	2016-09-08	spring	06:00:00	17:41:00	701	739	dense	none	gud	10	0	0	30.4	0	35.9	38.8	25.2	1.5	13.6	yes	12.7	22.6	8.1	4.2	77.1	97	41.4	18.2	0	136.6	740
c_nanus	A	f	2016-09-09	spring	05:59:00	17:42:00	703	737	dense	none	adlib	10	0.4	0	30.5	0.1	30.1	38.7	11.6	10.3	27.1	yes	13.2	21.1	10.1	2.4	85	99.4	47.1	12.7	2.8	50.1	0
c_nanus	A	f	2016-09-10	spring	05:58:00	17:42:00	704	736	dense	none	none	0	0	0	30.5	0	16.3	37.6	5.2	12.2	32.4	yes	9.7	21.1	4.6	4.5	84.3	103.3	37.5	17	0	137.7	830
c_nanus	A	f	2016-09-11	spring	05:56:00	17:43:00	707	733	dense	none	adlib	9.8	0	0	30.6	0.1	21.2	38.2	6.5	12.5	31.7	yes	12	23.1	5.6	5.5	72.4	99.9	27.6	21.8	0	179.9	890
c_nanus	A	f	2016-09-12	spring	05:55:00	17:43:00	708	732	dense	none	adlib	10.1	0	0	30.7	0.1	22.6	38.6	9.3	11.7	29.3	yes	13.7	25.6	8.1	5.2	70.6	99.9	29.6	20.4	0	190.6	880
c_nanus	A	f	2016-09-13	spring	05:54:00	17:44:00	710	730	dense	smell	adlib	10.2	0	0	30.7	0	24.6	38.5	13.1	10.7	25.5	yes	13.7	18.6	12.1	1.7	93.8	101.9	69.2	8.6	7.8	61.5	810
c_nanus	A	f	2016-09-14	spring	05:53:00	17:45:00	712	728	dense	none	adlib	10	0	0	30.8	0.1	22.7	38.6	13.2	10.3	25.4	yes	13.7	18.1	12.1	1.4	95.5	100.9	78.2	4.8	5	90.5	970
c_nanus	A	f	2016-09-15	spring	05:51:00	17:45:00	714	726	dense	none	gud	9.9	1.9	0.2	30.8	0	34.5	39	16.1	5.9	22.8	yes	10.4	17.1	6.1	2.6	96.2	102.3	74.9	6	5.2	56.6	870
c_nanus	A	f	2016-09-16	spring	05:50:00	17:46:00	716	724	dense	none	adlib	10	0	0	30.9	0.1	26.9	38.9	6.8	12.6	32.1	yes	9.1	21.6	4	4.1	87.8	104.2	39.5	15.1	0	218.8	0
c_nanus	A	f	2016-09-17	spring	05:49:00	17:46:00	717	723	dense	none	adlib	9.8	0	0	30.9	0	30.4	38.8	13.4	9.5	25.4	yes	13.8	23.6	10.6	3.2	77.7	99.8	37.5	17.7	3.4	119.5	590
c_nanus	A	f	2016-09-18	spring	05:48:00	17:47:00	719	721	dense	none	none	0	0	0	31	0.1	20.3	38.2	6.9	12.8	31.2	yes	11.4	19.1	6.6	3.6	90.2	99.8	60.4	8	2.2	161.3	630
c_nanus	A	f	2016-09-19	spring	05:46:00	17:47:00	721	719	dense	none	adlib	10	0	0	31.1	0.1	19.5	38.4	5.4	13	33	yes	9.3	20.1	3.5	4.7	82	100.7	41.1	18.1	0	287.5	950
c_nanus	A	f	2016-09-20	spring	05:45:00	17:48:00	723	717	dense	none	adlib	10	0	0	31.1	0	27.1	38.6	9.9	11.4	28.7	yes	12.6	24.1	8.1	3.7	64.4	100.2	20.3	26	3.8	278.4	800
c_nanus	A	f	2016-09-21	spring	05:44:00	17:48:00	724	716	dense	none	adlib	10	0	0	31.2	0.1	25.7	38.6	8.3	12.6	30.4	yes	10.3	16.1	7.1	2.7	92.1	100.2	81.2	5	3.2	258.1	590
c_nanus	A	f	2016-09-22	spring	05:42:00	17:49:00	727	713	dense	smell	gud	10.1	3.6	0.4	31.2	0	33.9	38.4	9	6.4	29.3	yes	9.2	16.6	6.6	2.6	86.5	98.8	64.5	10	0.2	318.5	730
c_nanus	A	f	2016-09-23	spring	05:41:00	17:50:00	729	711	dense	none	adlib	10	0	0	31.3	0.1	28	38.7	8.1	12	30.5	yes	11.2	23.1	6.1	4.4	83.1	100.7	36.6	16.7	0	125.3	0
c_nanus	A	f	2016-09-24	spring	05:40:00	17:50:00	730	710	dense	none	adlib	10.5	0	0	31.3	0	36	38.5	33.9	1.6	4.7	no	13.1	23.6	9.1	3.9	77	94.5	39.2	16.9	0.6	114.3	540
c_nanus	A	f	2016-09-25	spring	05:39:00	17:51:00	732	708	dense	none	none	0	0	0	31.4	0.1	23.3	38.2	9.4	12.2	28.8	yes	11	20.1	7.1	3	88.4	100.2	38.5	13.9	1.2	90.6	80
c_nanus	A	f	2016-09-26	spring	05:37:00	17:51:00	734	706	dense	none	adlib	10	0	0	31.4	0	23.4	38.1	5.9	13.1	32.2	yes	10.4	22.1	3	5.5	73.3	97.9	35.3	19.5	0	136.3	760
c_nanus	A	f	2016-09-27	spring	05:36:00	17:52:00	736	704	sparse	none	adlib	10	0	0	31.5	0.1	25.3	38.6	7.1	13.1	31.5	yes	11	21.1	4	5.1	66.6	91.9	25.6	21.7	0	153.9	720
c_nanus	A	f	2016-09-28	spring	05:35:00	17:52:00	737	703	sparse	none	adlib	10.1	0	0	31.7	0.2	26.9	38.5	12.1	10.7	26.4	yes	13.3	22.1	8.6	3.8	62.9	91.4	25	18.2	0.2	159.5	680
c_nanus	A	f	2016-09-29	spring	05:34:00	17:53:00	739	701	sparse	none	gud	10.1	1.7	0.2	32	0.3	34.5	38.2	14.5	5.5	23.7	yes	8.5	14.1	3.5	3.2	85.5	100.4	48.9	13.7	3.4	64.7	730
c_nanus	A	f	2016-09-30	spring	05:32:00	17:54:00	742	698	sparse	none	adlib	10.1	0	0	32.2	0.2	25.3	38.6	7.1	13.3	31.6	yes	8.6	18.1	5.6	3	70.5	82.5	47.7	9.7	0	192.8	0
c_nanus	A	f	2016-10-01	spring	05:31:00	17:54:00	743	697	sparse	none	none	0	0	0	32.4	0.2	22.1	38	6.6	13.1	31.4	yes	11.3	23.1	5.6	4.8	72.1	95.5	36.2	17.7	0	220.9	770
c_nanus	A	f	2016-10-02	spring	05:30:00	17:55:00	745	695	sparse	smell	adlib	10.2	0	0	32.7	0.3	29	38.6	15.9	9.2	22.7	yes	15.6	25.6	12.1	3.8	58.4	95.5	20.2	17.8	0.2	179.7	820
c_nanus	A	f	2016-10-03	spring	05:29:00	17:55:00	746	694	sparse	none	adlib	9.9	0	0	32.9	0.2	20.8	38.5	5.5	13.5	33.1	yes	8.9	17.6	4.6	3.4	85.8	99.4	43.9	12.8	5.2	209.7	700
c_nanus	A	f	2016-10-04	spring	05:27:00	17:56:00	749	691	sparse	none	adlib	10.2	0	0	33.2	0.3	21.6	38.4	7.9	12.1	30.5	yes	11.4	19.6	6.6	3.8	66.7	90.9	23.6	16.2	0.2	247	930
c_nanus	A	f	2016-10-05	spring	05:26:00	17:57:00	751	689	sparse	none	adlib	10	0	0	33.4	0.2	20.3	38.5	6.1	12.8	32.4	yes	11	22.1	5.1	5.4	54.2	77.1	18.8	18.4	0	273.8	930
c_nanus	A	f	2016-10-06	spring	05:25:00	17:57:00	752	688	sparse	none	gud	10.1	0	0	33.6	0.2	36	38.4	20.7	2	17.7	yes	14.7	26.1	8.6	5.5	58.3	83	20.2	19.3	0	297.9	760
c_nanus	A	f	2016-10-07	spring	05:24:00	17:58:00	754	686	sparse	none	adlib	9.9	0	0	33.9	0.3	31	38.4	13.5	9.1	24.9	yes	16.2	28.1	10.6	5.2	50.2	67.5	19.5	13.3	0	353.9	0
c_nanus	A	f	2016-10-08	spring	05:23:00	17:59:00	756	684	sparse	none	adlib	10.1	0	0	34.1	0.2	30.9	38.6	13.6	8.8	25.1	yes	16	27.1	11.1	4.6	71.5	100.4	32.3	20.6	0	312.2	440
c_nanus	A	f	2016-10-09	spring	05:21:00	17:59:00	758	682	sparse	none	none	0	0	0	34.3	0.2	23.8	38.2	12.5	10.1	25.7	yes	17.2	28.6	11.1	5.8	75.9	97.5	38.2	19.5	0	353.9	620
c_nanus	A	f	2016-10-10	spring	05:20:00	18:00:00	760	680	sparse	none	adlib	10.1	0	0	34.6	0.3	29.3	38.9	11	10.8	27.9	yes	17.5	31.1	8.6	5.9	66.7	94	30.3	17.6	0.4	115.8	770
c_nanus	A	f	2016-10-11	spring	05:19:00	18:01:00	762	678	sparse	smell	adlib	10	0	0	34.8	0.2	19.7	38.1	5.4	12.5	32.7	yes	9.9	22.1	3	5.6	66.1	88.3	33.6	16.8	0	123.3	720
c_nanus	A	f	2016-10-12	spring	05:18:00	18:01:00	763	677	sparse	none	adlib	10.1	0	0	35.1	0.3	21.9	38.4	5.9	12.8	32.5	yes	11.1	23.1	5.1	5.4	67.4	93.5	32.3	18.1	0	134	820
c_nanus	A	f	2016-10-13	spring	05:17:00	18:02:00	765	675	sparse	none	gud	10	1.9	0.2	35.3	0.2	33.7	39	15	6.6	24	yes	9	18.6	6.1	3.4	88.4	101.6	46.3	15.8	2.2	122.6	910
c_nanus	A	f	2016-10-14	spring	05:16:00	18:03:00	767	673	sparse	none	adlib	10	0	0	35.5	0.2	27.9	38.6	7.8	12	30.8	yes	11.2	21.6	4.6	5.3	73.8	100.2	33.9	23.4	0	160.8	0
c_nanus	A	f	2016-10-15	spring	05:14:00	18:03:00	769	671	sparse	none	none	0	0	0	35.8	0.3	19.8	37.8	8.3	10.9	29.5	yes	14	24.1	7.6	5.3	57.8	83.8	26.5	18.2	0	193.5	850
c_nanus	A	f	2016-10-16	spring	05:13:00	18:04:00	771	669	sparse	none	adlib	10.1	0	0	36	0.2	25.8	38.6	14	9.8	24.6	yes	16.4	27.6	12.6	4.1	57.9	88.5	25.8	17	0.2	187.7	820
c_nanus	A	f	2016-10-17	spring	05:12:00	18:05:00	773	667	sparse	none	adlib	9.9	0	0	36.2	0.2	20	38.8	6.4	12.1	32.4	yes	8.2	18.1	4.6	3.6	94.6	102.6	54.9	12.5	9.2	221.2	1010
c_nanus	A	f	2016-10-18	spring	05:11:00	18:05:00	774	666	sparse	none	adlib	10.1	0	0	36.5	0.3	23.6	38.9	8	11.7	30.9	yes	12.7	21.6	7.1	4.7	70.7	91	36.6	18.7	0	276.3	820
c_nanus	A	f	2016-10-19	spring	05:10:00	18:06:00	776	664	sparse	none	adlib	10	0	0	36.7	0.2	23.9	38.9	9.2	11.7	29.7	yes	13.9	24.1	7.1	5.2	69.9	100.7	32.6	23.3	0	243.5	790
c_nanus	A	f	2016-10-20	spring	05:09:00	18:07:00	778	662	sparse	smell	gud	9.9	1.5	0.2	37	0.3	35.8	39.3	30.1	1.7	9.2	yes	15.8	25.6	9.6	5	73.9	98.8	28.6	24.3	0	327.6	740
c_nanus	A	f	2016-10-21	spring	05:08:00	18:07:00	779	661	sparse	none	adlib	10.1	0	0	37.2	0.2	29	39	14.8	9.6	24.2	yes	17.2	25.6	13.6	3.6	81	99.8	45	16.8	16.6	194	0
c_nanus	A	f	2016-10-22	spring	05:07:00	18:08:00	781	659	sparse	none	adlib	10.1	0	0	37.4	0.2	20.1	38.2	5.2	12.9	33	yes	8	15.1	1.5	4.6	93.1	103.5	50.6	13.9	9.4	123.2	780
c_nanus	A	f	2016-10-23	spring	05:06:00	18:09:00	783	657	sparse	none	none	0	0	0	37.7	0.3	17.1	37.9	5	12.1	32.9	yes	9.9	18.1	4	4.5	68.4	92	38.5	16.5	0	354.4	1070
c_nanus	A	f	2016-10-24	spring	05:05:00	18:10:00	785	655	none	none	adlib	10.3	0	0	37.9	0.2	20.6	38.5	6.2	12.1	32.2	yes	11.5	22.6	5.1	5.3	62.8	87.8	34.3	18	0	116.5	960
c_nanus	A	f	2016-10-25	spring	05:04:00	18:10:00	786	654	none	none	adlib	10	0	0	38.2	0.3	25.7	39	9.6	11.4	29.4	yes	15	25.6	8.1	5.7	52.3	74.3	24.3	16.6	0	140.9	780
c_nanus	A	f	2016-10-26	spring	05:03:00	18:11:00	788	652	none	none	adlib	10	0	0	38.6	0.4	28	38.9	13.1	10	25.7	yes	17.3	27.6	11.1	4.9	52.7	74.3	27.6	13.9	0	164.5	690
c_nanus	A	f	2016-10-27	spring	05:02:00	18:12:00	790	650	none	none	gud	10	0	0	38.9	0.3	36	39.1	34.3	1.5	4.8	no	16.5	28.6	10.1	4.8	69.7	96	25	18.5	0.6	100.6	630
c_nanus	A	f	2016-10-28	spring	05:01:00	18:13:00	792	648	none	none	adlib	10.1	0	0	39.2	0.3	29.5	38.8	11.5	10.2	27.3	yes	13.6	26.6	9.1	4.4	90.3	101.4	52.6	13.9	6.4	210.7	0
c_nanus	A	f	2016-10-29	spring	05:00:00	18:13:00	793	647	none	none	adlib	10	0	0	39.6	0.4	28.8	38.9	13.1	9.6	25.8	yes	16.7	26.6	11.1	5	79.5	98.9	45.2	17	0	165.5	510
c_nanus	A	f	2016-10-30	spring	04:59:00	18:14:00	795	645	none	smell	none	0	0	0	39.9	0.3	27.7	38.3	15.6	9.4	22.7	yes	17.6	28.1	14.6	3.6	84.2	101.9	44.6	18.7	14.6	168.4	570
c_nanus	A	f	2016-10-31	spring	04:58:00	18:15:00	797	643	none	none	adlib	10.1	0	0	40.3	0.4	24.6	37.6	11.3	10	26.3	yes	14.9	25.1	9.1	4.2	86.7	102.8	38.2	16.2	0	239.8	880
c_nanus	A	f	2016-11-01	spring	04:58:00	18:16:00	798	642	none	none	adlib	9.9	0	0	40.6	0.3	23.9	38.6	8.3	12	30.4	yes	14	26.1	7.1	5.8	60	79.8	33.6	16.4	0	241.9	780
c_nanus	A	f	2016-11-02	spring	04:57:00	18:17:00	800	640	none	none	adlib	10	0	0	40.9	0.3	25.5	38.7	8.9	11.3	29.9	yes	14	24.1	6.1	5.3	59.6	87.8	30.3	18	0	267.1	790
c_nanus	A	f	2016-11-03	spring	04:56:00	18:17:00	801	639	none	none	gud	9.9	0.3	0	41.3	0.4	35.5	39	19.4	2.8	19.7	yes	16.4	26.1	9.6	5.5	60	86.2	29	18.3	0	343	710
c_nanus	A	f	2016-11-04	spring	04:55:00	18:18:00	803	637	none	none	adlib	10	0	0	41.6	0.3	28.9	38.8	13.3	9.6	25.5	yes	18	28.6	11.6	5.5	47.8	66.9	24.3	13.4	0	329.4	0
c_nanus	A	f	2016-11-05	spring	04:54:00	18:19:00	805	635	none	none	adlib	10.3	0	0	41.9	0.3	23.5	38.5	7.4	12.2	31.1	yes	14.8	28.6	6.1	7	47.8	77.6	21.6	17.3	0	354.5	650
c_nanus	A	f	2016-11-06	spring	04:54:00	18:20:00	806	634	none	none	none	0	0	0	42.3	0.4	22.1	38.1	10	10.4	28.1	yes	16.1	30.1	8.6	6.1	47.6	73.7	20.9	14	0	146.5	980
c_nanus	A	f	2016-11-07	spring	04:53:00	18:21:00	808	632	none	none	adlib	9.9	0	0	42.6	0.3	28.6	38.7	15.5	8.5	23.3	yes	20.8	32.1	13.6	5.7	45.3	72.5	19.5	12.2	0	167	770
c_nanus	A	f	2016-11-08	spring	04:52:00	18:22:00	810	630	none	smell	adlib	10.1	0	0	42.9	0.3	26.9	38.4	14.8	9.2	23.7	yes	19.4	34.6	13.6	6.1	68.3	93	31.3	17.4	3.8	65.7	690
c_nanus	A	f	2016-11-09	spring	04:51:00	18:22:00	811	629	none	none	adlib	10.1	0	0	43.3	0.4	24.4	38.4	13.2	9.4	25.2	yes	15.8	26.1	12.1	4.3	84.5	100.2	42.4	18.2	8.4	103.4	950
c_nanus	A	f	2016-11-10	spring	04:51:00	18:23:00	812	628	none	none	gud	9.9	0	0	43.6	0.3	35.4	39.1	22.4	2.6	16.7	yes	18.3	26.6	12.6	4.1	64.5	85.9	38.5	14	0	216.1	770
c_nanus	A	f	2016-11-11	spring	04:50:00	18:24:00	814	626	none	none	adlib	10	0	0	43.9	0.3	29.3	38.2	18.4	7.6	19.8	yes	19.5	26.1	15.1	3.4	71.4	95.9	43.1	12.4	2.8	228.4	20
c_nanus	A	f	2016-11-12	spring	04:49:00	18:25:00	816	624	none	none	adlib	9.9	0	0	44.3	0.4	28.2	38	18.9	7.2	19.2	yes	21.3	29.1	17.1	3.8	71	90.5	34.6	13.8	0	36.5	740
c_nanus	A	f	2016-11-13	spring	04:49:00	18:26:00	817	623	none	none	none	0	0	0	44.6	0.3	21.3	37.9	9.7	11	28.2	yes	15.9	29.1	8.6	6	50.6	80.1	31.3	15.4	0	261.3	940
c_nanus	A	f	2016-11-14	spring	04:48:00	18:27:00	819	621	none	none	adlib	10	9.1	0.9	45	0.4	12.6	17	9.5	2.6	7.5	yes	13	23.6	8.6	3.8	72.8	95.9	36.6	18.6	0	185.5	1440
c_nanus	A	f	2016-11-15	spring	04:48:00	18:27:00	819	621	none	none	adlib	10	5.6	0.6	45.3	0.3	14.3	21	8.7	3.8	12.3	yes	14.9	27.1	8.1	5.4	62.9	87.5	31.9	16.3	0	310.9	1440
c_nanus	A	f	2016-11-16	spring	04:47:00	18:28:00	821	619	none	none	adlib	9.9	0	0	45.6	0.3	23.9	38.9	11.2	9.7	27.8	yes	17.4	28.6	9.6	6	66.5	96.9	29.2	25	0	376.9	980
c_nanus	A	f	2016-11-17	spring	04:47:00	18:29:00	822	618	none	smell	gud	10	0.7	0.1	46	0.4	32.1	38.7	16.2	7.1	22.5	yes	18.4	30.6	9.6	6.8	62.1	95.9	23.1	27.1	0	392	760
c_nanus	A	f	2016-11-18	spring	04:46:00	18:30:00	824	616	none	none	adlib	10	0.8	0.1	46.3	0.3	28.6	38.8	15.3	8.6	23.5	yes	21.6	34.1	13.1	6.5	49.7	78.5	17.5	19.7	0	141.3	340
c_nanus	A	f	2016-11-19	spring	04:46:00	18:31:00	825	615	none	none	adlib	10.5	0	0	46.6	0.3	28.5	38	14.9	8.7	23.1	yes	21.9	35.1	12.6	7.1	49.9	92.5	16.1	23.9	0	116.9	670
c_nanus	A	f	2016-11-20	spring	04:45:00	18:32:00	827	613	none	none	none	0	0	0	47	0.4	26.4	37.9	14.6	8.8	23.3	yes	21.5	34.1	13.1	6.7	56.8	89	13.9	27.6	0	58.6	760
c_nanus	A	f	2016-11-21	summer	04:45:00	18:33:00	828	612	dense	none	adlib	9.9	0	0	47.3	0.3	28.6	38.5	13.5	9.2	25.1	yes	21	33.6	11.6	7.1	42	66.2	14.7	17.7	0	128.9	750
c_nanus	A	f	2016-11-22	summer	04:45:00	18:33:00	828	612	dense	none	adlib	10	0	0	47.4	0.1	28	38.2	13.4	9.3	24.7	yes	20.8	34.6	11.6	7	54.9	92.5	13.9	26.1	0	127	620
c_nanus	A	f	2016-11-23	summer	04:44:00	18:34:00	830	610	dense	none	adlib	10.3	0	0	47.6	0.2	26.2	38.6	12	10.1	26.6	yes	19.5	32.1	10.6	6.4	55.7	94	18.9	22.3	0	143	680
c_nanus	A	f	2016-11-24	summer	04:44:00	18:35:00	831	609	dense	none	gud	10.5	2.1	0.2	47.7	0.1	30.9	38.1	15.3	7.9	22.8	yes	16.8	28.6	8.1	6.5	52.1	93.5	16.1	26.3	0	151.1	840
c_nanus	A	f	2016-11-25	summer	04:44:00	18:36:00	832	608	dense	none	adlib	10.1	0	0	47.9	0.2	27.5	38.2	11.3	10	26.8	yes	17.5	30.1	8.6	6.1	49.3	92.5	20.3	22.7	0	246.4	390
c_nanus	A	f	2016-11-26	summer	04:44:00	18:37:00	833	607	dense	none	adlib	9.9	0	0	48	0.1	26.8	38.1	13.9	9.2	24.2	yes	19.9	31.1	12.1	5.8	59.3	96.9	23.1	25.7	0	238.2	720
c_nanus	A	f	2016-11-27	summer	04:43:00	18:38:00	835	605	dense	smell	none	0	0	0	48.1	0.1	25.6	37.8	13.9	8.9	23.9	yes	20	30.1	12.6	5.8	64.9	98.8	24.5	27.8	0	176.8	870
c_nanus	A	f	2016-11-28	summer	04:43:00	18:39:00	836	604	dense	none	adlib	10	0	0	48.3	0.2	26.1	37.9	13.6	8.8	24.3	yes	19.3	30.1	12.6	5.8	55.7	76.9	27.2	16.3	0	282.6	900
c_nanus	A	f	2016-11-29	summer	04:43:00	18:39:00	836	604	dense	none	adlib	10	0	0	48.4	0.1	27.1	38.1	13.4	9.3	24.7	yes	19.8	32.1	12.1	6.2	57.2	90	21	22.5	0.4	343.4	770
c_nanus	A	f	2016-11-30	summer	04:43:00	18:40:00	837	603	dense	none	adlib	10	0	0	48.6	0.2	25.7	37.2	13.2	9	24	yes	18.1	31.1	12.1	5.6	61.6	92.5	23.8	17.2	4	104.9	850
c_nanus	A	f	2016-12-01	summer	04:43:00	18:41:00	838	602	dense	none	gud	9.9	4.8	0.5	48.7	0.1	32.5	38.3	19.2	5.9	19.1	yes	21.9	34.1	12.6	6.7	48.8	88.5	17.5	22.8	0	130.5	810
c_nanus	A	f	2016-12-02	summer	04:43:00	18:42:00	839	601	dense	none	adlib	10.1	0	0	48.8	0.1	31.4	38.2	19.9	6.6	18.4	yes	25.6	37.1	17.6	5.9	38	67.4	18.2	14.7	0	119.7	350
c_nanus	A	f	2016-12-03	summer	04:43:00	18:43:00	840	600	dense	none	adlib	10.1	0	0	49	0.2	28.6	38.2	17.5	7.7	20.8	yes	22.7	38.1	16.1	6.3	58.3	76.3	16.8	17.8	0.2	150.8	650
c_nanus	A	f	2016-12-04	summer	04:43:00	18:43:00	840	600	dense	none	none	0	0	0	49.1	0.1	30	38	21.7	6.1	16.3	yes	26.6	37.1	20.1	5.7	52.3	82.8	18.2	20.1	0	156.9	770
c_nanus	A	f	2016-12-05	summer	04:43:00	18:44:00	841	599	dense	none	adlib	10	0	0	49.3	0.2	32	38.2	21.7	6	16.5	yes	25	36.6	18.6	6	67.3	97.9	27.2	25.3	2.2	137	690
c_nanus	A	f	2016-12-06	summer	04:43:00	18:45:00	842	598	dense	smell	adlib	9.9	0	0	49.4	0.1	30.9	38.4	19	7	19.4	yes	21.5	34.1	16.6	4.3	84.9	100.7	40.5	17.2	3.6	72.3	590
c_nanus	A	f	2016-12-07	summer	04:43:00	18:46:00	843	597	dense	none	adlib	10.2	0.9	0.1	49.5	0.1	29	38.2	17.7	7.6	20.4	yes	20.5	29.6	16.1	4	82.2	97.4	48.8	14.6	1.6	69.4	650
c_nanus	A	f	2016-12-08	summer	04:43:00	18:47:00	844	596	dense	none	gud	10	2	0.2	49.7	0.2	29.5	38.3	14.8	8.4	23.5	yes	18	23.6	12.1	3.1	84.9	99.3	40.5	15.4	5	61.4	880
c_nanus	A	f	2016-12-09	summer	04:43:00	18:47:00	844	596	dense	none	adlib	10.3	2.9	0.3	49.8	0.1	22.8	37.7	10.7	10.2	26.9	yes	16.1	27.6	9.1	5.5	60.1	96.9	31.3	22.1	0	227	620
c_nanus	A	f	2016-12-10	summer	04:43:00	18:48:00	845	595	dense	none	adlib	10.4	0	0	49.9	0.1	22.8	37.4	12.8	8.5	24.6	yes	18.7	28.6	11.6	5.3	68.3	96.4	28.6	24.7	0	264	1060
c_nanus	A	f	2016-12-11	summer	04:44:00	18:49:00	845	595	dense	none	none	0	2.5	0	50.1	0.2	22.5	37.5	13.9	7.6	23.5	yes	19.4	30.1	12.6	5.4	66.4	97.4	27.2	22.9	0	271	1190
c_nanus	A	f	2016-12-12	summer	04:44:00	18:49:00	845	595	dense	none	adlib	9.9	2.7	0.3	50.2	0.1	23.9	37.5	14.4	7.7	23.1	yes	20.5	31.6	13.1	5.9	63.7	91	26.5	23.4	0	297.9	1130
c_nanus	A	f	2016-12-13	summer	04:44:00	18:50:00	846	594	dense	none	adlib	9.9	2.5	0.3	50.4	0.2	26	38.2	16.5	7.1	21.7	yes	23.1	33.1	15.1	5.7	50.2	73	24.5	15.5	0	70.8	1030
c_nanus	A	f	2016-12-14	summer	04:44:00	18:51:00	847	593	dense	none	adlib	10	2.2	0.2	50.5	0.1	26.5	37.4	18.3	6.6	19.1	yes	23.6	33.1	17.1	5.1	43.5	62.7	19.6	12.2	0	87.8	1000
c_nanus	A	f	2016-12-15	summer	04:45:00	18:51:00	846	594	dense	smell	gud	9.9	2.9	0.3	50.6	0.1	33.1	38	21.4	5.4	16.6	yes	21.1	32.1	17.1	4.2	69.9	88.5	28.6	18.8	0	93.9	860
c_nanus	A	f	2016-12-16	summer	04:45:00	18:52:00	847	593	dense	none	adlib	10	1	0.1	50.8	0.2	29.8	37.9	19.1	7	18.8	yes	20.2	29.6	17.1	3	77	95.5	45	11.5	0.6	42.8	360
c_nanus	A	f	2016-12-17	summer	04:45:00	18:52:00	847	593	dense	none	adlib	10	0	0	50.9	0.1	27.6	37.8	17.7	7.5	20.1	yes	21.4	30.1	16.1	3.9	72.4	91.5	37.9	15.3	0.2	128.2	720
c_nanus	A	f	2016-12-18	summer	04:46:00	18:53:00	847	593	dense	none	none	0	1.3	0	51.1	0.2	24.6	37.8	12.9	9.7	24.9	yes	17.9	30.1	12.1	6	73.5	96.9	30.6	20.6	0	69.8	840
c_nanus	A	f	2016-12-19	summer	04:46:00	18:54:00	848	592	sparse	none	adlib	10	0	0	51.2	0.1	27.3	37.8	14.9	8	22.9	yes	18.4	28.1	12.1	4.9	77.5	97.9	38.5	17.9	1.2	75.1	1070
c_nanus	A	f	2016-12-20	summer	04:47:00	18:54:00	847	593	sparse	none	adlib	10.4	0	0	51.2	0	27.8	37.8	16.1	7.9	21.7	yes	20.2	34.1	14.6	5.4	73.7	93	25.1	16.9	0	128.9	750
c_nanus	A	f	2016-12-21	summer	04:47:00	18:55:00	848	592	sparse	none	adlib	10.4	0	0	51.3	0.1	28.8	38.2	16.8	7.9	21.4	yes	21.9	34.1	15.1	6.1	66.5	97.4	25.8	26.2	0	204.9	620
c_nanus	A	f	2016-12-22	summer	04:48:00	18:55:00	847	593	sparse	none	gud	10.4	1	0.1	51.3	0	33.1	38.4	19.8	5.9	18.6	yes	20.1	35.1	13.6	5.8	72.9	94	30.6	19.2	0	97.6	700
c_nanus	A	f	2016-12-23	summer	04:48:00	18:56:00	848	592	sparse	none	adlib	10	0	0	51.4	0.1	29.7	38	15.3	8.7	22.7	yes	17.5	32.6	12.6	5.5	81.3	100.2	27.9	19.5	38.6	112.6	350
c_nanus	A	f	2016-12-24	summer	04:49:00	18:56:00	847	593	sparse	none	adlib	10.4	0	0	51.4	0	29.2	37.7	16.1	8.4	21.6	yes	19.1	30.1	13.1	4.8	75.1	97.9	37.9	17.6	0	51.9	620
c_nanus	A	f	2016-12-25	summer	04:49:00	18:56:00	847	593	sparse	smell	none	0	0	0	51.5	0.1	25.7	37.7	14.6	8.6	23.2	yes	19.8	31.1	13.1	4.9	72.3	97.4	34.6	20	0	145	730
c_nanus	A	f	2016-12-26	summer	04:50:00	18:57:00	847	593	sparse	none	adlib	10.5	0	0	51.5	0	27.7	37.8	15.8	7.9	22	yes	21.4	33.1	13.6	5.6	68.4	97.4	31.3	21.4	0	161.2	860
c_nanus	A	f	2016-12-27	summer	04:50:00	18:57:00	847	593	sparse	none	adlib	10.1	0	0	51.5	0	30.1	38	16.1	8.1	21.9	yes	22.2	34.6	13.6	6.8	62.3	91	22.4	23	0	163.7	700
c_nanus	A	f	2016-12-28	summer	04:51:00	18:58:00	847	593	sparse	none	adlib	10	0	0	51.6	0.1	30.7	38	17.9	7	20.1	yes	23.3	34.1	15.1	6.1	54.1	85.4	25.1	21.7	0	222.7	560
c_nanus	A	f	2016-12-29	summer	04:52:00	18:58:00	846	594	sparse	none	gud	10.3	2.6	0.3	51.6	0	34.1	38.2	23.4	4.3	14.8	yes	25.7	36.6	18.1	5.8	47.3	71.4	23.8	16.1	0	243.7	530
c_nanus	A	f	2016-12-30	summer	04:52:00	18:58:00	846	594	sparse	none	adlib	10.2	0	0	51.7	0.1	34.2	38	24.9	4.3	13.1	yes	27.3	37.6	20.6	5.4	46.3	73.6	23.1	14.7	0	205	280
c_nanus	A	f	2016-12-31	summer	04:53:00	18:58:00	845	595	sparse	none	adlib	10.1	0	0	51.7	0	34.8	38.5	26.9	3.4	11.6	yes	27.8	37.1	23.1	3.9	51.3	68	26.5	11.5	0	78.1	340
c_nanus	A	f	2017-01-01	summer	04:54:00	18:59:00	845	595	sparse	none	none	0	0	0	51.8	0.1	31.6	38	21.1	6.6	16.9	yes	22.2	39.1	19.1	4.8	88.5	100.2	26.5	20.9	16.8	71.2	290
c_nanus	A	f	2017-01-02	summer	04:55:00	18:59:00	844	596	sparse	none	adlib	10	0	0	51.8	0	29.7	38.1	16.9	7.9	21.2	yes	18.2	27.6	14.1	3.4	89.7	97.9	48.1	11.2	0.6	299.6	670
c_nanus	A	f	2017-01-03	summer	04:55:00	18:59:00	844	596	sparse	smell	adlib	10.1	0	0	51.8	0	30.3	38.4	16.9	7.9	21.5	yes	18.7	27.6	14.1	4.5	79	98.8	45.6	17.5	0	226.6	520
c_nanus	A	f	2017-01-04	summer	04:56:00	18:59:00	843	597	sparse	none	adlib	10	0	0	51.9	0.1	29.9	38	16.4	8	21.6	yes	19.4	30.1	14.1	4.9	75.7	97.4	41.8	19.4	0	230.8	570
c_nanus	A	f	2017-01-05	summer	04:57:00	18:59:00	842	598	sparse	none	gud	10.2	3.3	0.3	51.9	0	31	38.3	18.1	7.3	20.2	yes	19.3	31.1	14.1	4.8	78.9	95.9	38.5	16.8	0	205	520
c_nanus	A	f	2017-01-06	summer	04:58:00	18:59:00	841	599	sparse	none	adlib	10.3	0	0	52	0.1	30.3	38.2	16	8	22.2	yes	18.7	30.6	12.6	5.2	77.9	96.9	34.6	17.9	0	154.8	520
c_nanus	A	f	2017-01-07	summer	04:58:00	18:59:00	841	599	sparse	none	adlib	10.4	0	0	52	0	29.4	38.2	14.3	8.8	23.9	yes	19.4	32.1	11.6	6.4	72.4	97.4	27.9	23.2	0	194.7	510
c_nanus	A	f	2017-01-08	summer	04:59:00	19:00:00	841	599	sparse	none	none	0	0	0	52.1	0.1	29.2	37.8	16.3	7.9	21.5	yes	22.3	33.6	14.6	6.4	61.8	91	25.1	24	0	63.8	580
c_nanus	A	f	2017-01-09	summer	05:00:00	19:00:00	840	600	sparse	none	adlib	10	0	0	52.1	0	33.1	37.8	21.6	5.3	16.2	yes	24.9	35.1	17.1	5.6	53.3	76.3	22.4	17.8	0	49.4	620
c_nanus	A	f	2017-01-10	summer	05:01:00	19:00:00	839	601	sparse	none	adlib	10.1	0	0	52.1	0	34	38	24.5	4.2	13.6	yes	26.1	37.6	19.6	5.1	58.4	81.2	24.5	18.6	0	101.9	370
c_nanus	A	f	2017-01-11	summer	05:02:00	18:59:00	837	603	sparse	none	adlib	10.3	0	0	52.2	0.1	34.5	38.6	26.1	3.7	12.5	yes	26.4	38.1	20.1	4.5	60	90	26.5	17.3	0	232.9	340
c_nanus	A	f	2017-01-12	summer	05:02:00	18:59:00	837	603	sparse	smell	gud	10.2	4.2	0.4	52.2	0	32.7	38	21.1	5.9	16.9	yes	24.5	38.1	17.1	7.1	69.6	98.8	26.5	25.9	13.6	49.3	310
c_nanus	A	f	2017-01-13	summer	05:03:00	18:59:00	836	604	sparse	none	adlib	10.1	0	0	52.3	0.1	35.4	38.5	28	2.8	10.5	yes	28.1	36.1	22.6	3.9	57.1	80.7	33.3	12.9	0	222	470
c_nanus	A	f	2017-01-14	summer	05:04:00	18:59:00	835	605	sparse	none	adlib	10.3	0	0	52.3	0	33.3	38.5	23.5	5.1	15	yes	22.9	36.1	19.6	4.8	83.1	97.9	37.2	17.2	2.8	61.8	210
c_nanus	A	f	2017-01-15	summer	05:05:00	18:59:00	834	606	sparse	none	none	0	0	0	52.4	0.1	27.3	38.3	17.2	8.3	21.1	yes	19.7	31.6	16.1	4.3	84.6	97.4	46.9	13.9	0	90.5	470
c_nanus	A	f	2017-01-16	summer	05:06:00	18:59:00	833	607	none	none	adlib	9.9	0	0	52.4	0	32.1	38	21.1	5.6	16.9	yes	23.6	34.1	17.6	5	75.5	97.4	39.8	19.2	0	286.3	810
c_nanus	A	f	2017-01-17	summer	05:07:00	18:59:00	832	608	none	none	adlib	10.2	0	0	52.6	0.2	34.4	38.3	24.8	3.8	13.5	yes	26.1	35.6	20.1	5	59	81.7	33.9	15.7	0	332.8	400
c_nanus	A	f	2017-01-18	summer	05:08:00	18:58:00	830	610	none	none	adlib	10.3	0	0	52.8	0.2	33.7	38.5	22.8	4.9	15.7	yes	25.2	34.1	19.1	4.7	63.9	92.5	37.9	18.6	0	265.8	260
c_nanus	A	f	2017-01-19	summer	05:09:00	18:58:00	829	611	none	none	gud	10.1	4.4	0.4	53	0.2	34.7	38.1	24.7	3.7	13.4	yes	23.2	36.1	17.6	5.2	74.5	93	35.3	17.1	0	303.8	340
c_nanus	A	f	2017-01-20	summer	05:09:00	18:58:00	829	611	none	none	adlib	10.3	0.9	0.1	53.2	0.2	33.9	38.2	22.3	4.8	16	yes	22.2	31.6	18.6	3.5	85.6	100.2	35.3	18.8	10.6	272.9	230
c_nanus	A	f	2017-01-21	summer	05:10:00	18:57:00	827	613	none	none	adlib	10.1	0	0	53.4	0.2	32.7	38.3	19.2	6.2	19.1	yes	21.4	32.6	15.6	5.7	72.6	94	31.3	21.8	0	204	300
c_nanus	A	f	2017-01-22	summer	05:11:00	18:57:00	826	614	none	smell	none	0	0	0	53.5	0.1	28.4	37.8	16.1	8.3	21.7	yes	21.8	33.1	14.6	5.9	70.9	96.9	33.3	22.6	0	308.2	360
c_nanus	A	f	2017-01-23	summer	05:12:00	18:57:00	825	615	none	none	adlib	10	0	0	53.7	0.2	33.1	38	20.8	5.5	17.3	yes	24.1	34.6	16.6	5.7	57.9	84.9	27.9	20.1	0	295.1	680
c_nanus	A	f	2017-01-24	summer	05:13:00	18:56:00	823	617	none	none	adlib	10.1	0	0	53.9	0.2	33.9	38.1	24.2	4.6	13.9	yes	25.7	35.1	20.6	4.2	67.9	95.9	33.3	17.8	4.8	197.8	350
c_nanus	A	f	2017-01-25	summer	05:14:00	18:56:00	822	618	none	none	adlib	10.2	0	0	54.1	0.2	33.3	38.4	22.5	5.3	15.9	yes	21.7	29.1	19.1	2.5	93.7	100.7	69.7	8.7	13.6	104	350
c_nanus	A	f	2017-01-26	summer	05:15:00	18:55:00	820	620	none	none	gud	10	4.2	0.4	54.3	0.2	33.7	38.4	21.6	4.9	16.8	yes	19.5	27.6	16.6	2.9	95	101.2	62.1	8.8	10.6	430	360
c_nanus	A	f	2017-01-27	summer	05:16:00	18:55:00	819	621	none	none	adlib	10.1	0	0	54.5	0.2	33.1	38.2	20.3	5.8	17.9	yes	21.5	29.6	16.1	4	82.9	99.8	55.6	13.9	0	248.5	280
c_nanus	A	f	2017-01-28	summer	05:17:00	18:54:00	817	623	none	none	adlib	10.1	0	0	54.7	0.2	32.3	38.3	20	6.1	18.3	yes	23.3	31.6	17.1	4.7	70.9	96.9	35.3	21.5	0	170.2	350
c_nanus	A	f	2017-01-29	summer	05:18:00	18:54:00	816	624	none	none	none	0	0	0	54.9	0.2	29.8	37.7	17.7	7.4	20	yes	21.7	31.6	16.1	4.1	78.3	98.3	44.3	16	0	107.6	430
c_nanus	A	f	2017-01-30	summer	05:18:00	18:53:00	815	625	none	none	adlib	10.4	0	0	55.1	0.2	32.9	38	22.2	5.2	15.8	yes	25	33.1	18.6	4.4	64.8	85.9	39.8	14.9	0	207.6	610
c_nanus	A	f	2017-01-31	summer	05:19:00	18:53:00	814	626	none	smell	adlib	10	0	0	55.3	0.2	33.3	38	23.5	4.7	14.6	yes	26.3	36.6	19.6	5	60.7	83.8	31.9	16.1	0	178.1	390
c_nanus	A	f	2017-02-01	summer	05:20:00	18:52:00	812	628	none	none	adlib	10.3	0	0	55.4	0.1	34.3	37.9	24.7	4.2	13.2	yes	27.4	37.1	20.6	5.4	54.8	82.8	29.9	16.6	0	157.2	400
c_nanus	A	f	2017-02-02	summer	05:21:00	18:51:00	810	630	none	none	gud	10.2	3.5	0.3	55.6	0.2	34.7	38.4	24	4.2	14.4	yes	24.4	35.1	18.1	5.9	78.9	101.6	32.6	25.4	20.8	164.1	320
c_nanus	A	f	2017-02-03	summer	05:22:00	18:51:00	809	631	none	none	adlib	10	0	0	55.8	0.2	33.6	38.1	24.2	4.4	13.9	yes	25.8	34.1	20.6	4	78.5	98.8	50	17.1	0.2	114.8	290
c_nanus	A	f	2017-02-04	summer	05:23:00	18:50:00	807	633	none	none	adlib	10.3	0	0	56	0.2	33.3	38.3	22.5	5.1	15.8	yes	24.8	35.1	19.1	5.3	71.4	91	43.7	16.4	0	54.6	360
c_nanus	A	f	2017-02-05	summer	05:24:00	18:49:00	805	635	none	none	none	0	0	0	56.2	0.2	32.6	37.5	21.8	5.5	15.7	yes	26.4	36.1	19.6	5.3	55	74.1	27.2	11.8	0	338.9	400
c_nanus	A	f	2017-02-06	autumn	05:25:00	18:49:00	804	636	dense	none	adlib	10.3	0	0	56.4	0.2	34.1	37.8	23.8	4.5	13.9	yes	26.6	36.1	19.1	5.8	51.8	80.1	24.5	19	0	352.4	430
c_nanus	A	f	2017-02-07	autumn	05:26:00	18:48:00	802	638	dense	none	adlib	10	0	0	56.4	0	32.3	38.3	20.4	6.6	17.9	yes	22.5	38.1	17.1	5.3	79.6	97.4	20.3	21.2	3.2	102.7	330
c_nanus	A	f	2017-02-08	autumn	05:26:00	18:47:00	801	639	dense	none	adlib	10	0	0	56.4	0	31.9	38	19.7	6.3	18.4	yes	20.8	30.6	16.6	4.1	83.8	100.7	43.1	16.8	1.4	204	500
c_nanus	A	f	2017-02-09	autumn	05:27:00	18:46:00	799	641	dense	none	adlib	10.4	0	0	56.4	0	28.3	37.5	16.7	7.6	20.8	yes	22.3	34.1	15.1	5.6	66.9	95.9	29.2	20.8	0.2	264.2	470
c_nanus	A	f	2017-02-10	autumn	05:28:00	18:45:00	797	643	dense	none	adlib	10	0.7	0.1	56.4	0	32.9	38	24.2	4.8	13.8	yes	28	37.6	21.6	5.3	40.4	59.8	18.9	11.4	0	239.4	730
c_nanus	A	f	2017-02-11	autumn	05:29:00	18:45:00	796	644	dense	none	adlib	10.1	0	0	56.4	0	35	38.5	28.4	3.3	10.1	yes	30.5	40.1	24.1	5.3	37.8	55.6	16.8	12	0	213.5	490
c_nanus	A	f	2017-02-12	autumn	05:30:00	18:44:00	794	646	dense	none	none	0	0	0	56.5	0.1	31	38.4	21.4	6.7	17	yes	27.7	41.6	19.1	7	54	92.5	16.1	28.1	0	196.3	350
c_nanus	A	f	2017-02-13	autumn	05:31:00	18:43:00	792	648	dense	none	adlib	9.8	0	0	56.5	0	31.9	37.5	20.8	5.9	16.7	yes	23.2	34.1	17.6	5.2	71.2	93.5	18.2	22.8	0	208.8	760
c_nanus	A	f	2017-02-14	autumn	05:31:00	18:42:00	791	649	dense	smell	adlib	10	0.5	0.1	56.5	0	28.6	38.4	17	8	21.3	yes	19.3	33.1	15.6	4.5	82.2	97.9	36.6	18.4	0.4	180	520
c_nanus	A	f	2017-02-15	autumn	05:32:00	18:41:00	789	651	dense	none	adlib	10.1	0.6	0.1	56.5	0	29.1	38.4	16	8	22.4	yes	19.4	31.6	14.1	5.2	80.5	97.9	37.2	20.1	0.4	151.2	730
c_nanus	A	f	2017-02-16	autumn	05:33:00	18:40:00	787	653	dense	none	gud	9.9	4.9	0.5	56.5	0	32.4	38.2	20.9	5.7	17.2	yes	23.3	34.1	17.1	4.9	63.2	93	27.9	21.8	0	120	580
c_nanus	A	f	2017-02-17	autumn	05:34:00	18:39:00	785	655	dense	none	adlib	10.1	0	0	56.5	0	32.1	37.9	19.7	6.3	18.2	yes	23.2	36.1	15.6	6.8	72.3	100.2	24.5	28	15.2	84.3	420
c_nanus	A	f	2017-02-18	autumn	05:35:00	18:38:00	783	657	dense	none	adlib	10	0	0	56.5	0	32	38	21.4	6.1	16.6	yes	23	33.6	17.1	5	65.9	95.9	37.9	14.4	0.8	38.1	500
c_nanus	A	f	2017-02-19	autumn	05:36:00	18:37:00	781	659	dense	none	none	0	0	0	56.5	0	25.9	38	11	10.6	26.9	yes	15.6	24.1	9.6	3.4	85.9	101.2	37.9	18.8	14.2	35.8	530
c_nanus	A	f	2017-02-20	autumn	05:36:00	18:36:00	780	660	dense	none	adlib	10	1.6	0.2	56.5	0	26.5	37.8	15.4	8.1	22.4	yes	17.5	27.6	11.6	4.9	63.3	95.9	27.9	23.4	0	254.6	1100
c_nanus	A	f	2017-02-21	autumn	05:37:00	18:35:00	778	662	dense	none	adlib	10	0	0	56.5	0	30.4	37.7	16.9	7.5	20.8	yes	20.1	30.6	13.6	4.9	73.3	98.8	29.2	22.7	0	368.8	550
c_nanus	A	f	2017-02-22	autumn	05:38:00	18:34:00	776	664	dense	none	adlib	10.1	0	0	56.5	0	28.7	37.9	15.1	8.4	22.8	yes	19.4	31.1	13.1	5.2	76.8	99.8	37.2	21.5	0	209.9	540
c_nanus	A	f	2017-02-23	autumn	05:39:00	18:33:00	774	666	dense	smell	gud	10	3.5	0.4	56.5	0	32	38	19	6.1	19.1	yes	21.9	33.6	14.6	6.1	60.2	82.3	27.2	19.7	0	180.1	630
c_nanus	A	f	2017-02-24	autumn	05:39:00	18:32:00	773	667	dense	none	adlib	9.9	0	0	56.6	0.1	30.2	37.7	17.3	7.8	20.4	yes	22	34.6	15.6	6.1	64.7	96.4	23.1	23.4	0	134.6	370
c_nanus	A	f	2017-02-25	autumn	05:40:00	18:31:00	771	669	dense	none	adlib	10.2	0	0	56.6	0	31.9	38	19	6.6	19	yes	20.6	31.1	15.6	4.9	71.8	95	31.9	20.2	0	80	600
c_nanus	A	f	2017-02-26	autumn	05:41:00	18:30:00	769	671	dense	none	none	0	0	0	56.6	0	28.9	37.8	15.6	8.5	22.2	yes	18.3	29.6	13.6	4.7	75.5	94.5	32.6	17.8	0	108.8	510
c_nanus	A	f	2017-02-27	autumn	05:42:00	18:29:00	767	673	dense	none	adlib	10.2	0	0	56.6	0	28.6	37.5	17.1	7.8	20.4	yes	16.4	27.6	14.1	3	88.1	99.3	41.1	12.9	0.4	325.1	810
c_nanus	A	f	2017-02-28	autumn	05:42:00	18:28:00	766	674	dense	none	adlib	10.1	0	0	56.6	0	28.8	38	16.4	8.5	21.6	yes	16.8	23.1	13.6	2.9	91	102.1	61	12.6	2	202.3	650
c_nanus	A	f	2017-03-01	autumn	05:43:00	18:27:00	764	676	dense	none	adlib	10.1	0.6	0.1	56.6	0	27.3	38	16.2	8.5	21.8	yes	17	26.6	13.6	2.9	93.7	102.1	52.5	11.5	3.4	NA	720
c_nanus	A	f	2017-03-02	autumn	05:44:00	18:26:00	762	678	dense	none	gud	10	3.9	0.4	56.6	0	30.3	38.2	16.3	7.9	22	yes	19.1	31.1	13.1	4.6	82.4	101.2	42.4	18.6	0	NA	600
c_nanus	A	f	2017-03-03	autumn	05:45:00	18:25:00	760	680	dense	none	adlib	10.1	0	0	56.6	0	30.4	37.9	18.6	7.4	19.3	yes	20	31.6	16.6	3.3	84	99.8	45	14.4	0	NA	500
c_nanus	A	f	2017-03-04	autumn	05:45:00	18:23:00	758	682	dense	none	adlib	10	0	0	56.6	0	29.8	37.9	17.5	8	20.4	yes	18.7	28.1	15.1	3.3	89.2	101.6	53.1	14.6	3	NA	620
c_nanus	A	f	2017-03-05	autumn	05:46:00	18:22:00	756	684	dense	smell	none	0	0	0	56.6	0	26	37.4	14.6	9	22.8	yes	18.1	27.6	13.6	4	82.3	99.3	46.3	16	0	NA	650
c_nanus	A	f	2017-03-06	autumn	05:47:00	18:21:00	754	686	dense	none	adlib	10.1	0.8	0.1	56.6	0	26.8	37.7	14.2	8.8	23.5	yes	17.4	28.6	9.6	5.8	70.7	95.9	33.3	20.8	0	NA	910
c_nanus	A	f	2017-03-07	autumn	05:47:00	18:20:00	753	687	dense	none	adlib	10.1	0	0	56.6	0	28.9	37.8	13.7	9.1	24.2	yes	16.3	26.6	10.1	4.8	72.1	95.5	36.6	18.2	0	NA	750
c_nanus	A	f	2017-03-08	autumn	05:48:00	18:19:00	751	689	dense	none	adlib	10.1	2.2	0.2	56.7	0.1	28.6	37.8	14.5	8.6	23.3	yes	17.1	29.1	11.1	5	72.1	97.4	32.6	20.1	0	NA	640
c_nanus	A	f	2017-03-09	autumn	05:49:00	18:18:00	749	691	dense	none	gud	9.9	8.1	0.8	56.7	0	22.5	38	12	9.7	26	yes	15.9	27.6	10.1	4.8	76.4	95.9	39.8	17.3	0	NA	740
c_nanus	A	f	2017-03-10	autumn	05:49:00	18:16:00	747	693	dense	none	adlib	10	4.4	0.4	56.7	0	23.4	37.3	11.3	9.8	25.9	yes	16.4	29.6	8.1	6.4	71.1	97.4	31.9	21.9	0	NA	940
c_nanus	A	f	2017-03-11	autumn	05:50:00	18:15:00	745	695	dense	none	adlib	10	0	0	56.7	0	26.2	37.7	12.9	9.2	24.9	yes	18.9	30.6	12.1	6.1	51.8	76.9	21.7	18.4	0	NA	880
c_nanus	A	f	2017-03-12	autumn	05:51:00	18:14:00	743	697	dense	none	none	0	0	0	56.7	0	27.4	37.8	16.6	7.7	21.2	yes	19.9	33.6	13.6	5.6	62.2	100.7	19.6	24.7	10	NA	840
c_nanus	A	f	2017-03-13	autumn	05:51:00	18:13:00	742	698	sparse	none	adlib	10.1	0	0	56.7	0	30.4	38.2	17.2	8.1	21	yes	16.1	21.6	13.6	2.1	91.8	101.2	72.5	7.8	8.4	NA	790
c_nanus	A	f	2017-03-14	autumn	05:52:00	18:12:00	740	700	sparse	none	adlib	10.1	0.9	0.1	57.2	0.5	30.2	37.9	18	7.5	19.9	yes	17.6	26.1	15.1	2.8	85.9	99.3	56.8	11.5	0	148	550
c_nanus	A	f	2017-03-15	autumn	05:53:00	18:10:00	737	703	sparse	none	adlib	10	0	0	57.6	0.4	31.3	38.5	18	6.9	20.5	yes	17.1	26.6	14.1	2.5	96.9	103	59.8	9.8	3	122.6	470
c_nanus	A	f	2017-03-16	autumn	05:53:00	18:09:00	736	704	sparse	none	gud	10.1	7.1	0.7	58.1	0.5	30.6	38.2	18.7	7.1	19.6	yes	20.2	31.1	15.6	4	79	99.8	42.4	16.1	0	339.2	440
c_nanus	A	f	2017-03-17	autumn	05:54:00	18:08:00	734	706	sparse	none	adlib	10	0	0	58.5	0.4	30.9	38	17.3	7.6	20.6	yes	17	23.1	14.6	2.3	91	102.1	63.9	11.3	6	285.2	600
c_nanus	A	f	2017-03-18	autumn	05:55:00	18:07:00	732	708	sparse	none	adlib	9.9	0	0	59	0.5	28.5	37.7	17.9	7.7	19.7	yes	18.2	27.1	15.6	2.4	97.6	103.9	63.3	8.6	17.6	131.7	650
c_nanus	A	f	2017-03-19	autumn	05:55:00	18:05:00	730	710	sparse	smell	none	0	0	0	59.5	0.5	29.1	38.4	18.2	8	20.1	yes	20.2	31.1	17.1	3.7	86.4	99.3	50.6	13.6	0.4	213.1	490
c_nanus	A	f	2017-03-20	autumn	05:56:00	18:04:00	728	712	sparse	none	adlib	10	1	0.1	59.9	0.4	30.2	37.8	20.2	7	17.7	yes	19.5	27.1	17.1	2.4	91.1	101.2	69.7	8.7	0.4	185.7	860
c_nanus	A	f	2017-03-21	autumn	05:57:00	18:03:00	726	714	sparse	none	adlib	10.1	1.3	0.1	60.4	0.5	30	38.4	17.7	8	20.6	yes	18.3	22.6	16.1	1.5	98.7	102.1	81.7	4	30.8	76.4	460
c_nanus	A	f	2017-03-22	autumn	05:57:00	18:02:00	725	715	sparse	none	adlib	10	0	0	60.8	0.4	29.7	38.5	17.5	8	20.9	yes	19.2	27.6	15.6	3.3	90.3	100.7	56.2	10.2	2.6	140.5	680
c_nanus	A	f	2017-03-23	autumn	05:58:00	18:01:00	723	717	sparse	none	gud	10.3	8.1	0.8	61.3	0.5	30.6	38.2	18.5	7.3	19.7	yes	19.3	29.6	15.6	3.4	89.5	101.2	52.5	12.8	10.8	141.8	560
c_nanus	A	f	2017-03-24	autumn	05:59:00	17:59:00	720	720	sparse	none	adlib	10.3	0	0	61.8	0.5	28.9	37.7	16.3	8.5	21.4	yes	16.2	25.6	13.1	2.8	96.9	102.1	64.5	8.6	2	315.5	650
c_nanus	A	f	2017-03-25	autumn	05:59:00	17:58:00	719	721	sparse	none	adlib	10	0	0	62.2	0.4	28.4	38.2	18.6	7.8	19.6	yes	19.6	26.6	17.1	2.4	90.6	100.7	61	10.6	0.8	277.4	510
c_nanus	A	f	2017-03-26	autumn	06:00:00	17:57:00	717	723	sparse	none	none	0	0	0	62.7	0.5	26.4	37.8	15.3	8.8	22.5	yes	18.9	28.1	14.1	3.8	89.5	101.6	46.3	13.2	0	253.4	830
c_nanus	A	f	2017-03-27	autumn	06:00:00	17:56:00	716	724	sparse	none	adlib	10.1	0	0	63.2	0.5	31	37.9	19	6.8	18.9	yes	20.4	33.1	15.1	4.6	79.2	101.2	41.8	17.6	0	255.5	770
c_nanus	A	f	2017-03-28	autumn	06:01:00	17:54:00	713	727	sparse	smell	adlib	10.1	0	0	63.6	0.4	32.5	37.8	20.2	6.1	17.6	yes	22.8	35.6	17.1	5.5	77.3	98.8	35.9	20.7	0	257.1	470
c_nanus	A	f	2017-03-29	autumn	06:02:00	17:53:00	711	729	sparse	none	adlib	10.1	0	0	64.1	0.5	33	38	20.8	5.7	17.2	yes	21.9	34.6	18.1	4.6	79.9	100.7	34.6	19.5	24.6	184.9	420
c_nanus	A	f	2017-03-30	autumn	06:02:00	17:52:00	710	730	sparse	none	gud	10	5.4	0.5	64.5	0.4	29.6	38	15.4	8.6	22.6	yes	16	19.6	13.6	2	97.5	102.6	83.8	4.3	18	115.3	570
c_nanus	A	f	2017-03-31	autumn	06:03:00	17:51:00	708	732	sparse	none	adlib	10	4.2	0.4	65	0.5	26.8	37.9	13.1	10.1	24.8	yes	13.5	18.1	11.1	2	92.8	102.1	74.7	7.7	0.6	172.5	610
c_nanus	A	f	2017-04-01	autumn	06:04:00	17:50:00	706	734	sparse	none	adlib	10	0	0	65.5	0.5	23.3	37.8	11.3	10.6	26.6	yes	13.2	19.1	9.6	2.5	91.6	101.2	69.7	9.6	0.2	118.8	780
c_nanus	A	f	2017-04-02	autumn	06:04:00	17:48:00	704	736	sparse	none	none	0	2.8	0	65.9	0.4	20.5	37.6	10.5	10.3	27.1	yes	12	18.6	8.6	2.4	96.3	102.6	71.4	5.9	1.8	371.9	960
c_nanus	A	f	2017-04-03	autumn	06:05:00	17:47:00	702	738	sparse	none	adlib	10.2	3.8	0.4	66.4	0.5	22.7	37.3	10.7	10.5	26.7	yes	12.2	19.6	8.1	3.4	89.4	101.6	59.2	11.9	0	461.3	1090
c_nanus	A	f	2017-04-04	autumn	06:05:00	17:46:00	701	739	sparse	none	adlib	10.1	3.8	0.4	66.8	0.4	26.1	38.1	10.8	10.8	27.3	yes	12.4	22.6	8.1	4.1	86.7	102.6	44.3	17.6	0.6	260.8	790
c_nanus	A	f	2017-04-05	autumn	06:06:00	17:45:00	699	741	sparse	none	adlib	10.1	3.6	0.4	67.3	0.5	20.3	37.4	9.5	10.3	28	yes	12.3	24.1	7.1	4.9	83.8	102.1	44.3	17.7	0	252.4	830
c_nanus	A	f	2017-04-06	autumn	06:07:00	17:44:00	697	743	sparse	smell	gud	10	6.1	0.6	67.8	0.5	26	38	14.1	9.3	23.9	yes	13.5	24.6	9.1	4.3	85.5	102.6	45	16.7	0	168.4	1200
c_nanus	A	f	2017-04-07	autumn	06:07:00	17:42:00	695	745	sparse	none	adlib	10.2	0	0	68.2	0.4	30.5	37.8	13.1	9.1	24.7	yes	13.6	25.1	9.1	4.7	85.5	102.1	39.2	18.8	0	202.3	430
c_nanus	A	f	2017-04-08	autumn	06:08:00	17:41:00	693	747	sparse	none	adlib	9.9	0	0	68.7	0.5	29.6	37.8	13.7	9	24	yes	14.4	25.6	9.6	4.9	84.3	100.2	46.3	17.5	0.4	117.4	520
c_nanus	A	f	2017-04-09	autumn	06:08:00	17:40:00	692	748	sparse	none	none	0	0	0	69.1	0.4	22.6	38	9.1	10.8	28.9	yes	14.4	25.6	7.6	4.5	67.6	90	29.2	15.6	0	156.3	610
c_nanus	A	f	2017-04-10	autumn	06:09:00	17:39:00	690	750	none	none	adlib	10.1	7.2	0.7	69.6	0.5	20.9	37.6	8.4	11.5	29.2	yes	11.4	23.1	6.6	4.7	71.1	98.3	25.8	21.6	0	365.5	940
c_nanus	A	f	2017-04-11	autumn	06:10:00	17:38:00	688	752	none	none	adlib	10.2	4.5	0.4	68.6	-1	24.6	37.5	12.8	9.4	24.7	yes	15.4	25.1	10.6	4.3	78.8	99.8	45.6	16.3	0	319.8	1010
c_nanus	A	f	2017-04-12	autumn	06:10:00	17:37:00	687	753	none	none	adlib	10	5.9	0.6	67.6	-1	23	37.7	11.9	10.3	25.7	yes	15.3	26.6	10.6	4.4	82.2	100.2	41.8	17.8	0	304.2	850
c_nanus	A	f	2017-04-13	autumn	06:11:00	17:35:00	684	756	none	none	gud	10.1	7.7	0.8	66.6	-1	28.7	37.7	16.8	8.4	20.9	yes	14.3	24.1	10.6	3.6	82.2	101.2	33.3	19.1	0	272.5	1110
c_nanus	A	f	2017-04-14	autumn	06:12:00	17:34:00	682	758	none	none	adlib	10	3.9	0.4	65.7	-0.9	23.4	38.2	8.5	11.8	29.7	yes	12.9	24.1	6.6	4.8	77.7	103	34.6	22.4	0	261.1	360
c_nanus	A	f	2017-04-15	autumn	06:12:00	17:33:00	681	759	none	none	adlib	10.1	0	0	64.7	-1	21.1	37.5	8.8	11.2	28.7	yes	13.8	25.6	7.6	5.5	72.5	101.2	31.3	23	0	215.9	980
c_nanus	A	f	2017-04-16	autumn	06:13:00	17:32:00	679	761	none	smell	none	0	4.8	0	63.7	-1	20.8	37.5	9	11	28.5	yes	14.1	26.1	8.1	5.3	71.6	100.7	35.3	19.6	0	194.2	1020
c_nanus	A	f	2017-04-17	autumn	06:13:00	17:31:00	678	762	none	none	adlib	10	6.3	0.6	62.7	-1	22.4	37.5	10.4	10.5	27.1	yes	14.6	26.6	9.1	4.6	81.5	101.6	32.6	21.7	0	177.6	990
c_nanus	A	f	2017-04-18	autumn	06:14:00	17:30:00	676	764	none	none	adlib	10.1	6.2	0.6	61.7	-1	20.5	37.7	9.5	10.4	28.1	yes	14.2	25.6	8.1	4.8	82.5	102.1	37.2	19.7	0	124.6	1070
c_nanus	A	f	2017-04-19	autumn	06:15:00	17:29:00	674	766	none	none	adlib	10.1	7.6	0.8	60.7	-1	20.8	37.5	10	10	27.6	yes	13.5	24.6	8.6	3.9	86.4	101.6	51.3	15.5	0	356.7	1090
c_nanus	A	f	2017-04-20	autumn	06:15:00	17:28:00	673	767	none	none	gud	0	0	0	59.7	-1	18.6	37	7.6	9.9	29.4	yes	12.9	23.6	6.6	4.7	85.7	102.6	48.8	17.1	0	332.1	1170
c_nanus	A	f	2017-04-21	autumn	06:16:00	17:27:00	671	769	none	none	adlib	10	8.5	0.9	58.8	-0.9	13.2	19.2	8.1	3.4	11	yes	13.3	26.1	7.1	4.9	84.2	103.5	42.4	17.5	2.6	355.8	1440
c_nanus	A	f	2017-04-22	autumn	06:17:00	17:26:00	669	771	none	none	adlib	10.3	0	0	57.8	-1	26.6	38.2	11.9	10.4	26.3	yes	15.1	28.1	10.6	4.3	80.5	97.9	33.3	18.7	0	310.5	910
c_nanus	A	f	2017-04-23	autumn	06:17:00	17:25:00	668	772	none	none	none	0	10.3	0	56.8	-1	21.6	37.8	9.3	10.9	28.5	yes	13.9	24.6	8.1	4	85.2	101.2	41.1	15.5	0	138.7	820
c_nanus	A	f	2017-04-24	autumn	06:18:00	17:24:00	666	774	none	none	adlib	10.1	4.4	0.4	55.8	-1	22.2	37.6	11.9	9.3	25.7	yes	15.6	27.1	10.6	4.8	76.4	98.3	33.3	20.8	0	54.3	1100
c_nanus	A	f	2017-04-25	autumn	06:18:00	17:23:00	665	775	none	smell	adlib	10.2	3.5	0.3	54.8	-1	32.5	37.8	15.1	7.4	22.7	yes	15.9	27.1	12.6	4.1	87.7	103	39.8	20.2	12.6	68.8	810
c_nanus	A	f	2017-04-26	autumn	06:19:00	17:22:00	663	777	none	none	adlib	10.1	2.4	0.2	53.8	-1	25.1	37.6	7.2	12.5	30.4	yes	8.9	20.6	5.1	4.4	91.2	101.2	68.5	7.7	1.2	38.6	400
c_nanus	A	f	2017-04-27	autumn	06:20:00	17:21:00	661	779	none	none	gud	10	4	0.4	52.9	-0.9	32.7	38	9.8	8	28.2	yes	8.4	18.1	5.1	2.7	91.1	102.6	65.6	9	0	24.8	770
c_nanus	A	f	2017-04-28	autumn	06:20:00	17:20:00	660	780	none	none	adlib	10.3	0	0	51.9	-1	29.1	38.1	8.6	11.3	29.5	yes	10.3	22.1	4.6	4.6	88.3	103.5	42.4	15.7	0	47.4	0
c_nanus	A	f	2017-04-29	autumn	06:21:00	17:19:00	658	782	none	none	adlib	10.1	0	0	50.9	-1	23.9	38	8.2	12.4	29.8	yes	12.2	24.1	5.1	5.6	78.6	102.1	37.2	19.3	0	183.7	510
c_nanus	A	f	2017-04-30	autumn	06:22:00	17:18:00	656	784	none	none	none	0	0	0	49.9	-1	20.6	37.6	7.1	12.3	30.5	yes	12.2	26.1	6.1	5.7	86.3	104.4	35.3	20.6	0	175.6	920
c_nanus	A	f	2017-05-01	autumn	06:22:00	17:17:00	655	785	none	none	adlib	10.1	0	0	48.9	-1	26.6	38	11.3	10.6	26.6	yes	13.6	25.1	9.1	4.3	83.2	99.3	42.4	16.2	0	146.8	950
c_nanus	A	f	2017-05-02	autumn	06:23:00	17:16:00	653	787	none	none	adlib	10	0	0	47.9	-1	25.8	37.8	10.3	11.3	27.5	yes	13.5	24.1	8.6	3.6	87.6	102.1	45.6	13	0	136.5	590
c_nanus	A	f	2017-05-03	autumn	06:24:00	17:15:00	651	789	none	none	adlib	10.1	0	0	46.9	-1	27.7	37.7	12.2	10.3	25.6	yes	12.7	22.6	10.1	2.8	91.1	102.1	54.9	10.6	0	115.9	830
c_nanus	A	f	2017-05-04	autumn	06:24:00	17:15:00	651	789	none	smell	gud	10	3.8	0.4	46	-0.9	31.5	38.4	13.5	8.1	24.9	yes	11	23.6	6.1	3.7	90.8	103.5	39.2	14	0	96	720
c_nanus	A	f	2017-05-05	autumn	06:25:00	17:14:00	649	791	none	none	adlib	10	0	0	45	-1	26.3	38.2	7.4	12.5	30.8	yes	10.8	25.1	4.6	5.9	78.7	100.7	33.9	20.8	0.2	102.5	90
c_nanus	A	f	2017-05-06	autumn	06:26:00	17:13:00	647	793	none	none	adlib	10	0	0	44	-1	20.3	38.4	8.3	11.2	30.1	yes	11.9	24.6	6.6	5.2	73.8	96.4	31.9	19.1	0	93.5	900
c_nanus	A	f	2017-05-07	autumn	06:26:00	17:12:00	646	794	none	none	none	0	0	0	43	-1	17.4	37.8	7.9	10.7	29.9	yes	12.1	23.6	7.1	5	78.7	102.6	39.2	21.1	0	83.4	1130
c_nanus	B	m	2016-06-06	winter	06:44:00	16:59:00	615	825	dense	none	adlib	10.2	0	0	29.5	0	32.3	38.9	7	9.2	31.9	yes	7.2	10.6	6.1	1	90.4	98.5	77.1	5.2	0	NA	940
c_nanus	B	m	2016-06-07	winter	06:45:00	16:59:00	614	826	dense	none	adlib	9.9	0	0	29.2	-0.3	36.2	38.3	34.2	1.1	4.2	no	8.9	25.6	6.6	3.3	83.8	98.9	31	12.3	0	NA	0
c_nanus	B	m	2016-06-08	winter	06:45:00	16:59:00	614	826	dense	none	adlib	9	0	0	28.9	-0.3	36.2	38.1	33.9	1.3	4.2	no	12	30.6	7.6	5.3	69.2	89.4	28.3	14.9	0	NA	0
c_nanus	B	m	2016-06-09	winter	06:46:00	16:59:00	613	827	dense	none	gud	10	3.1	0.3	28.6	-0.3	36.2	38.5	34.6	1.1	3.9	no	11	27.6	7.6	3.7	88.2	98.9	36.2	13	6	NA	0
c_nanus	B	m	2016-06-10	winter	06:46:00	16:59:00	613	827	dense	none	adlib	9.9	0	0	28.3	-0.3	36	38	33.7	1.3	4.4	no	10	25.6	6.6	3.7	85.5	99.9	31.6	14.9	0.2	NA	0
c_nanus	B	m	2016-06-11	winter	06:46:00	16:59:00	613	827	dense	none	adlib	10.3	0	0	28	-0.3	29.4	38.1	7.5	11.9	30.6	yes	8.6	26.1	4	5	82.5	98.5	29.6	17.9	0	NA	0
c_nanus	B	m	2016-06-12	winter	06:47:00	16:59:00	612	828	dense	smell	none	0	0	0	27.7	-0.3	22.9	37.3	7	13.3	30.4	yes	9	24.6	5.6	3.9	86.8	101.9	31	18.5	0	NA	540
c_nanus	B	m	2016-06-13	winter	06:47:00	16:59:00	612	828	dense	none	adlib	9.6	0	0	27.4	-0.3	21.4	37.6	7	12.8	30.6	yes	9.4	25.1	6.1	4	89.1	102.3	38.2	14.8	0.2	NA	900
c_nanus	B	m	2016-06-14	winter	06:47:00	16:59:00	612	828	dense	none	adlib	10.1	0	0	27.1	-0.3	23.6	38	6.1	13.7	31.8	yes	10	27.6	3.5	5.7	88	103.8	32.3	20.8	0	NA	710
c_nanus	B	m	2016-06-15	winter	06:48:00	16:59:00	611	829	dense	none	adlib	9.9	0	0	26.8	-0.3	22.6	38.1	6	13.1	32.2	yes	10.2	30.1	4.6	6.2	85.5	102.8	24.3	21.1	0.2	NA	770
c_nanus	B	m	2016-06-16	winter	06:48:00	16:59:00	611	829	dense	none	gud	10.7	0.3	0	26.5	-0.3	35.2	38.5	11.6	5.5	26.9	yes	11.9	30.1	7.1	4.8	79.3	100.9	22.9	19.8	0	NA	720
c_nanus	B	m	2016-06-17	winter	06:48:00	16:59:00	611	829	dense	none	adlib	10.6	0	0	26.2	-0.3	36.5	38	34.2	1.1	3.9	no	12.1	17.1	9.1	2	81.5	96	56.3	11.8	0.2	52.4	0
c_nanus	B	m	2016-06-18	winter	06:49:00	16:59:00	610	830	dense	none	adlib	10.4	0	0	25.9	-0.3	31.9	38	12.6	8.9	25.4	yes	12	15.6	10.6	1.4	97	102.8	82.5	4.9	4.8	97.9	0
c_nanus	B	m	2016-06-19	winter	06:49:00	16:59:00	610	830	dense	none	none	0	0	0	25.6	-0.3	19	37.1	8.3	11.4	28.8	yes	11	16.6	8.1	1.9	99.1	102.3	88.3	2.6	11	16.8	660
c_nanus	B	m	2016-06-20	winter	06:49:00	17:00:00	611	829	dense	none	adlib	10.1	9.3	0.9	25.4	-0.2	6.3	8.7	4.8	1.3	3.9	yes	6.9	21.1	5.1	2.3	94.1	100.9	40.7	8.4	1	85	1440
c_nanus	B	m	2016-06-21	winter	06:49:00	17:00:00	611	829	dense	smell	adlib	9.9	0	0	25.1	-0.3	21.9	37.9	6.7	13.5	31.2	yes	6.9	22.1	5.1	2.6	92	102.8	37.5	12.4	8.2	92.1	1060
c_nanus	B	m	2016-06-22	winter	06:50:00	17:00:00	610	830	dense	none	adlib	9.8	0	0	24.8	-0.3	21.3	38.1	5.8	13.5	32.3	yes	7.5	20.6	4.6	2.5	96.8	104.2	40.7	9.3	0.2	57.4	730
c_nanus	B	m	2016-06-23	winter	06:50:00	17:00:00	610	830	dense	none	gud	10	0	0	24.5	-0.3	33.2	38.7	7.7	8.3	30.9	yes	10.2	24.1	8.1	2.5	92.1	103.3	37.5	13.8	2.8	74.9	770
c_nanus	B	m	2016-06-24	winter	06:50:00	17:01:00	611	829	dense	none	adlib	10.3	0	0	24.2	-0.3	25.1	38	4.9	13.8	33	yes	4.6	25.1	-0.5	5.3	86.5	99.9	32.9	15.9	0.8	92.4	0
c_nanus	B	m	2016-06-25	winter	06:50:00	17:01:00	611	829	dense	none	adlib	10.2	0	0	23.9	-0.3	20	37.7	5.2	13.7	32.5	yes	2.6	20.1	-2	5	83.8	100.4	29	18.3	0.2	82.3	910
c_nanus	B	m	2016-06-26	winter	06:50:00	17:01:00	611	829	dense	none	none	0	0	0	23.6	-0.3	21.6	37.3	3.9	14.6	33.4	yes	5.9	18.1	3	3.7	81.4	101.4	31.6	18.2	0.6	78.8	730
c_nanus	B	m	2016-06-27	winter	06:50:00	17:01:00	611	829	dense	none	adlib	9.8	9.2	0.9	23.3	-0.3	3	4.2	2.5	0.6	1.8	yes	2.7	19.6	1	3	98.4	105.2	38.8	10.3	0.2	41.7	1340
c_nanus	B	m	2016-06-28	winter	06:50:00	17:02:00	612	828	dense	none	adlib	10.5	0	0	23	-0.3	20.1	38.2	4.2	14.4	34	yes	4.8	25.6	-1	6.1	89.1	104.2	21.6	20.4	0.2	66.7	1040
c_nanus	B	m	2016-06-29	winter	06:51:00	17:02:00	611	829	dense	none	adlib	10.8	9.2	0.9	22.7	-0.3	17.7	37.7	3.5	14.5	34.2	yes	7.5	27.6	2.5	6.3	70.1	93.5	18.1	22.7	0	263.1	780
c_nanus	B	m	2016-06-30	winter	06:51:00	17:03:00	612	828	dense	smell	gud	10.2	2.2	0.2	22.4	-0.3	32.2	38.3	8.8	9.2	29.5	yes	7.4	26.6	3.5	5.1	79.6	94	23.6	18	0	290.7	970
c_nanus	B	m	2016-07-01	winter	06:51:00	17:03:00	612	828	dense	none	adlib	10	0	0	22.1	-0.3	27.6	38.2	4.6	13.3	33.6	yes	5.3	23.6	1	5.7	84.5	102.3	29.6	20.7	0	275.9	0
c_nanus	B	m	2016-07-02	winter	06:51:00	17:03:00	612	828	dense	none	adlib	10	0	0	21.8	-0.3	22.1	38.2	4.8	14.1	33.4	yes	6.4	28.6	-0.5	7.3	80.4	102.3	16.7	25.7	0	216.9	700
c_nanus	B	m	2016-07-03	winter	06:51:00	17:04:00	613	827	dense	none	none	0	0	0	21.5	-0.3	21.8	37.7	5.1	14.1	32.6	yes	8.7	30.1	3	6	63	81.4	16	16.4	0	257.6	690
c_nanus	B	m	2016-07-04	winter	06:50:00	17:04:00	614	826	sparse	none	adlib	9.9	0	0	21.2	-0.3	24.9	38.3	8.5	12.9	29.8	yes	9.8	15.6	7.1	2.1	86.3	100.7	44.6	12.8	8.8	108.7	830
c_nanus	B	m	2016-07-05	winter	06:50:00	17:05:00	615	825	sparse	none	adlib	10	0	0	21.4	0.2	21.6	38	3.9	14.8	34.2	yes	5.8	22.6	2	4.2	90.3	101.2	48.1	10.9	0.2	47.8	680
c_nanus	B	m	2016-07-06	winter	06:50:00	17:05:00	615	825	sparse	none	adlib	10.2	10.2	1	21.7	0.3	5.3	8.2	4.5	0.8	3.7	yes	6.2	15.1	4.6	1.9	96.6	103	52.5	9.3	0.4	90	1310
c_nanus	B	m	2016-07-07	winter	06:50:00	17:05:00	615	825	sparse	none	gud	9.9	3.5	0.4	21.9	0.2	33.3	38.1	8.3	8.2	29.8	yes	9.1	14.6	7.6	1.7	95.4	103	71.9	7.3	0	61.1	900
c_nanus	B	m	2016-07-08	winter	06:50:00	17:06:00	616	824	sparse	none	adlib	10.3	0	0	22.2	0.3	27.5	38.1	6.2	12.7	31.9	yes	7.3	19.6	3.5	3.1	94.8	103.5	53.1	9.6	0.2	87.9	0
c_nanus	B	m	2016-07-09	winter	06:50:00	17:06:00	616	824	sparse	none	adlib	10.9	0	0	22.4	0.2	25.2	38.3	5.2	13.5	33.1	yes	6.6	27.1	1.5	4.3	93.5	103.9	29.2	12.7	0	134.7	630
c_nanus	B	m	2016-07-10	winter	06:50:00	17:07:00	617	823	sparse	smell	none	0	0	0	22.7	0.3	25.4	37.4	8.9	12.3	28.5	yes	10.9	29.6	5.6	5.6	76.3	98.8	20.3	21.4	0	142	660
c_nanus	B	m	2016-07-11	winter	06:49:00	17:07:00	618	822	sparse	none	adlib	10.2	0	0	22.9	0.2	35.1	38.1	12.3	4.1	25.9	yes	12.2	19.6	9.1	2.8	87	96.9	54.3	11.7	0	103	640
c_nanus	B	m	2016-07-12	winter	06:49:00	17:08:00	619	821	sparse	none	adlib	10	0	0	23.1	0.2	27.2	38.1	5.3	13.2	32.8	yes	8.2	16.1	3.5	3.3	83.3	97.9	35.3	11.2	0	92.3	0
c_nanus	B	m	2016-07-13	winter	06:49:00	17:08:00	619	821	sparse	none	adlib	10.7	0	0	23.4	0.3	21.7	38.3	4.6	14.4	33.7	yes	3.9	20.1	-0.5	4.5	72.4	93	23.8	18.5	0	117.2	740
c_nanus	B	m	2016-07-14	winter	06:49:00	17:09:00	620	820	sparse	none	gud	10.1	1.8	0.2	23.6	0.2	30.9	38.2	5.6	10.7	32.6	yes	5.1	26.1	-0.5	5.2	72.5	91.5	14.7	18.2	0	128.3	810
c_nanus	B	m	2016-07-15	winter	06:48:00	17:10:00	622	818	sparse	none	adlib	10.4	0	0	23.9	0.3	27.6	38.3	6.5	12.4	31.8	yes	7.6	26.6	2	6.1	70.7	93.5	12.5	23.6	0	105.8	0
c_nanus	B	m	2016-07-16	winter	06:48:00	17:10:00	622	818	sparse	none	adlib	9.9	0	0	24.1	0.2	26.6	38.5	9	11.6	29.5	yes	9.9	21.6	8.1	2.4	91.6	101.6	51.3	10.7	0	63.3	650
c_nanus	B	m	2016-07-17	winter	06:48:00	17:11:00	623	817	sparse	none	none	0	0	0	24.4	0.3	20.1	38	6.3	12.5	31.7	yes	11	29.6	5.1	5.6	90.2	103.5	34.6	18.2	0	123.3	700
c_nanus	B	m	2016-07-18	winter	06:47:00	17:11:00	624	816	sparse	none	adlib	10.3	0	0	24.6	0.2	24.9	38.5	11.6	11.2	26.9	yes	14	32.1	9.6	5.7	79.7	98.9	27.2	19.4	0	153.4	890
c_nanus	B	m	2016-07-19	winter	06:47:00	17:12:00	625	815	sparse	smell	adlib	9.8	0	0	24.9	0.3	28.1	37.9	14.1	9.5	23.8	yes	15.6	26.6	12.1	3.9	82.2	97	42	15.6	0	185.7	680
c_nanus	B	m	2016-07-20	winter	06:46:00	17:12:00	626	814	sparse	none	adlib	10.1	0	0	25.1	0.2	28.3	38.1	15.4	8.9	22.7	yes	15.8	26.1	14.1	2.7	91.8	102.8	45.8	15.9	6.8	172.2	610
c_nanus	B	m	2016-07-21	winter	06:46:00	17:13:00	627	813	sparse	none	gud	10.5	0.4	0	25.3	0.2	33.7	39	16.1	6.5	22.9	yes	14	19.1	12.1	1.7	99.5	103.8	78.2	5.2	5.6	74.9	780
c_nanus	B	m	2016-07-22	winter	06:45:00	17:13:00	628	812	sparse	none	adlib	10.9	0	0	25.6	0.3	35.3	38.5	32.6	1.7	5.8	yes	15.5	20.1	11.1	1.6	86	95	46.4	10.2	0.2	100.7	0
c_nanus	B	m	2016-07-23	winter	06:45:00	17:14:00	629	811	sparse	none	adlib	10.7	0	0	25.8	0.2	26.3	38.1	5.3	12.9	32.8	yes	6.1	17.6	2	4.4	79.4	96.5	42.6	16.4	0	139.2	180
c_nanus	B	m	2016-07-24	winter	06:44:00	17:15:00	631	809	sparse	none	none	0	0	0	26.1	0.3	19.1	37.3	4.8	13.4	32.5	yes	4.4	13.6	2	2.4	85.1	97	55.7	10	0	116.2	820
c_nanus	B	m	2016-07-25	winter	06:44:00	17:15:00	631	809	sparse	none	adlib	10	0	0	26.3	0.2	21.9	38	5	13.4	33	yes	5.6	17.1	1.5	4.7	75	97	36.2	18.6	0	165.9	860
c_nanus	B	m	2016-07-26	winter	06:43:00	17:16:00	633	807	sparse	none	adlib	9.8	0	0	26.6	0.3	22	38.1	5.4	13.2	32.6	yes	7.3	18.6	2.5	4.7	77.7	98	33.6	18.9	0	171.5	800
c_nanus	B	m	2016-07-27	winter	06:43:00	17:16:00	633	807	none	none	adlib	10.5	0	0	26.8	0.2	26.4	38.6	6.6	12.6	31.9	yes	6.6	17.1	1.5	4.5	80.1	101.6	37.9	19.6	0	168.4	800
c_nanus	B	m	2016-07-28	winter	06:42:00	17:17:00	635	805	none	smell	gud	10.1	2.2	0.2	26.8	0	35.6	38.9	20.1	2.2	18.9	yes	7.9	20.6	2	5.8	66	89	23.1	19.6	0	205.6	480
c_nanus	B	m	2016-07-29	winter	06:41:00	17:18:00	637	803	none	none	adlib	10	0	0	26.8	0	28.2	37.4	6	12.1	31.5	yes	7.7	23.1	0	6.7	75.8	102.1	25.1	24.9	0	240.1	0
c_nanus	B	m	2016-07-30	winter	06:41:00	17:18:00	637	803	none	none	adlib	10	0	0	26.8	0	25.7	37.7	6.8	12.3	30.9	yes	9.3	21.6	3.5	5.6	56.6	85.4	18.9	20.8	0	254.4	520
c_nanus	B	m	2016-07-31	winter	06:40:00	17:19:00	639	801	none	none	none	0	0	0	26.7	-0.1	24.7	37	5.8	12.8	31.2	yes	10.3	24.6	4	5.7	48	66.8	12.5	16.1	0	159	720
c_nanus	B	m	2016-08-01	winter	06:39:00	17:19:00	640	800	none	none	adlib	10	0	0	26.7	0	28	38.3	9.6	10.8	28.7	yes	11.1	25.1	5.6	5.8	54.5	79.1	14.7	20.5	0	170.4	700
c_nanus	B	m	2016-08-02	winter	06:38:00	17:20:00	642	798	none	none	adlib	10	0	0	26.7	0	30.7	38.2	8.1	9.8	30.1	yes	10.4	19.1	7.1	3.4	87.9	103.9	46.9	19.2	44.6	68.2	470
c_nanus	B	m	2016-08-03	winter	06:38:00	17:21:00	643	797	none	none	adlib	10.1	0	0	26.7	0	22.9	37.6	6.6	12.7	31.1	yes	6.3	8.6	4.6	0.7	98.5	103.5	85.9	4.6	10.6	19.9	590
c_nanus	B	m	2016-08-04	winter	06:37:00	17:21:00	644	796	none	none	gud	10	2.2	0.2	26.7	0	32	37.7	7.5	8.9	30.2	yes	6.3	11.6	3.5	2	92.2	101.2	71.9	7	0.2	72.3	790
c_nanus	B	m	2016-08-05	winter	06:36:00	17:22:00	646	794	none	none	adlib	10	0	0	26.7	0	30.2	37.8	9.4	9.9	28.5	yes	7.4	16.1	3.5	2.8	84.5	101.2	42.4	13.4	0	104.8	0
c_nanus	B	m	2016-08-06	winter	06:35:00	17:22:00	647	793	none	none	adlib	10.2	0	0	26.7	0	28.7	37.8	8	10.9	29.8	yes	8.1	18.6	3	4.4	77.8	101.6	32.6	22.9	0.2	113.9	410
c_nanus	B	m	2016-08-07	winter	06:35:00	17:23:00	648	792	none	smell	none	0	0	0	26.7	0	22.3	37.4	4.7	13.6	32.7	yes	7.9	15.6	3	3.6	72.2	95	42.4	16.3	0	93.3	480
c_nanus	B	m	2016-08-08	winter	06:34:00	17:24:00	650	790	none	none	adlib	10.1	0	0	26.6	-0.1	27.9	37.9	9.7	11.1	28.2	yes	7.4	18.1	2.5	4.3	77.4	100.2	43.7	18.5	0	155.3	930
c_nanus	B	m	2016-08-09	winter	06:33:00	17:24:00	651	789	none	none	adlib	10	0	0	26.6	0	34.9	38	14.7	3	23.3	yes	11	20.1	7.1	4.1	74.5	90.5	39.2	15.3	0	160.8	350
c_nanus	B	m	2016-08-10	winter	06:32:00	17:25:00	653	787	none	none	adlib	9.9	0	0	26.6	0	29.8	37.9	10.4	10.3	27.5	yes	11.6	21.6	7.6	3.9	84.4	103.3	44.3	17.9	2.4	192.4	0
c_nanus	B	m	2016-08-11	winter	06:31:00	17:25:00	654	786	none	none	gud	10	1.3	0.1	26.6	0	34.2	38.3	10.6	5.7	27.8	yes	6.8	16.1	1.5	3.7	84.3	95.5	42	9.7	0.2	196.1	510
c_nanus	B	m	2016-08-12	winter	06:30:00	17:26:00	656	784	none	none	adlib	10.2	0	0	26.6	0	27.3	38.2	6.3	12.8	31.9	yes	7.4	18.6	2	4.9	77.2	98.5	37.5	18	0	104.5	0
c_nanus	B	m	2016-08-13	winter	06:29:00	17:27:00	658	782	none	none	adlib	10	0	0	26.6	0	22.1	38.2	5.9	13.1	32.3	yes	7.5	18.1	3	4.3	73.4	94	34.3	17.4	0	113.2	690
c_nanus	B	m	2016-08-14	winter	06:28:00	17:27:00	659	781	none	none	none	0	0	0	26.6	0	19.3	37.5	6.3	12.5	31.2	yes	9.6	21.6	4	4.9	72.8	99.9	22.9	25.5	0	135.1	930
c_nanus	B	m	2016-08-15	winter	06:27:00	17:28:00	661	779	none	none	adlib	10.3	0	0	26.5	-0.1	25.2	38.5	6	12.7	32.5	yes	8.5	19.6	1.5	5.2	87	104.7	32.9	19.8	0	162.6	860
c_nanus	B	m	2016-08-16	winter	06:26:00	17:28:00	662	778	none	smell	adlib	10	0	0	26.5	0	22.1	38.3	6.1	12.8	32.2	yes	9.9	23.1	4	5.7	63	90.9	20.2	22.1	0	173	680
c_nanus	B	m	2016-08-17	winter	06:25:00	17:29:00	664	776	none	none	adlib	10.3	0	0	26.5	0	27.4	37.4	8.2	11.3	29.3	yes	9.9	23.1	3.5	5.6	69.1	94.5	29	21	0	198.8	810
c_nanus	B	m	2016-08-18	winter	06:24:00	17:29:00	665	775	none	none	gud	10.1	3.1	0.3	26.5	0	34.6	38.6	14	4.7	24.5	yes	10.9	24.6	3.5	6.1	67.3	96	21.6	23.6	0	217.9	520
c_nanus	B	m	2016-08-19	winter	06:23:00	17:30:00	667	773	none	none	adlib	10	0	0	26.5	0	35.5	38	33	1.5	5	no	11.8	22.1	8.6	3.3	74.5	99.9	34.9	19.5	0.6	127.7	0
c_nanus	B	m	2016-08-20	winter	06:22:00	17:31:00	669	771	none	none	adlib	9.5	0	0	26.5	0	24.3	38	5.1	13.8	33	yes	5.9	16.1	0.5	4.4	77.9	98	33.9	16.6	0	68.9	10
c_nanus	B	m	2016-08-21	winter	06:21:00	17:31:00	670	770	none	none	none	0	0	0	26.5	0	19.3	37.4	4.3	13.6	33.1	yes	7.8	18.6	2	5.1	67.6	94.5	21	21.1	0	165.9	850
c_nanus	B	m	2016-08-22	winter	06:20:00	17:32:00	672	768	none	none	adlib	9.7	0	0	26.4	-0.1	25.3	37.9	10.9	11.4	27	yes	10.9	16.1	9.1	1.7	94.5	102.6	57.4	12.3	12.6	35	920
c_nanus	B	m	2016-08-23	winter	06:19:00	17:32:00	673	767	none	none	adlib	10	0	0	26.4	0	26.5	37.6	9.1	11.9	28.5	yes	10.1	15.1	7.6	2.1	94.6	103	70.8	9.7	24.2	35	580
c_nanus	B	m	2016-08-24	winter	06:18:00	17:33:00	675	765	none	none	adlib	10.8	0	0	26.4	0	22	38.1	5.4	13.3	32.6	yes	7.8	10.6	4.6	2.1	101.1	103.9	91.5	2.3	10	20.9	750
c_nanus	B	m	2016-08-25	winter	06:17:00	17:33:00	676	764	none	smell	gud	10.2	10.2	1	26.4	0	4.5	6.7	2.5	1.5	4.2	yes	4.3	12.6	0.5	2.8	96.2	104.8	51.3	11.1	0.2	66	1340
c_nanus	B	m	2016-08-26	winter	06:16:00	17:34:00	678	762	none	none	adlib	10	10	1	26.4	0	4.5	8.3	2.2	2.1	6.1	yes	5.3	14.6	1	4.2	80.8	98.8	40.5	17.1	0	111.2	1440
c_nanus	B	m	2016-08-27	winter	06:14:00	17:35:00	681	759	none	none	adlib	10.3	0	0	26.4	0	26.5	38.3	7.2	12	31.1	yes	6.9	17.1	2.5	3.4	84.8	101.6	37.2	14.9	0	143.7	890
c_nanus	B	m	2016-08-28	winter	06:13:00	17:35:00	682	758	none	none	none	0	0	0	26.4	0	20.2	37.6	4.2	13.9	33.4	yes	9	21.6	2.5	5.4	59.7	80.7	20.3	15.6	0	150.3	550
c_nanus	B	m	2016-08-29	winter	06:12:00	17:36:00	684	756	none	none	adlib	10.1	0	0	26.4	0	33.2	38	15.1	5.8	23	yes	12	23.6	6.6	5.2	71.7	98.8	18.9	26.8	0	184.7	890
c_nanus	B	m	2016-08-30	winter	06:11:00	17:36:00	685	755	none	none	adlib	10	0	0	26.3	-0.1	30.7	38.6	12.2	9	26.4	yes	13.5	25.1	8.6	4.7	75.9	93	33.9	17.3	0	198.5	60
c_nanus	B	m	2016-08-31	winter	06:10:00	17:37:00	687	753	none	none	adlib	10.1	0	0	26.3	0	29.8	38.1	13	9.5	25.1	yes	13	18.6	11.6	1.6	93.4	102.1	63.3	10.6	5.6	81.4	380
c_nanus	B	m	2016-09-01	winter	06:09:00	17:37:00	688	752	none	none	gud	10	0	0	26.3	0	34.6	38.4	13.7	4.8	24.7	yes	13.4	16.6	11.6	1.4	91.4	99.3	66.3	6.3	0.2	109.6	530
c_nanus	B	m	2016-09-02	spring	06:07:00	17:38:00	691	749	dense	none	adlib	10.1	0	0	26.3	0	35.6	38.7	33.5	1.4	5.2	no	12.2	20.1	8.6	3.5	86.8	101.9	53.2	14.4	9	97.8	0
c_nanus	B	m	2016-09-03	spring	06:06:00	17:39:00	693	747	dense	none	adlib	9.8	0	0	26.2	-0.1	28.2	38	8	11.5	30	yes	8.3	15.6	5.1	2.8	82.6	98	49.6	10.9	0.2	288.2	0
c_nanus	B	m	2016-09-04	spring	06:05:00	17:39:00	694	746	dense	smell	none	0	0	0	26.1	-0.1	16.9	37.1	3.7	13.9	33.5	yes	7.5	20.1	1.5	4.7	73.4	96.5	28.3	17	0	326.5	710
c_nanus	B	m	2016-09-05	spring	06:04:00	17:40:00	696	744	dense	none	adlib	10.1	0	0	26	-0.1	21.4	37.6	5	13.1	32.6	yes	10.6	22.6	3.5	5.8	74.9	101.4	25.6	26.3	0	113.1	910
c_nanus	B	m	2016-09-06	spring	06:03:00	17:40:00	697	743	dense	none	adlib	10	0	0	26	0	28.1	37.6	8.4	10.8	29.3	yes	11.4	23.1	5.6	5.6	79.1	101.4	36.2	20.9	0	126.1	770
c_nanus	B	m	2016-09-07	spring	06:01:00	17:41:00	700	740	dense	none	adlib	10.1	0	0	25.9	-0.1	29.3	37.4	10.8	10	26.6	yes	13	22.1	8.1	4.1	77.6	99.4	40.7	18.3	0	144.7	450
c_nanus	B	m	2016-09-08	spring	06:00:00	17:41:00	701	739	dense	none	gud	9.9	0	0	25.8	-0.1	35.2	38.3	19.2	2.2	19.2	yes	12.7	22.6	8.1	4.2	77.1	97	41.4	18.2	0	136.6	530
c_nanus	B	m	2016-09-09	spring	05:59:00	17:42:00	703	737	dense	none	adlib	10.1	0	0	25.7	-0.1	30.7	38	11.8	9.2	26.2	yes	13.2	21.1	10.1	2.4	85	99.4	47.1	12.7	2.8	50.1	100
c_nanus	B	m	2016-09-10	spring	05:58:00	17:42:00	704	736	dense	none	none	0	0	0	25.6	-0.1	17.1	37.1	5.3	12.6	31.8	yes	9.7	21.1	4.6	4.5	84.3	103.3	37.5	17	0	137.7	690
c_nanus	B	m	2016-09-11	spring	05:56:00	17:43:00	707	733	dense	none	adlib	10.2	0	0	25.5	-0.1	24.3	37.8	7.2	11.9	30.6	yes	12	23.1	5.6	5.5	72.4	99.9	27.6	21.8	0	179.9	890
c_nanus	B	m	2016-09-12	spring	05:55:00	17:43:00	708	732	dense	none	adlib	9.9	0	0	25.5	0	29.8	38	12	9.1	25.9	yes	13.7	25.6	8.1	5.2	70.6	99.9	29.6	20.4	0	190.6	700
c_nanus	B	m	2016-09-13	spring	05:54:00	17:44:00	710	730	dense	smell	adlib	10	0	0	25.4	-0.1	26.4	38.1	13.1	10.6	25	yes	13.7	18.6	12.1	1.7	93.8	101.9	69.2	8.6	7.8	61.5	460
c_nanus	B	m	2016-09-14	spring	05:53:00	17:45:00	712	728	dense	none	adlib	10	0	0	25.3	-0.1	26.5	38.1	14.2	9.8	23.9	yes	13.7	18.1	12.1	1.4	95.5	100.9	78.2	4.8	5	90.5	900
c_nanus	B	m	2016-09-15	spring	05:51:00	17:45:00	714	726	dense	none	gud	9.9	0.6	0.1	25.2	-0.1	35	38.3	16.3	3	22	yes	10.4	17.1	6.1	2.6	96.2	102.3	74.9	6	5.2	56.6	550
c_nanus	B	m	2016-09-16	spring	05:50:00	17:46:00	716	724	dense	none	adlib	10	0	0	25.1	-0.1	29.9	38	9.1	10	29	yes	9.1	21.6	4	4.1	87.8	104.2	39.5	15.1	0	218.8	40
c_nanus	B	m	2016-09-17	spring	05:49:00	17:46:00	717	723	dense	none	adlib	10.3	0	0	25	-0.1	35.4	38	32.3	1.4	5.6	yes	13.8	23.6	10.6	3.2	77.7	99.8	37.5	17.7	3.4	119.5	400
c_nanus	B	m	2016-09-18	spring	05:48:00	17:47:00	719	721	dense	none	none	0	0	0	25	0	21.5	37.5	7	12.8	30.6	yes	11.4	19.1	6.6	3.6	90.2	99.8	60.4	8	2.2	161.3	100
c_nanus	B	m	2016-09-19	spring	05:46:00	17:47:00	721	719	dense	none	adlib	10	0	0	24.9	-0.1	23.7	37.6	6.4	12.6	31.2	yes	9.3	20.1	3.5	4.7	82	100.7	41.1	18.1	0	287.5	910
c_nanus	B	m	2016-09-20	spring	05:45:00	17:48:00	723	717	dense	none	adlib	10	0	0	24.8	-0.1	28.8	38	10.8	10.2	27.2	yes	12.6	24.1	8.1	3.7	64.4	100.2	20.3	26	3.8	278.4	690
c_nanus	B	m	2016-09-21	spring	05:44:00	17:48:00	724	716	dense	none	adlib	10	0	0	24.7	-0.1	29.1	37.6	8.8	10.5	28.8	yes	10.3	16.1	7.1	2.7	92.1	100.2	81.2	5	3.2	258.1	410
c_nanus	B	m	2016-09-22	spring	05:42:00	17:49:00	727	713	dense	smell	gud	10.1	1.1	0.1	24.6	-0.1	35	38	15.8	2.7	22.2	yes	9.2	16.6	6.6	2.6	86.5	98.8	64.5	10	0.2	318.5	440
c_nanus	B	m	2016-09-23	spring	05:41:00	17:50:00	729	711	dense	none	adlib	10	0	0	24.5	-0.1	35	37.5	32.1	1.5	5.4	yes	11.2	23.1	6.1	4.4	83.1	100.7	36.6	16.7	0	125.3	0
c_nanus	B	m	2016-09-24	spring	05:40:00	17:50:00	730	710	dense	none	adlib	10.7	0	0	24.5	0	35.3	38.1	32.2	1.8	5.9	yes	13.1	23.6	9.1	3.9	77	94.5	39.2	16.9	0.6	114.3	240
c_nanus	B	m	2016-09-25	spring	05:39:00	17:51:00	732	708	dense	none	none	0	0	0	24.4	-0.1	21.3	37.3	8.1	12.2	29.2	yes	11	20.1	7.1	3	88.4	100.2	38.5	13.9	1.2	90.6	340
c_nanus	B	m	2016-09-26	spring	05:37:00	17:51:00	734	706	dense	none	adlib	10	0	0	24.3	-0.1	22.1	37.6	5.5	12.9	32.1	yes	10.4	22.1	3	5.5	73.3	97.9	35.3	19.5	0	136.3	900
c_nanus	B	m	2016-09-27	spring	05:36:00	17:52:00	736	704	sparse	none	adlib	10	0	0	24.2	-0.1	27.2	38.1	8	11.8	30.1	yes	11	21.1	4	5.1	66.6	91.9	25.6	21.7	0	153.9	780
c_nanus	B	m	2016-09-28	spring	05:35:00	17:52:00	737	703	sparse	none	adlib	9.9	0	0	24.2	0	32	37.8	14.5	7.4	23.3	yes	13.3	22.1	8.6	3.8	62.9	91.4	25	18.2	0.2	159.5	500
c_nanus	B	m	2016-09-29	spring	05:34:00	17:53:00	739	701	sparse	none	gud	9.9	0.4	0	24.2	0	35.4	38.1	33.3	1.5	4.9	no	8.5	14.1	3.5	3.2	85.5	100.4	48.9	13.7	3.4	64.7	340
c_nanus	B	m	2016-09-30	spring	05:32:00	17:54:00	742	698	sparse	none	adlib	10.1	0	0	24.2	0	26.8	37.1	7.1	12.2	30	yes	8.6	18.1	5.6	3	70.5	82.5	47.7	9.7	0	192.8	0
c_nanus	B	m	2016-10-01	spring	05:31:00	17:54:00	743	697	sparse	none	none	0	0	0	24.2	0	19.7	37.5	6.5	12.5	31	yes	11.3	23.1	5.6	4.8	72.1	95.5	36.2	17.7	0	220.9	750
c_nanus	B	m	2016-10-02	spring	05:30:00	17:55:00	745	695	sparse	smell	adlib	9.9	0	0	24.2	0	28.1	38	14.9	9.4	23.1	yes	15.6	25.6	12.1	3.8	58.4	95.5	20.2	17.8	0.2	179.7	880
c_nanus	B	m	2016-10-03	spring	05:29:00	17:55:00	746	694	sparse	none	adlib	9.9	0	0	24.2	0	20.1	37.6	5.3	13.1	32.4	yes	8.9	17.6	4.6	3.4	85.8	99.4	43.9	12.8	5.2	209.7	690
c_nanus	B	m	2016-10-04	spring	05:27:00	17:56:00	749	691	sparse	none	adlib	9.9	0	0	24.3	0.1	21.7	37.9	7.7	12.3	30.2	yes	11.4	19.6	6.6	3.8	66.7	90.9	23.6	16.2	0.2	247	870
c_nanus	B	m	2016-10-05	spring	05:26:00	17:57:00	751	689	sparse	none	adlib	10.1	0	0	24.3	0	23.3	37.9	6.6	12.7	31.3	yes	11	22.1	5.1	5.4	54.2	77.1	18.8	18.4	0	273.8	800
c_nanus	B	m	2016-10-06	spring	05:25:00	17:57:00	752	688	sparse	none	gud	10	0	0	24.3	0	35.7	38.8	25.1	1.9	13.7	yes	14.7	26.1	8.6	5.5	58.3	83	20.2	19.3	0	297.9	720
c_nanus	B	m	2016-10-07	spring	05:24:00	17:58:00	754	686	sparse	none	adlib	10.1	0	0	24.3	0	35.2	38.1	32	1.7	6.1	yes	16.2	28.1	10.6	5.2	50.2	67.5	19.5	13.3	0	353.9	0
c_nanus	B	m	2016-10-08	spring	05:23:00	17:59:00	756	684	sparse	none	adlib	10.4	0	0	24.3	0	30.9	37.9	13.2	8.4	24.7	yes	16	27.1	11.1	4.6	71.5	100.4	32.3	20.6	0	312.2	160
c_nanus	B	m	2016-10-09	spring	05:21:00	17:59:00	758	682	sparse	none	none	0	0	0	24.3	0	26.2	37.3	12.7	10	24.6	yes	17.2	28.6	11.1	5.8	75.9	97.5	38.2	19.5	0	353.9	380
c_nanus	B	m	2016-10-10	spring	05:20:00	18:00:00	760	680	sparse	none	adlib	10	0	0	24.3	0	27.6	38.1	10.2	11.1	28	yes	17.5	31.1	8.6	5.9	66.7	94	30.3	17.6	0.4	115.8	800
c_nanus	B	m	2016-10-11	spring	05:19:00	18:01:00	762	678	sparse	smell	adlib	10.1	0	0	24.3	0	19.7	38	4.8	12.7	33.1	yes	9.9	22.1	3	5.6	66.1	88.3	33.6	16.8	0	123.3	750
c_nanus	B	m	2016-10-12	spring	05:18:00	18:01:00	763	677	sparse	none	adlib	10.2	0	0	24.3	0	24.9	37.4	6.5	12.2	31	yes	11.1	23.1	5.1	5.4	67.4	93.5	32.3	18.1	0	134	810
c_nanus	B	m	2016-10-13	spring	05:17:00	18:02:00	765	675	sparse	none	gud	9.9	0	0	24.3	0	34.2	38.3	15.3	4.7	23	yes	9	18.6	6.1	3.4	88.4	101.6	46.3	15.8	2.2	122.6	750
c_nanus	B	m	2016-10-14	spring	05:16:00	18:03:00	767	673	sparse	none	adlib	10.1	0	0	24.3	0	29.6	38.1	8.5	10.6	29.6	yes	11.2	21.6	4.6	5.3	73.8	100.2	33.9	23.4	0	160.8	0
c_nanus	B	m	2016-10-15	spring	05:14:00	18:03:00	769	671	sparse	none	none	0	0	0	24.3	0	22.9	37.5	8.4	11.9	29.2	yes	14	24.1	7.6	5.3	57.8	83.8	26.5	18.2	0	193.5	540
c_nanus	B	m	2016-10-16	spring	05:13:00	18:04:00	771	669	sparse	none	adlib	10.1	0	0	24.3	0	31.6	38.3	15.7	7.9	22.6	yes	16.4	27.6	12.6	4.1	57.9	88.5	25.8	17	0.2	187.7	720
c_nanus	B	m	2016-10-17	spring	05:12:00	18:05:00	773	667	sparse	none	adlib	10.1	0	0	24.3	0	25	38	6.6	12.7	31.4	yes	8.2	18.1	4.6	3.6	94.6	102.6	54.9	12.5	9.2	221.2	400
c_nanus	B	m	2016-10-18	spring	05:11:00	18:05:00	774	666	sparse	none	adlib	9.9	0	0	24.4	0.1	27.9	38.5	9.6	10.5	29	yes	12.7	21.6	7.1	4.7	70.7	91	36.6	18.7	0	276.3	760
c_nanus	B	m	2016-10-19	spring	05:10:00	18:06:00	776	664	sparse	none	adlib	10.1	0	0	24.4	0	30.8	38	11.8	8.8	26.2	yes	13.9	24.1	7.1	5.2	69.9	100.7	32.6	23.3	0	243.5	480
c_nanus	B	m	2016-10-20	spring	05:09:00	18:07:00	778	662	sparse	smell	gud	10.1	0	0	24.4	0	35.6	38.7	33.1	1.7	5.5	no	15.8	25.6	9.6	5	73.9	98.8	28.6	24.3	0	327.6	410
c_nanus	B	m	2016-10-21	spring	05:08:00	18:07:00	779	661	sparse	none	adlib	10.1	0	0	24.4	0	35.3	38.4	33.3	1.6	5.1	no	17.2	25.6	13.6	3.6	81	99.8	45	16.8	16.6	194	0
c_nanus	B	m	2016-10-22	spring	05:07:00	18:08:00	781	659	sparse	none	adlib	9.9	0	0	24.4	0	25.8	37.8	6.5	12.7	31.2	yes	8	15.1	1.5	4.6	93.1	103.5	50.6	13.9	9.4	123.2	0
c_nanus	B	m	2016-10-23	spring	05:06:00	18:09:00	783	657	sparse	none	none	0	0	0	24.4	0	19.6	37.4	5	13	32.4	yes	9.9	18.1	4	4.5	68.4	92	38.5	16.5	0	354.4	760
c_nanus	B	m	2016-10-24	spring	05:05:00	18:10:00	785	655	none	none	adlib	10.7	0	0	24.4	0	29	37.6	9.7	10.3	28	yes	11.5	22.6	5.1	5.3	62.8	87.8	34.3	18	0	116.5	840
c_nanus	B	m	2016-10-25	spring	05:04:00	18:10:00	786	654	none	none	adlib	10	0	0	24.4	0	31.2	38.4	12.3	8.6	26.1	yes	15	25.6	8.1	5.7	52.3	74.3	24.3	16.6	0	140.9	400
c_nanus	B	m	2016-10-26	spring	05:03:00	18:11:00	788	652	none	none	adlib	9.9	0	0	24.4	0	32	38.1	15.9	6.8	22.2	yes	17.3	27.6	11.1	4.9	52.7	74.3	27.6	13.9	0	164.5	390
c_nanus	B	m	2016-10-27	spring	05:02:00	18:12:00	790	650	none	none	gud	9.9	1.3	0.1	24.4	0	35.6	38.5	33.6	1.5	4.9	no	16.5	28.6	10.1	4.8	69.7	96	25	18.5	0.6	100.6	320
c_nanus	B	m	2016-10-28	spring	05:01:00	18:13:00	792	648	none	none	adlib	10.1	0	0	24.4	0	35.6	38.3	33.7	1.3	4.6	no	13.6	26.6	9.1	4.4	90.3	101.4	52.6	13.9	6.4	210.7	0
c_nanus	B	m	2016-10-29	spring	05:00:00	18:13:00	793	647	none	none	adlib	10.2	0	0	24.5	0.1	31.8	38.1	14.9	7.6	23.2	yes	16.7	26.6	11.1	5	79.5	98.9	45.2	17	0	165.5	0
c_nanus	B	m	2016-10-30	spring	04:59:00	18:14:00	795	645	none	smell	none	0	0	0	24.5	0	29.3	37.4	16.3	8.3	21.1	yes	17.6	28.1	14.6	3.6	84.2	101.9	44.6	18.7	14.6	168.4	350
c_nanus	B	m	2016-10-31	spring	04:58:00	18:15:00	797	643	none	none	adlib	10.6	0	0	24.5	0	30.9	38.1	14.4	8.2	23.7	yes	14.9	25.1	9.1	4.2	86.7	102.8	38.2	16.2	0	239.8	640
c_nanus	B	m	2016-11-01	spring	04:58:00	18:16:00	798	642	none	none	adlib	10.1	0	0	24.5	0	28.4	37.9	9.7	10.7	28.2	yes	14	26.1	7.1	5.8	60	79.8	33.6	16.4	0	241.9	340
c_nanus	B	m	2016-11-02	spring	04:57:00	18:17:00	800	640	none	none	adlib	9.9	0	0	24.5	0	30.1	37.6	11.4	9.1	26.2	yes	14	24.1	6.1	5.3	59.6	87.8	30.3	18	0	267.1	540
c_nanus	B	m	2016-11-03	spring	04:56:00	18:17:00	801	639	none	none	gud	10.1	1.7	0.2	24.5	0	35.5	38.1	33.4	1.3	4.7	no	16.4	26.1	9.6	5.5	60	86.2	29	18.3	0	343	440
c_nanus	B	m	2016-11-04	spring	04:55:00	18:18:00	803	637	none	none	adlib	10	0	0	24.5	0	35.4	38.1	33	1.6	5.1	no	18	28.6	11.6	5.5	47.8	66.9	24.3	13.4	0	329.4	0
c_nanus	B	m	2016-11-05	spring	04:54:00	18:19:00	805	635	none	none	adlib	10.3	0	0	24.5	0	28.6	37.3	9.3	10.4	28	yes	14.8	28.6	6.1	7	47.8	77.6	21.6	17.3	0	354.5	70
c_nanus	B	m	2016-11-06	spring	04:54:00	18:20:00	806	634	none	none	none	0	0	0	24.5	0	27.6	37.6	10.3	10.4	27.3	yes	16.1	30.1	8.6	6.1	47.6	73.7	20.9	14	0	146.5	490
c_nanus	B	m	2016-11-07	spring	04:53:00	18:21:00	808	632	none	none	adlib	10.3	0	0	24.6	0.1	32.5	38.4	18.7	5.9	19.7	yes	20.8	32.1	13.6	5.7	45.3	72.5	19.5	12.2	0	167	630
c_nanus	B	m	2016-11-08	spring	04:52:00	18:22:00	810	630	none	smell	adlib	10	0	0	24.6	0	30.8	38.1	16.1	7.8	22	yes	19.4	34.6	13.6	6.1	68.3	93	31.3	17.4	3.8	65.7	310
c_nanus	B	m	2016-11-09	spring	04:51:00	18:22:00	811	629	none	none	adlib	10.1	0	0	24.6	0	29.6	38.1	14.7	8.6	23.4	yes	15.8	26.1	12.1	4.3	84.5	100.2	42.4	18.2	8.4	103.4	510
c_nanus	B	m	2016-11-10	spring	04:51:00	18:23:00	812	628	none	none	gud	9.9	0.4	0	24.6	0	35.6	38.1	32.2	1.8	5.9	yes	18.3	26.6	12.6	4.1	64.5	85.9	38.5	14	0	216.1	540
c_nanus	B	m	2016-11-11	spring	04:50:00	18:24:00	814	626	none	none	adlib	9.9	0	0	24.6	0	32.8	37.5	18.9	5.8	18.6	yes	19.5	26.1	15.1	3.4	71.4	95.9	43.1	12.4	2.8	228.4	0
c_nanus	B	m	2016-11-12	spring	04:49:00	18:25:00	816	624	none	none	adlib	10	0	0	24.6	0	35	37.8	32.2	1.9	5.6	yes	21.3	29.1	17.1	3.8	71	90.5	34.6	13.8	0	36.5	350
c_nanus	B	m	2016-11-13	spring	04:49:00	18:26:00	817	623	none	none	none	0	0	0	24.6	0	22.8	37.5	9.6	11.5	27.9	yes	15.9	29.1	8.6	6	50.6	80.1	31.3	15.4	0	261.3	450
c_nanus	B	m	2016-11-14	spring	04:48:00	18:27:00	819	621	none	none	adlib	10.1	0	0	24.6	0	24.5	37.3	10.5	10.7	26.8	yes	13	23.6	8.6	3.8	72.8	95.9	36.6	18.6	0	185.5	970
c_nanus	B	m	2016-11-15	spring	04:48:00	18:27:00	819	621	none	none	adlib	10.1	0	0	24.6	0	27.3	38.4	10.3	10.1	28.1	yes	14.9	27.1	8.1	5.4	62.9	87.5	31.9	16.3	0	310.9	670
c_nanus	B	m	2016-11-16	spring	04:47:00	18:28:00	821	619	none	none	adlib	10.1	0	0	24.6	0	30.5	37.8	12.7	8.8	25.2	yes	17.4	28.6	9.6	6	66.5	96.9	29.2	25	0	376.9	600
c_nanus	B	m	2016-11-17	spring	04:47:00	18:29:00	822	618	none	smell	gud	10.1	1.6	0.2	24.7	0.1	35.2	38	33.1	1.3	4.9	no	18.4	30.6	9.6	6.8	62.1	95.9	23.1	27.1	0	392	410
c_nanus	B	m	2016-11-18	spring	04:46:00	18:30:00	824	616	none	none	adlib	9.9	0	0	24.7	0	35.1	37.8	33	1.5	4.8	yes	21.6	34.1	13.1	6.5	49.7	78.5	17.5	19.7	0	141.3	0
c_nanus	B	m	2016-11-19	spring	04:46:00	18:31:00	825	615	none	none	adlib	10.3	0	0	24.7	0	33.1	37.9	17.9	5.7	20	yes	21.9	35.1	12.6	7.1	49.9	92.5	16.1	23.9	0	116.9	80
c_nanus	B	m	2016-11-20	spring	04:45:00	18:32:00	827	613	none	none	none	0	0	0	24.7	0	30.3	37.5	15.2	8.1	22.3	yes	21.5	34.1	13.1	6.7	56.8	89	13.9	27.6	0	58.6	340
c_nanus	B	m	2016-11-21	summer	04:45:00	18:33:00	828	612	dense	none	adlib	10.5	0	0	24.7	0	32	38.3	15.4	7.5	23	yes	21	33.6	11.6	7.1	42	66.2	14.7	17.7	0	128.9	550
c_nanus	B	m	2016-11-22	summer	04:45:00	18:33:00	828	612	dense	none	adlib	10	0	0	24.7	0	31.2	38.1	14.9	7.9	23.2	yes	20.8	34.6	11.6	7	54.9	92.5	13.9	26.1	0	127	350
c_nanus	B	m	2016-11-23	summer	04:44:00	18:34:00	830	610	dense	none	adlib	9.9	0	0	24.8	0.1	28.8	38.3	12.3	9.9	26	yes	19.5	32.1	10.6	6.4	55.7	94	18.9	22.3	0	143	420
c_nanus	B	m	2016-11-24	summer	04:44:00	18:35:00	831	609	dense	none	gud	10.6	1.9	0.2	24.8	0	34.9	37.9	21.2	3	16.7	yes	16.8	28.6	8.1	6.5	52.1	93.5	16.1	26.3	0	151.1	600
c_nanus	B	m	2016-11-25	summer	04:44:00	18:36:00	832	608	dense	none	adlib	10	0	0	24.9	0.1	32	38	14.1	7.8	23.8	yes	17.5	30.1	8.6	6.1	49.3	92.5	20.3	22.7	0	246.4	0
c_nanus	B	m	2016-11-26	summer	04:44:00	18:37:00	833	607	dense	none	adlib	10.2	0	0	24.9	0	32.3	38.2	16.3	7.3	21.9	yes	19.9	31.1	12.1	5.8	59.3	96.9	23.1	25.7	0	238.2	340
c_nanus	B	m	2016-11-27	summer	04:43:00	18:38:00	835	605	dense	smell	none	0	0	0	25	0.1	28.4	37.6	14.2	9	23.3	yes	20	30.1	12.6	5.8	64.9	98.8	24.5	27.8	0	176.8	350
c_nanus	B	m	2016-11-28	summer	04:43:00	18:39:00	836	604	dense	none	adlib	10.4	0	0	25	0	29	38	14.1	8.6	23.9	yes	19.3	30.1	12.6	5.8	55.7	76.9	27.2	16.3	0	282.6	680
c_nanus	B	m	2016-11-29	summer	04:43:00	18:39:00	836	604	dense	none	adlib	10	0	0	25.1	0.1	29	37.7	13.6	9	24.1	yes	19.8	32.1	12.1	6.2	57.2	90	21	22.5	0.4	343.4	580
c_nanus	B	m	2016-11-30	summer	04:43:00	18:40:00	837	603	dense	none	adlib	10.5	0	0	25.1	0	28	37.6	13.4	9.2	24.3	yes	18.1	31.1	12.1	5.6	61.6	92.5	23.8	17.2	4	104.9	630
c_nanus	B	m	2016-12-01	summer	04:43:00	18:41:00	838	602	dense	none	gud	10.1	1.7	0.2	25.2	0.1	35.4	38.1	27.2	2.1	10.9	yes	21.9	34.1	12.6	6.7	48.8	88.5	17.5	22.8	0	130.5	710
c_nanus	B	m	2016-12-02	summer	04:43:00	18:42:00	839	601	dense	none	adlib	10.1	0	0	25.2	0	34	38.1	22.2	4.6	15.9	yes	25.6	37.1	17.6	5.9	38	67.4	18.2	14.7	0	119.7	0
c_nanus	B	m	2016-12-03	summer	04:43:00	18:43:00	840	600	dense	none	adlib	10.4	0	0	25.3	0.1	32	37.8	18.8	6.3	19	yes	22.7	38.1	16.1	6.3	58.3	76.3	16.8	17.8	0.2	150.8	300
c_nanus	B	m	2016-12-04	summer	04:43:00	18:43:00	840	600	dense	none	none	0	0	0	25.3	0	32.8	38.1	22.8	5.1	15.3	yes	26.6	37.1	20.1	5.7	52.3	82.8	18.2	20.1	0	156.9	450
c_nanus	B	m	2016-12-05	summer	04:43:00	18:44:00	841	599	dense	none	adlib	10	0	0	25.4	0.1	31.2	38.3	20.4	6.6	18	yes	25	36.6	18.6	6	67.3	97.9	27.2	25.3	2.2	137	480
c_nanus	B	m	2016-12-06	summer	04:43:00	18:45:00	842	598	dense	smell	adlib	9.9	0	0	25.4	0	28.9	38.5	17.6	7.7	20.9	yes	21.5	34.1	16.6	4.3	84.9	100.7	40.5	17.2	3.6	72.3	690
c_nanus	B	m	2016-12-07	summer	04:43:00	18:46:00	843	597	dense	none	adlib	10.1	0	0	25.4	0	30.2	37.7	18.5	7.1	19.2	yes	20.5	29.6	16.1	4	82.2	97.4	48.8	14.6	1.6	69.4	780
c_nanus	B	m	2016-12-08	summer	04:43:00	18:47:00	844	596	dense	none	gud	10	1.2	0.1	25.5	0.1	35.6	38.3	33.3	1.5	5.1	no	18	23.6	12.1	3.1	84.9	99.3	40.5	15.4	5	61.4	510
c_nanus	B	m	2016-12-09	summer	04:43:00	18:47:00	844	596	dense	none	adlib	10.2	0	0	25.5	0	30.8	38	13.1	8.9	24.9	yes	16.1	27.6	9.1	5.5	60.1	96.9	31.3	22.1	0	227	0
c_nanus	B	m	2016-12-10	summer	04:43:00	18:48:00	845	595	dense	none	adlib	10	0	0	25.6	0.1	30.8	38.5	14.9	8.5	23.6	yes	18.7	28.6	11.6	5.3	68.3	96.4	28.6	24.7	0	264	430
c_nanus	B	m	2016-12-11	summer	04:44:00	18:49:00	845	595	dense	none	none	0	0	0	25.6	0	28.2	37.6	14.4	9.1	23.2	yes	19.4	30.1	12.6	5.4	66.4	97.4	27.2	22.9	0	271	480
c_nanus	B	m	2016-12-12	summer	04:44:00	18:49:00	845	595	dense	none	adlib	10	0	0	25.7	0.1	29.2	38.6	15.4	8	23.2	yes	20.5	31.6	13.1	5.9	63.7	91	26.5	23.4	0	297.9	740
c_nanus	B	m	2016-12-13	summer	04:44:00	18:50:00	846	594	dense	none	adlib	10	0	0	25.7	0	30.8	38.8	17.5	7.2	21.3	yes	23.1	33.1	15.1	5.7	50.2	73	24.5	15.5	0	70.8	560
c_nanus	B	m	2016-12-14	summer	04:44:00	18:51:00	847	593	dense	none	adlib	10	0	0	25.8	0.1	35.2	38.4	34	1	4.4	no	23.6	33.1	17.1	5.1	43.5	62.7	19.6	12.2	0	87.8	510
c_nanus	B	m	2016-12-15	summer	04:45:00	18:51:00	846	594	dense	smell	gud	10	0.4	0	25.8	0	36	38.5	34.1	1.5	4.4	no	21.1	32.1	17.1	4.2	69.9	88.5	28.6	18.8	0	93.9	0
c_nanus	B	m	2016-12-16	summer	04:45:00	18:52:00	847	593	dense	none	adlib	10.1	0	0	25.9	0.1	33.1	38.1	20	5.9	18.1	yes	20.2	29.6	17.1	3	77	95.5	45	11.5	0.6	42.8	0
c_nanus	B	m	2016-12-17	summer	04:45:00	18:52:00	847	593	dense	none	adlib	10.1	0	0	25.9	0	32.5	38.4	19.1	6.5	19.3	yes	21.4	30.1	16.1	3.9	72.4	91.5	37.9	15.3	0.2	128.2	330
c_nanus	B	m	2016-12-18	summer	04:46:00	18:53:00	847	593	dense	none	none	0	0	0	26	0.1	26.3	37.3	13	9.9	24.4	yes	17.9	30.1	12.1	6	73.5	96.9	30.6	20.6	0	69.8	380
c_nanus	B	m	2016-12-19	summer	04:46:00	18:54:00	848	592	sparse	none	adlib	10.5	0	0	26	0	32.1	38.1	18.5	6.6	19.6	yes	18.4	28.1	12.1	4.9	77.5	97.9	38.5	17.9	1.2	75.1	810
c_nanus	B	m	2016-12-20	summer	04:47:00	18:54:00	847	593	sparse	none	adlib	10.1	0	0	26.1	0.1	33	38.5	19	6.2	19.5	yes	20.2	34.1	14.6	5.4	73.7	93	25.1	16.9	0	128.9	350
c_nanus	B	m	2016-12-21	summer	04:47:00	18:55:00	848	592	sparse	none	adlib	10.3	0	0	26.2	0.1	30.9	38.6	17.5	7.6	21.1	yes	21.9	34.1	15.1	6.1	66.5	97.4	25.8	26.2	0	204.9	330
c_nanus	B	m	2016-12-22	summer	04:48:00	18:55:00	847	593	sparse	none	gud	9.9	0.9	0.1	26.3	0.1	35.9	38.3	34.2	1.4	4.1	no	20.1	35.1	13.6	5.8	72.9	94	30.6	19.2	0	97.6	500
c_nanus	B	m	2016-12-23	summer	04:48:00	18:56:00	848	592	sparse	none	adlib	10.3	0	0	26.4	0.1	36	38.6	34.4	1.5	4.2	no	17.5	32.6	12.6	5.5	81.3	100.2	27.9	19.5	38.6	112.6	0
c_nanus	B	m	2016-12-24	summer	04:49:00	18:56:00	847	593	sparse	none	adlib	10.1	0	0	26.6	0.2	35.8	38.5	33.8	1.6	4.7	no	19.1	30.1	13.1	4.8	75.1	97.9	37.9	17.6	0	51.9	0
c_nanus	B	m	2016-12-25	summer	04:49:00	18:56:00	847	593	sparse	smell	none	9	0	0	26.7	0.1	31	38.1	16	8	22.1	yes	19.8	31.1	13.1	4.9	72.3	97.4	34.6	20	0	145	0
c_nanus	B	m	2016-12-26	summer	04:50:00	18:57:00	847	593	sparse	none	adlib	10.1	0	0	26.8	0.1	31.9	38.7	17.1	7.4	21.5	yes	21.4	33.1	13.6	5.6	68.4	97.4	31.3	21.4	0	161.2	470
c_nanus	B	m	2016-12-27	summer	04:50:00	18:57:00	847	593	sparse	none	adlib	10.1	0	0	26.9	0.1	30.8	38.2	15.9	8.2	22.3	yes	22.2	34.6	13.6	6.8	62.3	91	22.4	23	0	163.7	420
c_nanus	B	m	2016-12-28	summer	04:51:00	18:58:00	847	593	sparse	none	adlib	10.5	0	0	27	0.1	32.7	38.6	18.8	6.6	19.8	yes	23.3	34.1	15.1	6.1	54.1	85.4	25.1	21.7	0	222.7	500
c_nanus	B	m	2016-12-29	summer	04:52:00	18:58:00	846	594	sparse	none	gud	10	2.7	0.3	27.1	0.1	36.4	38.4	34.5	1.2	3.9	no	25.7	36.6	18.1	5.8	47.3	71.4	23.8	16.1	0	243.7	380
c_nanus	B	m	2016-12-30	summer	04:52:00	18:58:00	846	594	sparse	none	adlib	10.3	0	0	27.2	0.1	36.4	38.8	34	1.6	4.8	no	27.3	37.6	20.6	5.4	46.3	73.6	23.1	14.7	0	205	0
c_nanus	B	m	2016-12-31	summer	04:53:00	18:58:00	845	595	sparse	none	adlib	10.3	0	0	27.3	0.1	36.1	38.6	33.5	1.7	5.1	no	27.8	37.1	23.1	3.9	51.3	68	26.5	11.5	0	78.1	0
c_nanus	B	m	2017-01-01	summer	04:54:00	18:59:00	845	595	sparse	none	none	0	0	0	27.4	0.1	31.8	38.1	21.4	6.6	16.8	yes	22.2	39.1	19.1	4.8	88.5	100.2	26.5	20.9	16.8	71.2	0
c_nanus	B	m	2017-01-02	summer	04:55:00	18:59:00	844	596	sparse	none	adlib	10.5	0	0	27.6	0.2	30.5	38.1	16.5	8	21.6	yes	18.2	27.6	14.1	3.4	89.7	97.9	48.1	11.2	0.6	299.6	570
c_nanus	B	m	2017-01-03	summer	04:55:00	18:59:00	844	596	sparse	smell	adlib	10.4	0	0	27.7	0.1	29.9	38.5	15.9	8.7	22.6	yes	18.7	27.6	14.1	4.5	79	98.8	45.6	17.5	0	226.6	470
c_nanus	B	m	2017-01-04	summer	04:56:00	18:59:00	843	597	sparse	none	adlib	10.1	0	0	27.8	0.1	30.6	38.5	16.1	8.2	22.3	yes	19.4	30.1	14.1	4.9	75.7	97.4	41.8	19.4	0	230.8	600
c_nanus	B	m	2017-01-05	summer	04:57:00	18:59:00	842	598	sparse	none	gud	9.9	1.4	0.1	27.9	0.1	35.9	38.8	34	1.3	4.7	no	19.3	31.1	14.1	4.8	78.9	95.9	38.5	16.8	0	205	480
c_nanus	B	m	2017-01-06	summer	04:58:00	18:59:00	841	599	sparse	none	adlib	10.3	0	0	28	0.1	34	38.6	19.5	5.6	19.1	yes	18.7	30.6	12.6	5.2	77.9	96.9	34.6	17.9	0	154.8	0
c_nanus	B	m	2017-01-07	summer	04:58:00	18:59:00	841	599	sparse	none	adlib	10.1	0	0	28.1	0.1	31.8	38.4	15.9	7.7	22.5	yes	19.4	32.1	11.6	6.4	72.4	97.4	27.9	23.2	0	194.7	260
c_nanus	B	m	2017-01-08	summer	04:59:00	19:00:00	841	599	sparse	none	none	0	0	0	28.2	0.1	32.5	38.4	18.7	6.5	19.7	yes	22.3	33.6	14.6	6.4	61.8	91	25.1	24	0	63.8	380
c_nanus	B	m	2017-01-09	summer	05:00:00	19:00:00	840	600	sparse	none	adlib	10.1	0	0	28.3	0.1	35.8	38.3	33.1	1.6	5.2	no	24.9	35.1	17.1	5.6	53.3	76.3	22.4	17.8	0	49.4	370
c_nanus	B	m	2017-01-10	summer	05:01:00	19:00:00	839	601	sparse	none	adlib	10	0	0	28.4	0.1	35.1	38.5	26.4	3.2	12.1	yes	26.1	37.6	19.6	5.1	58.4	81.2	24.5	18.6	0	101.9	0
c_nanus	B	m	2017-01-11	summer	05:02:00	18:59:00	837	603	sparse	none	adlib	10.1	0	0	28.5	0.1	35.6	38.7	29	2.5	9.7	yes	26.4	38.1	20.1	4.5	60	90	26.5	17.3	0	232.9	210
c_nanus	B	m	2017-01-12	summer	05:02:00	18:59:00	837	603	sparse	smell	gud	10	1.9	0.2	28.7	0.2	36.2	38.5	34	1.4	4.5	no	24.5	38.1	17.1	7.1	69.6	98.8	26.5	25.9	13.6	49.3	160
c_nanus	B	m	2017-01-13	summer	05:03:00	18:59:00	836	604	sparse	none	adlib	10	0	0	28.8	0.1	36.3	38.8	34	1.6	4.7	no	28.1	36.1	22.6	3.9	57.1	80.7	33.3	12.9	0	222	0
c_nanus	B	m	2017-01-14	summer	05:04:00	18:59:00	835	605	sparse	none	adlib	10.2	0	0	28.9	0.1	36.1	38.7	33.9	1.7	4.8	no	22.9	36.1	19.6	4.8	83.1	97.9	37.2	17.2	2.8	61.8	0
c_nanus	B	m	2017-01-15	summer	05:05:00	18:59:00	834	606	sparse	none	none	0	0	0	29	0.1	29.9	37.9	18	7.8	19.9	yes	19.7	31.6	16.1	4.3	84.6	97.4	46.9	13.9	0	90.5	0
c_nanus	B	m	2017-01-16	summer	05:06:00	18:59:00	833	607	none	none	adlib	10.3	0	0	29.1	0.1	36	38.9	33.4	1.8	5.5	no	23.6	34.1	17.6	5	75.5	97.4	39.8	19.2	0	286.3	600
c_nanus	B	m	2017-01-17	summer	05:07:00	18:59:00	832	608	none	none	adlib	10	0	0	29.2	0.1	35.9	38.7	33.4	1.9	5.3	no	26.1	35.6	20.1	5	59	81.7	33.9	15.7	0	332.8	0
c_nanus	B	m	2017-01-18	summer	05:08:00	18:58:00	830	610	none	none	adlib	10.3	0	0	29.3	0.1	34	38.7	23.5	4.9	15.1	yes	25.2	34.1	19.1	4.7	63.9	92.5	37.9	18.6	0	265.8	0
c_nanus	B	m	2017-01-19	summer	05:09:00	18:58:00	829	611	none	none	gud	10	1.9	0.2	29.4	0.1	36.3	38.5	34.3	1.4	4.2	no	23.2	36.1	17.6	5.2	74.5	93	35.3	17.1	0	303.8	350
c_nanus	B	m	2017-01-20	summer	05:09:00	18:58:00	829	611	none	none	adlib	10.1	0	0	29.5	0.1	33.5	38.5	21.8	5.2	16.8	yes	22.2	31.6	18.6	3.5	85.6	100.2	35.3	18.8	10.6	272.9	0
c_nanus	B	m	2017-01-21	summer	05:10:00	18:57:00	827	613	none	none	adlib	10.3	0	0	29.6	0.1	34.4	38.7	22.1	4.6	16.5	yes	21.4	32.6	15.6	5.7	72.6	94	31.3	21.8	0	204	330
c_nanus	B	m	2017-01-22	summer	05:11:00	18:57:00	826	614	none	smell	none	0	0	0	29.8	0.2	31.4	38.3	18	7.2	20.3	yes	21.8	33.1	14.6	5.9	70.9	96.9	33.3	22.6	0	308.2	240
c_nanus	B	m	2017-01-23	summer	05:12:00	18:57:00	825	615	none	none	adlib	9.9	0	0	29.9	0.1	33.2	38.5	21.1	5.7	17.4	yes	24.1	34.6	16.6	5.7	57.9	84.9	27.9	20.1	0	295.1	530
c_nanus	B	m	2017-01-24	summer	05:13:00	18:56:00	823	617	none	none	adlib	10	0	0	30	0.1	35.1	38.6	25.9	3.5	12.7	yes	25.7	35.1	20.6	4.2	67.9	95.9	33.3	17.8	4.8	197.8	340
c_nanus	B	m	2017-01-25	summer	05:14:00	18:56:00	822	618	none	none	adlib	9.8	0	0	30.1	0.1	33.1	38.7	22.6	5	16	yes	21.7	29.1	19.1	2.5	93.7	100.7	69.7	8.7	13.6	104	290
c_nanus	B	m	2017-01-26	summer	05:15:00	18:55:00	820	620	none	none	gud	10.3	3	0.3	30.2	0.1	35.8	38.3	33.8	1.4	4.5	no	19.5	27.6	16.6	2.9	95	101.2	62.1	8.8	10.6	430	360
c_nanus	B	m	2017-01-27	summer	05:16:00	18:55:00	819	621	none	none	adlib	10.3	0	0	30.3	0.1	35.9	38.5	33.6	1.8	4.9	no	21.5	29.6	16.1	4	82.9	99.8	55.6	13.9	0	248.5	0
c_nanus	B	m	2017-01-28	summer	05:17:00	18:54:00	817	623	none	none	adlib	10.2	0	0	30.4	0.1	33.3	38.7	21.5	5.5	17.2	yes	23.3	31.6	17.1	4.7	70.9	96.9	35.3	21.5	0	170.2	0
c_nanus	B	m	2017-01-29	summer	05:18:00	18:54:00	816	624	none	none	none	0	0	0	30.5	0.1	31.5	38.3	18.9	7	19.4	yes	21.7	31.6	16.1	4.1	78.3	98.3	44.3	16	0	107.6	350
c_nanus	B	m	2017-01-30	summer	05:18:00	18:53:00	815	625	none	none	adlib	10.2	0	0	30.6	0.1	34.1	38.5	24.3	4.5	14.2	yes	25	33.1	18.6	4.4	64.8	85.9	39.8	14.9	0	207.6	540
c_nanus	B	m	2017-01-31	summer	05:19:00	18:53:00	814	626	none	smell	adlib	10.2	0	0	30.7	0.1	34.2	38.4	24.9	4.3	13.5	yes	26.3	36.6	19.6	5	60.7	83.8	31.9	16.1	0	178.1	300
c_nanus	B	m	2017-02-01	summer	05:20:00	18:52:00	812	628	none	none	adlib	10	0	0	30.9	0.2	33.8	38.5	24.4	4.8	14	yes	27.4	37.1	20.6	5.4	54.8	82.8	29.9	16.6	0	157.2	350
c_nanus	B	m	2017-02-02	summer	05:21:00	18:51:00	810	630	none	none	gud	10	2.7	0.3	31	0.1	36.3	38.5	33.9	1.5	4.6	no	24.4	35.1	18.1	5.9	78.9	101.6	32.6	25.4	20.8	164.1	440
c_nanus	B	m	2017-02-03	summer	05:22:00	18:51:00	809	631	none	none	adlib	10.2	0	0	31.1	0.1	33.7	38.5	24.6	4.5	13.9	yes	25.8	34.1	20.6	4	78.5	98.8	50	17.1	0.2	114.8	0
c_nanus	B	m	2017-02-04	summer	05:23:00	18:50:00	807	633	none	none	adlib	10	0	0	31.2	0.1	32.9	38.5	22	5.7	16.6	yes	24.8	35.1	19.1	5.3	71.4	91	43.7	16.4	0	54.6	400
c_nanus	B	m	2017-02-05	summer	05:24:00	18:49:00	805	635	none	none	none	0	0	0	31.3	0.1	32.1	38.5	22	5.9	16.5	yes	26.4	36.1	19.6	5.3	55	74.1	27.2	11.8	0	338.9	470
c_nanus	B	m	2017-02-06	autumn	05:25:00	18:49:00	804	636	dense	none	adlib	10.2	0	0	31.4	0.1	34.8	38.3	25.5	3.9	12.8	yes	26.6	36.1	19.1	5.8	51.8	80.1	24.5	19	0	352.4	610
c_nanus	B	m	2017-02-07	autumn	05:26:00	18:48:00	802	638	dense	none	adlib	10.2	0	0	31.7	0.3	33	38.5	20.8	6.1	17.7	yes	22.5	38.1	17.1	5.3	79.6	97.4	20.3	21.2	3.2	102.7	300
c_nanus	B	m	2017-02-08	autumn	05:26:00	18:47:00	801	639	dense	none	adlib	9.8	0	0	32	0.3	31.5	38.6	19.4	6.6	19.2	yes	20.8	30.6	16.6	4.1	83.8	100.7	43.1	16.8	1.4	204	480
c_nanus	B	m	2017-02-09	autumn	05:27:00	18:46:00	799	641	dense	none	adlib	10.1	0	0	32.3	0.3	29.7	38.3	17	7.7	21.3	yes	22.3	34.1	15.1	5.6	66.9	95.9	29.2	20.8	0.2	264.2	460
c_nanus	B	m	2017-02-10	autumn	05:28:00	18:45:00	797	643	dense	none	adlib	10.2	0	0	32.5	0.2	33.9	38.2	25.2	4.4	13	yes	28	37.6	21.6	5.3	40.4	59.8	18.9	11.4	0	239.4	630
c_nanus	B	m	2017-02-11	autumn	05:29:00	18:45:00	796	644	dense	none	adlib	10	0	0	32.8	0.3	35.6	38.8	29	3	9.8	yes	30.5	40.1	24.1	5.3	37.8	55.6	16.8	12	0	213.5	430
c_nanus	B	m	2017-02-12	autumn	05:30:00	18:44:00	794	646	dense	none	none	0	0	0	33.1	0.3	31.5	38	21.5	6.6	16.5	yes	27.7	41.6	19.1	7	54	92.5	16.1	28.1	0	196.3	310
c_nanus	B	m	2017-02-13	autumn	05:31:00	18:43:00	792	648	dense	none	adlib	10.2	0	0	33.4	0.3	31.3	37.8	20.1	6.2	17.7	yes	23.2	34.1	17.6	5.2	71.2	93.5	18.2	22.8	0	208.8	770
c_nanus	B	m	2017-02-14	autumn	05:31:00	18:42:00	791	649	dense	smell	adlib	10	0	0	33.7	0.3	29.1	38.1	17.2	7.9	20.9	yes	19.3	33.1	15.6	4.5	82.2	97.9	36.6	18.4	0.4	180	610
c_nanus	B	m	2017-02-15	autumn	05:32:00	18:41:00	789	651	dense	none	adlib	10	0	0	34	0.3	28.5	38.5	15.6	8.4	22.9	yes	19.4	31.6	14.1	5.2	80.5	97.9	37.2	20.1	0.4	151.2	690
c_nanus	B	m	2017-02-16	autumn	05:33:00	18:40:00	787	653	dense	none	gud	10	1.7	0.2	34.3	0.3	35.5	38.6	26.1	2.3	12.5	yes	23.3	34.1	17.1	4.9	63.2	93	27.9	21.8	0	120	670
c_nanus	B	m	2017-02-17	autumn	05:34:00	18:39:00	785	655	dense	none	adlib	10.1	0	0	34.5	0.2	29.9	38.4	17.8	7.8	20.6	yes	23.2	36.1	15.6	6.8	72.3	100.2	24.5	28	15.2	84.3	0
c_nanus	B	m	2017-02-18	autumn	05:35:00	18:38:00	783	657	dense	none	adlib	10	0	0	34.8	0.3	31.5	38.4	21.1	6.4	17.3	yes	23	33.6	17.1	5	65.9	95.9	37.9	14.4	0.8	38.1	640
c_nanus	B	m	2017-02-19	autumn	05:36:00	18:37:00	781	659	dense	none	none	0	0	0	35.1	0.3	25.2	37	10	10.7	27	yes	15.6	24.1	9.6	3.4	85.9	101.2	37.9	18.8	14.2	35.8	530
c_nanus	B	m	2017-02-20	autumn	05:36:00	18:36:00	780	660	dense	none	adlib	9.9	0	0	35.4	0.3	26.1	38.3	14.1	9.1	24.2	yes	17.5	27.6	11.6	4.9	63.3	95.9	27.9	23.4	0	254.6	1030
c_nanus	B	m	2017-02-21	autumn	05:37:00	18:35:00	778	662	dense	none	adlib	10.1	0	0	35.7	0.3	29.9	38.3	16.5	8	21.8	yes	20.1	30.6	13.6	4.9	73.3	98.8	29.2	22.7	0	368.8	600
c_nanus	B	m	2017-02-22	autumn	05:38:00	18:34:00	776	664	dense	none	adlib	9.9	0	0	36	0.3	28.1	38.5	14.8	9.1	23.7	yes	19.4	31.1	13.1	5.2	76.8	99.8	37.2	21.5	0	209.9	540
c_nanus	B	m	2017-02-23	autumn	05:39:00	18:33:00	774	666	dense	smell	gud	10.1	2.5	0.2	36.3	0.3	35.2	38.3	23.4	2.4	14.9	yes	21.9	33.6	14.6	6.1	60.2	82.3	27.2	19.7	0	180.1	700
c_nanus	B	m	2017-02-24	autumn	05:39:00	18:32:00	773	667	dense	none	adlib	10.1	0	0	36.5	0.2	31.1	38.5	17.7	7.6	20.8	yes	22	34.6	15.6	6.1	64.7	96.4	23.1	23.4	0	134.6	0
c_nanus	B	m	2017-02-25	autumn	05:40:00	18:31:00	771	669	dense	none	adlib	10	0	0	36.8	0.3	29.9	38.4	17.5	7.9	20.9	yes	20.6	31.1	15.6	4.9	71.8	95	31.9	20.2	0	80	510
c_nanus	B	m	2017-02-26	autumn	05:41:00	18:30:00	769	671	dense	none	none	0	0	0	37.1	0.3	26.7	37.2	14.7	9	22.5	yes	18.3	29.6	13.6	4.7	75.5	94.5	32.6	17.8	0	108.8	650
c_nanus	B	m	2017-02-27	autumn	05:42:00	18:29:00	767	673	dense	none	adlib	10.2	0	0	37.4	0.3	26.2	37.8	15.8	8.5	22.1	yes	16.4	27.6	14.1	3	88.1	99.3	41.1	12.9	0.4	325.1	970
c_nanus	B	m	2017-02-28	autumn	05:42:00	18:28:00	766	674	dense	none	adlib	10	0	0	37.7	0.3	26.9	37.8	15.4	8.8	22.5	yes	16.8	23.1	13.6	2.9	91	102.1	61	12.6	2	202.3	840
c_nanus	B	m	2017-03-01	autumn	05:43:00	18:27:00	764	676	dense	none	adlib	10.1	0	0	38	0.3	27.2	38.2	15.7	8.6	22.5	yes	17	26.6	13.6	2.9	93.7	102.1	52.5	11.5	3.4	NA	770
c_nanus	B	m	2017-03-02	autumn	05:44:00	18:26:00	762	678	dense	none	gud	10.1	1.3	0.1	38.3	0.3	33.3	38.4	21.3	5	17.1	yes	19.1	31.1	13.1	4.6	82.4	101.2	42.4	18.6	0	NA	660
c_nanus	B	m	2017-03-03	autumn	05:45:00	18:25:00	760	680	dense	none	adlib	10.1	0	0	38.5	0.2	30.2	38	18.6	7.4	19.4	yes	20	31.6	16.6	3.3	84	99.8	45	14.4	0	NA	250
c_nanus	B	m	2017-03-04	autumn	05:45:00	18:23:00	758	682	dense	none	adlib	10.1	0	0	38.8	0.3	29.3	38.5	17.6	7.8	20.9	yes	18.7	28.1	15.1	3.3	89.2	101.6	53.1	14.6	3	NA	660
c_nanus	B	m	2017-03-05	autumn	05:46:00	18:22:00	756	684	dense	smell	none	0	0	0	39.1	0.3	25.5	37.6	14.7	9	22.9	yes	18.1	27.6	13.6	4	82.3	99.3	46.3	16	0	NA	700
c_nanus	B	m	2017-03-06	autumn	05:47:00	18:21:00	754	686	dense	none	adlib	10	0	0	39.4	0.3	26.3	37.8	12.2	9.7	25.6	yes	17.4	28.6	9.6	5.8	70.7	95.9	33.3	20.8	0	NA	950
c_nanus	B	m	2017-03-07	autumn	05:47:00	18:20:00	753	687	dense	none	adlib	10	0	0	39.7	0.3	28.8	38.1	13.9	9	24.2	yes	16.3	26.6	10.1	4.8	72.1	95.5	36.6	18.2	0	NA	720
c_nanus	B	m	2017-03-08	autumn	05:48:00	18:19:00	751	689	dense	none	adlib	10.1	0	0	40	0.3	29.2	38.1	14.2	8.8	23.9	yes	17.1	29.1	11.1	5	72.1	97.4	32.6	20.1	0	NA	560
c_nanus	B	m	2017-03-09	autumn	05:49:00	18:18:00	749	691	dense	none	gud	9.9	0	0	40.3	0.3	30.7	38	17.3	7.4	20.7	yes	15.9	27.6	10.1	4.8	76.4	95.9	39.8	17.3	0	NA	610
c_nanus	B	m	2017-03-10	autumn	05:49:00	18:16:00	747	693	dense	none	adlib	10.1	0	0	40.5	0.2	28.5	38	12	9.7	26.1	yes	16.4	29.6	8.1	6.4	71.1	97.4	31.9	21.9	0	NA	420
c_nanus	B	m	2017-03-11	autumn	05:50:00	18:15:00	745	695	dense	none	adlib	10.2	0	0	40.8	0.3	28.7	38.1	14.4	8.7	23.7	yes	18.9	30.6	12.1	6.1	51.8	76.9	21.7	18.4	0	NA	650
c_nanus	B	m	2017-03-12	autumn	05:51:00	18:14:00	743	697	dense	none	none	0	0	0	41.1	0.3	30.9	37.4	16.7	6.8	20.7	yes	19.9	33.6	13.6	5.6	62.2	100.7	19.6	24.7	10	NA	550
c_nanus	B	m	2017-03-13	autumn	05:51:00	18:13:00	742	698	sparse	none	adlib	10.1	0	0	41.4	0.3	30.5	37.9	17.5	7.6	20.4	yes	16.1	21.6	13.6	2.1	91.8	101.2	72.5	7.8	8.4	NA	580
c_nanus	B	m	2017-03-14	autumn	05:52:00	18:12:00	740	700	sparse	none	adlib	10.3	0	0	42	0.6	30	38.3	17.7	7.8	20.7	yes	17.6	26.1	15.1	2.8	85.9	99.3	56.8	11.5	0	148	480
c_nanus	B	m	2017-03-15	autumn	05:53:00	18:10:00	737	703	sparse	none	adlib	10	0	0	42.5	0.5	28.9	38.4	17	8.1	21.4	yes	17.1	26.6	14.1	2.5	96.9	103	59.8	9.8	3	122.6	640
c_nanus	B	m	2017-03-16	autumn	05:53:00	18:09:00	736	704	sparse	none	gud	10.1	4	0.4	43.1	0.6	31.3	38.1	20.6	6.3	17.5	yes	20.2	31.1	15.6	4	79	99.8	42.4	16.1	0	339.2	620
c_nanus	B	m	2017-03-17	autumn	05:54:00	18:08:00	734	706	sparse	none	adlib	10	0	0	43.6	0.5	31.7	38.1	17.8	7.1	20.4	yes	17	23.1	14.6	2.3	91	102.1	63.9	11.3	6	285.2	430
c_nanus	B	m	2017-03-18	autumn	05:55:00	18:07:00	732	708	sparse	none	adlib	10.2	0	0	44.2	0.6	31.3	38.1	18.2	6.4	20	yes	18.2	27.1	15.6	2.4	97.6	103.9	63.3	8.6	17.6	131.7	480
c_nanus	B	m	2017-03-19	autumn	05:55:00	18:05:00	730	710	sparse	smell	none	0	0	0	44.7	0.5	30.6	37.6	19	7.2	18.6	yes	20.2	31.1	17.1	3.7	86.4	99.3	50.6	13.6	0.4	213.1	390
c_nanus	B	m	2017-03-20	autumn	05:56:00	18:04:00	728	712	sparse	none	adlib	10.1	0	0	45.3	0.6	31.7	38	20.9	6.1	17.1	yes	19.5	27.1	17.1	2.4	91.1	101.2	69.7	8.7	0.4	185.7	650
c_nanus	B	m	2017-03-21	autumn	05:57:00	18:03:00	726	714	sparse	none	adlib	10	2	0.2	45.8	0.5	30.8	38.5	18.3	7.3	20.1	yes	18.3	22.6	16.1	1.5	98.7	102.1	81.7	4	30.8	76.4	360
c_nanus	B	m	2017-03-22	autumn	05:57:00	18:02:00	725	715	sparse	none	adlib	10.1	0	0	46.4	0.6	31.1	38.1	19	7.2	19	yes	19.2	27.6	15.6	3.3	90.3	100.7	56.2	10.2	2.6	140.5	590
c_nanus	B	m	2017-03-23	autumn	05:58:00	18:01:00	723	717	sparse	none	gud	10.3	5.6	0.5	46.9	0.5	35.1	38.1	22.2	2.9	15.9	yes	19.3	29.6	15.6	3.4	89.5	101.2	52.5	12.8	10.8	141.8	460
c_nanus	B	m	2017-03-24	autumn	05:59:00	17:59:00	720	720	sparse	none	adlib	10.2	0	0	47.5	0.6	33	38.1	19.2	5.9	18.9	yes	16.2	25.6	13.1	2.8	96.9	102.1	64.5	8.6	2	315.5	70
c_nanus	B	m	2017-03-25	autumn	05:59:00	17:58:00	719	721	sparse	none	adlib	10	0	0	48	0.5	33.7	38.3	21.1	5.2	17.1	yes	19.6	26.6	17.1	2.4	90.6	100.7	61	10.6	0.8	277.4	330
c_nanus	B	m	2017-03-26	autumn	06:00:00	17:57:00	717	723	sparse	none	none	0	0	0	48.6	0.6	31.4	37.7	16.9	7.5	20.8	yes	18.9	28.1	14.1	3.8	89.5	101.6	46.3	13.2	0	253.4	350
c_nanus	B	m	2017-03-27	autumn	06:00:00	17:56:00	716	724	sparse	none	adlib	10	0	0	49.1	0.5	32.4	38.1	19.9	6.3	18.2	yes	20.4	33.1	15.1	4.6	79.2	101.2	41.8	17.6	0	255.5	490
c_nanus	B	m	2017-03-28	autumn	06:01:00	17:54:00	713	727	sparse	smell	adlib	10	0	0	49.6	0.5	32.5	38.1	20.1	6.2	18.1	yes	22.8	35.6	17.1	5.5	77.3	98.8	35.9	20.7	0	257.1	340
c_nanus	B	m	2017-03-29	autumn	06:02:00	17:53:00	711	729	sparse	none	adlib	10	0	0	50.2	0.6	34.1	38	21.1	4.8	16.9	yes	21.9	34.6	18.1	4.6	79.9	100.7	34.6	19.5	24.6	184.9	460
c_nanus	B	m	2017-03-30	autumn	06:02:00	17:52:00	710	730	sparse	none	gud	9.9	4.3	0.4	50.7	0.5	31.7	37.6	16.2	7.1	21.4	yes	16	19.6	13.6	2	97.5	102.6	83.8	4.3	18	115.3	400
c_nanus	B	m	2017-03-31	autumn	06:03:00	17:51:00	708	732	sparse	none	adlib	10	0	0	51.3	0.6	30.7	37.8	14.8	8.4	23	yes	13.5	18.1	11.1	2	92.8	102.1	74.7	7.7	0.6	172.5	390
c_nanus	B	m	2017-04-01	autumn	06:04:00	17:50:00	706	734	sparse	none	adlib	10.2	0	0	51.8	0.5	29.2	37.8	12.7	9.8	25.2	yes	13.2	19.1	9.6	2.5	91.6	101.2	69.7	9.6	0.2	118.8	430
c_nanus	B	m	2017-04-02	autumn	06:04:00	17:48:00	704	736	sparse	none	none	0	0	0	52.4	0.6	25.4	36.9	11.1	11	25.9	yes	12	18.6	8.6	2.4	96.3	102.6	71.4	5.9	1.8	371.9	570
c_nanus	B	m	2017-04-03	autumn	06:05:00	17:47:00	702	738	sparse	none	adlib	10.1	0	0	52.9	0.5	26	37.7	11.6	10.6	26.1	yes	12.2	19.6	8.1	3.4	89.4	101.6	59.2	11.9	0	461.3	840
c_nanus	B	m	2017-04-04	autumn	06:05:00	17:46:00	701	739	sparse	none	adlib	10.1	0	0	53.5	0.6	27.6	37.9	11.5	10.7	26.4	yes	12.4	22.6	8.1	4.1	86.7	102.6	44.3	17.6	0.6	260.8	620
c_nanus	B	m	2017-04-05	autumn	06:06:00	17:45:00	699	741	sparse	none	adlib	10.1	0.7	0.1	54	0.5	26.4	37.6	10.6	10.7	26.9	yes	12.3	24.1	7.1	4.9	83.8	102.1	44.3	17.7	0	252.4	660
c_nanus	B	m	2017-04-06	autumn	06:07:00	17:44:00	697	743	sparse	smell	gud	10.1	2.8	0.3	54.6	0.6	30	38.1	13.9	9	24.3	yes	13.5	24.6	9.1	4.3	85.5	102.6	45	16.7	0	168.4	630
c_nanus	B	m	2017-04-07	autumn	06:07:00	17:42:00	695	745	sparse	none	adlib	9.9	0	0	55.1	0.5	30.1	37.8	13.2	9.1	24.6	yes	13.6	25.1	9.1	4.7	85.5	102.1	39.2	18.8	0	202.3	410
c_nanus	B	m	2017-04-08	autumn	06:08:00	17:41:00	693	747	sparse	none	adlib	10.3	0	0	55.7	0.6	30.5	38.5	14.6	8.6	23.9	yes	14.4	25.6	9.6	4.9	84.3	100.2	46.3	17.5	0.4	117.4	510
c_nanus	B	m	2017-04-09	autumn	06:08:00	17:40:00	692	748	sparse	none	none	0	0	0	56.2	0.5	29.5	37.2	11	9.8	26.2	yes	14.4	25.6	7.6	4.5	67.6	90	29.2	15.6	0	156.3	440
c_nanus	B	m	2017-04-10	autumn	06:09:00	17:39:00	690	750	none	none	adlib	10.3	0	0	56.8	0.6	30	37.8	12.9	8.9	24.9	yes	11.4	23.1	6.6	4.7	71.1	98.3	25.8	21.6	0	365.5	520
c_nanus	B	m	2017-04-11	autumn	06:10:00	17:38:00	688	752	none	none	adlib	10	0	0	56.1	-0.7	31.2	38.2	15.1	7.9	23.1	yes	15.4	25.1	10.6	4.3	78.8	99.8	45.6	16.3	0	319.8	370
c_nanus	B	m	2017-04-12	autumn	06:10:00	17:37:00	687	753	none	none	adlib	10.1	0	0	55.3	-0.8	29.1	37.8	14.1	8.9	23.7	yes	15.3	26.6	10.6	4.4	82.2	100.2	41.8	17.8	0	304.2	520
c_nanus	B	m	2017-04-13	autumn	06:11:00	17:35:00	684	756	none	none	gud	10.3	4.9	0.5	54.6	-0.7	28.9	38.1	13.2	9.5	25	yes	14.3	24.1	10.6	3.6	82.2	101.2	33.3	19.1	0	272.5	570
c_nanus	B	m	2017-04-14	autumn	06:12:00	17:34:00	682	758	none	none	adlib	10	3.4	0.3	53.9	-0.7	26.4	38.2	10.6	10.9	27.6	yes	12.9	24.1	6.6	4.8	77.7	103	34.6	22.4	0	261.1	540
c_nanus	B	m	2017-04-15	autumn	06:12:00	17:33:00	681	759	none	none	adlib	9.8	0	0	53.1	-0.8	26	37.7	10.8	10.4	27	yes	13.8	25.6	7.6	5.5	72.5	101.2	31.3	23	0	215.9	750
c_nanus	B	m	2017-04-16	autumn	06:13:00	17:32:00	679	761	none	smell	none	0	0	0	52.4	-0.7	26	37.2	10.4	10.7	26.8	yes	14.1	26.1	8.1	5.3	71.6	100.7	35.3	19.6	0	194.2	690
c_nanus	B	m	2017-04-17	autumn	06:13:00	17:31:00	678	762	none	none	adlib	9.9	0	0	51.6	-0.8	26.6	37.8	11.3	10.2	26.5	yes	14.6	26.6	9.1	4.6	81.5	101.6	32.6	21.7	0	177.6	740
c_nanus	B	m	2017-04-18	autumn	06:14:00	17:30:00	676	764	none	none	adlib	10.1	0	0	50.9	-0.7	25.5	38.1	10.4	11	27.7	yes	14.2	25.6	8.1	4.8	82.5	102.1	37.2	19.7	0	124.6	670
c_nanus	B	m	2017-04-19	autumn	06:15:00	17:29:00	674	766	none	none	adlib	10.1	0	0	50.2	-0.7	25.7	37.8	11.1	10.7	26.7	yes	13.5	24.6	8.6	3.9	86.4	101.6	51.3	15.5	0	356.7	820
c_nanus	B	m	2017-04-20	autumn	06:15:00	17:28:00	673	767	none	none	gud	0	0	0	49.4	-0.8	22.7	37.4	8.4	11.3	29	yes	12.9	23.6	6.6	4.7	85.7	102.6	48.8	17.1	0	332.1	780
c_nanus	B	m	2017-04-21	autumn	06:16:00	17:27:00	671	769	none	none	adlib	10	0	0	48.7	-0.7	23.2	37.3	9.4	10.4	27.9	yes	13.3	26.1	7.1	4.9	84.2	103.5	42.4	17.5	2.6	355.8	980
c_nanus	B	m	2017-04-22	autumn	06:17:00	17:26:00	669	771	none	none	adlib	10.2	0	0	48	-0.7	25.5	38.3	11.7	10.7	26.6	yes	15.1	28.1	10.6	4.3	80.5	97.9	33.3	18.7	0	310.5	750
c_nanus	B	m	2017-04-23	autumn	06:17:00	17:25:00	668	772	none	none	none	0	0	0	47.2	-0.8	24.4	37.5	9.7	11.1	27.8	yes	13.9	24.6	8.1	4	85.2	101.2	41.1	15.5	0	138.7	790
c_nanus	B	m	2017-04-24	autumn	06:18:00	17:24:00	666	774	none	none	adlib	10.1	0	0	46.5	-0.7	25.2	37.6	12.5	9.8	25.2	yes	15.6	27.1	10.6	4.8	76.4	98.3	33.3	20.8	0	54.3	890
c_nanus	B	m	2017-04-25	autumn	06:18:00	17:23:00	665	775	none	smell	adlib	10	0	0	45.7	-0.8	29.2	38	14.4	9	23.6	yes	15.9	27.1	12.6	4.1	87.7	103	39.8	20.2	12.6	68.8	710
c_nanus	B	m	2017-04-26	autumn	06:19:00	17:22:00	663	777	none	none	adlib	10	0	0	45	-0.7	26	36.9	8.4	11.4	28.5	yes	8.9	20.6	5.1	4.4	91.2	101.2	68.5	7.7	1.2	38.6	610
c_nanus	B	m	2017-04-27	autumn	06:20:00	17:21:00	661	779	none	none	gud	10.1	4.8	0.5	44.3	-0.7	25.2	37.8	9.4	11.7	28.4	yes	8.4	18.1	5.1	2.7	91.1	102.6	65.6	9	0	24.8	690
c_nanus	B	m	2017-04-28	autumn	06:20:00	17:20:00	660	780	none	none	adlib	10.1	0	0	43.5	-0.8	25.8	37.8	8.7	11.5	29.1	yes	10.3	22.1	4.6	4.6	88.3	103.5	42.4	15.7	0	47.4	610
c_nanus	B	m	2017-04-29	autumn	06:21:00	17:19:00	658	782	none	none	adlib	10	0	0	42.8	-0.7	23.7	38.1	9.5	11.6	28.6	yes	12.2	24.1	5.1	5.6	78.6	102.1	37.2	19.3	0	183.7	700
c_nanus	B	m	2017-04-30	autumn	06:22:00	17:18:00	656	784	none	none	none	0	0	0	42.1	-0.7	25.2	37.2	8.6	11.7	28.6	yes	12.2	26.1	6.1	5.7	86.3	104.4	35.3	20.6	0	175.6	750
c_nanus	B	m	2017-05-01	autumn	06:22:00	17:17:00	655	785	none	none	adlib	9.9	0	0	41.3	-0.8	25.6	37.8	11.3	10.3	26.5	yes	13.6	25.1	9.1	4.3	83.2	99.3	42.4	16.2	0	146.8	860
c_nanus	B	m	2017-05-02	autumn	06:23:00	17:16:00	653	787	none	none	adlib	10	0	0	40.6	-0.7	26.6	38.2	10.9	10.8	27.3	yes	13.5	24.1	8.6	3.6	87.6	102.1	45.6	13	0	136.5	620
c_nanus	B	m	2017-05-03	autumn	06:24:00	17:15:00	651	789	none	none	adlib	10.1	0	0	39.8	-0.8	27.3	37.3	12.6	9.8	24.7	yes	12.7	22.6	10.1	2.8	91.1	102.1	54.9	10.6	0	115.9	790
c_nanus	B	m	2017-05-04	autumn	06:24:00	17:15:00	651	789	none	smell	gud	NA	3.4	0	39.1	-0.7	27.2	38.3	11.7	10.2	26.6	yes	11	23.6	6.1	3.7	90.8	103.5	39.2	14	0	96	650
c_nanus	B	m	2017-05-05	autumn	06:25:00	17:14:00	649	791	none	none	adlib	10	0	0	38.4	-0.7	24.9	37.4	8.9	11.4	28.6	yes	10.8	25.1	4.6	5.9	78.7	100.7	33.9	20.8	0.2	102.5	550
c_nanus	B	m	2017-05-06	autumn	06:26:00	17:13:00	647	793	none	none	adlib	10.3	0	0	37.6	-0.8	25.6	37.7	10.1	10.8	27.6	yes	11.9	24.6	6.6	5.2	73.8	96.4	31.9	19.1	0	93.5	790
c_nanus	B	m	2017-05-07	autumn	06:26:00	17:12:00	646	794	none	none	none	0	0	0	36.9	-0.7	24	37.6	9.1	11.2	28.5	yes	12.1	23.6	7.1	5	78.7	102.6	39.2	21.1	0	83.4	720
c_nanus	C	m	2016-06-06	winter	06:44:00	16:59:00	615	825	dense	none	adlib	10.4	0	0	25.1	0	26.5	38.3	7.7	11.5	30.6	yes	7.2	10.6	6.1	1	90.4	98.5	77.1	5.2	0	NA	880
c_nanus	C	m	2016-06-07	winter	06:45:00	16:59:00	614	826	dense	none	adlib	10	0	0	25	-0.1	28.8	38.8	9.4	11.7	29.4	yes	8.9	25.6	6.6	3.3	83.8	98.9	31	12.3	0	NA	430
c_nanus	C	m	2016-06-08	winter	06:45:00	16:59:00	614	826	dense	none	adlib	9.1	0	0	25	0	26.7	38.6	11.1	10.8	27.5	yes	12	30.6	7.6	5.3	69.2	89.4	28.3	14.9	0	NA	540
c_nanus	C	m	2016-06-09	winter	06:46:00	16:59:00	613	827	dense	none	gud	9.9	2	0.2	24.9	-0.1	36.1	39.6	24.2	2.3	15.4	yes	11	27.6	7.6	3.7	88.2	98.9	36.2	13	6	NA	590
c_nanus	C	m	2016-06-10	winter	06:46:00	16:59:00	613	827	dense	none	adlib	9.7	0	0	24.9	0	36.2	39.3	33.8	1.9	5.5	no	10	25.6	6.6	3.7	85.5	99.9	31.6	14.9	0.2	NA	0
c_nanus	C	m	2016-06-11	winter	06:46:00	16:59:00	613	827	dense	none	adlib	9.8	0	0	24.8	-0.1	29.6	38.6	10.6	10.9	28.1	yes	8.6	26.1	4	5	82.5	98.5	29.6	17.9	0	NA	0
c_nanus	C	m	2016-06-12	winter	06:47:00	16:59:00	612	828	dense	smell	none	0	0	0	24.7	-0.1	22.6	38.1	6.8	13.6	31.3	yes	9	24.6	5.6	3.9	86.8	101.9	31	18.5	0	NA	500
c_nanus	C	m	2016-06-13	winter	06:47:00	16:59:00	612	828	dense	none	adlib	10.1	0	0	24.7	0	22.1	38.2	8.1	12.2	30.1	yes	9.4	25.1	6.1	4	89.1	102.3	38.2	14.8	0.2	NA	1010
c_nanus	C	m	2016-06-14	winter	06:47:00	16:59:00	612	828	dense	none	adlib	9.6	0	0	24.6	-0.1	27.3	38.5	6.9	12.8	31.6	yes	10	27.6	3.5	5.7	88	103.8	32.3	20.8	0	NA	670
c_nanus	C	m	2016-06-15	winter	06:48:00	16:59:00	611	829	dense	none	adlib	9.5	0	0	24.6	0	24.7	37.9	6.6	12.7	31.3	yes	10.2	30.1	4.6	6.2	85.5	102.8	24.3	21.1	0.2	NA	630
c_nanus	C	m	2016-06-16	winter	06:48:00	16:59:00	611	829	dense	none	gud	10.1	1.6	0.2	24.5	-0.1	34.3	38.8	11.6	6.3	27.3	yes	11.9	30.1	7.1	4.8	79.3	100.9	22.9	19.8	0	NA	650
c_nanus	C	m	2016-06-17	winter	06:48:00	16:59:00	611	829	dense	none	adlib	9.8	0	0	24.4	-0.1	31.4	38	13.6	9.1	24.4	yes	12.1	17.1	9.1	2	81.5	96	56.3	11.8	0.2	52.4	0
c_nanus	C	m	2016-06-18	winter	06:49:00	16:59:00	610	830	dense	none	adlib	10.9	0	0	24.4	0	29.1	38.2	12.3	10	25.9	yes	12	15.6	10.6	1.4	97	102.8	82.5	4.9	4.8	97.9	440
c_nanus	C	m	2016-06-19	winter	06:49:00	16:59:00	610	830	dense	none	none	0	0	0	24.3	-0.1	26.8	38.7	9.1	11.4	29.6	yes	11	16.6	8.1	1.9	99.1	102.3	88.3	2.6	11	16.8	570
c_nanus	C	m	2016-06-20	winter	06:49:00	17:00:00	611	829	dense	none	adlib	10	0	0	24.3	0	23.9	38.2	7.5	11.9	30.7	yes	6.9	21.1	5.1	2.3	94.1	100.9	40.7	8.4	1	85	780
c_nanus	C	m	2016-06-21	winter	06:49:00	17:00:00	611	829	dense	smell	adlib	9.9	0	0	24.2	-0.1	28.3	38.4	8.5	11.6	29.9	yes	6.9	22.1	5.1	2.6	92	102.8	37.5	12.4	8.2	92.1	750
c_nanus	C	m	2016-06-22	winter	06:50:00	17:00:00	610	830	dense	none	adlib	9.9	0	0	24.1	-0.1	24.2	37.8	7.9	11.7	29.9	yes	7.5	20.6	4.6	2.5	96.8	104.2	40.7	9.3	0.2	57.4	560
c_nanus	C	m	2016-06-23	winter	06:50:00	17:00:00	610	830	dense	none	gud	10	0	0	24.1	0	35.5	38.9	19.4	2.5	19.5	yes	10.2	24.1	8.1	2.5	92.1	103.3	37.5	13.8	2.8	74.9	660
c_nanus	C	m	2016-06-24	winter	06:50:00	17:01:00	611	829	dense	none	adlib	10.7	0	0	24	-0.1	31.2	39	12.5	9.2	26.6	yes	4.6	25.1	-0.5	5.3	86.5	99.9	32.9	15.9	0.8	92.4	0
c_nanus	C	m	2016-06-25	winter	06:50:00	17:01:00	611	829	dense	none	adlib	10.6	0	0	23.9	-0.1	29.2	38.9	8	10.9	30.9	yes	2.6	20.1	-2	5	83.8	100.4	29	18.3	0.2	82.3	370
c_nanus	C	m	2016-06-26	winter	06:50:00	17:01:00	611	829	dense	none	none	0	0	0	23.9	0	27.8	38	6.3	12.6	31.7	yes	5.9	18.1	3	3.7	81.4	101.4	31.6	18.2	0.6	78.8	520
c_nanus	C	m	2016-06-27	winter	06:50:00	17:01:00	611	829	dense	none	adlib	10	0	0	23.8	-0.1	25	37.9	5.9	12.9	32	yes	2.7	19.6	1	3	98.4	105.2	38.8	10.3	0.2	41.7	630
c_nanus	C	m	2016-06-28	winter	06:50:00	17:02:00	612	828	dense	none	adlib	9.9	0	0	23.8	0	23	38	6.1	12.4	31.8	yes	4.8	25.6	-1	6.1	89.1	104.2	21.6	20.4	0.2	66.7	680
c_nanus	C	m	2016-06-29	winter	06:51:00	17:02:00	611	829	dense	none	adlib	10.3	9	0.9	23.7	-0.1	18.2	38.1	4.3	14.2	33.8	yes	7.5	27.6	2.5	6.3	70.1	93.5	18.1	22.7	0	263.1	810
c_nanus	C	m	2016-06-30	winter	06:51:00	17:03:00	612	828	dense	smell	gud	10.1	4.2	0.4	23.6	-0.1	31.1	37.8	8.8	9.6	29	yes	7.4	26.6	3.5	5.1	79.6	94	23.6	18	0	290.7	1010
c_nanus	C	m	2016-07-01	winter	06:51:00	17:03:00	612	828	dense	none	adlib	10	0	0	23.6	0	27.3	38.5	5.8	12.7	32.8	yes	5.3	23.6	1	5.7	84.5	102.3	29.6	20.7	0	275.9	0
c_nanus	C	m	2016-07-02	winter	06:51:00	17:03:00	612	828	dense	none	adlib	10	0	0	23.5	-0.1	23.2	38.4	5.9	12.8	32.5	yes	6.4	28.6	-0.5	7.3	80.4	102.3	16.7	25.7	0	216.9	730
c_nanus	C	m	2016-07-03	winter	06:51:00	17:04:00	613	827	dense	none	none	0	0	0	23.5	0	22.3	38	6	13.4	32	yes	8.7	30.1	3	6	63	81.4	16	16.4	0	257.6	750
c_nanus	C	m	2016-07-04	winter	06:50:00	17:04:00	614	826	sparse	none	adlib	9.9	0	0	23.4	-0.1	27.8	38.6	10.1	11.8	28.5	yes	9.8	15.6	7.1	2.1	86.3	100.7	44.6	12.8	8.8	108.7	900
c_nanus	C	m	2016-07-05	winter	06:50:00	17:05:00	615	825	sparse	none	adlib	10	0	0	23.5	0.1	27	38.6	6.2	12.4	32.4	yes	5.8	22.6	2	4.2	90.3	101.2	48.1	10.9	0.2	47.8	500
c_nanus	C	m	2016-07-06	winter	06:50:00	17:05:00	615	825	sparse	none	adlib	10.1	0	0	23.6	0.1	25.4	38.1	6.9	12.3	31.1	yes	6.2	15.1	4.6	1.9	96.6	103	52.5	9.3	0.4	90	630
c_nanus	C	m	2016-07-07	winter	06:50:00	17:05:00	615	825	sparse	none	gud	10.1	4.2	0.4	23.8	0.2	33.3	38	8.7	7.4	29.3	yes	9.1	14.6	7.6	1.7	95.4	103	71.9	7.3	0	61.1	590
c_nanus	C	m	2016-07-08	winter	06:50:00	17:06:00	616	824	sparse	none	adlib	10.2	0	0	23.9	0.1	30.2	38.5	11.5	9.9	27	yes	7.3	19.6	3.5	3.1	94.8	103.5	53.1	9.6	0.2	87.9	0
c_nanus	C	m	2016-07-09	winter	06:50:00	17:06:00	616	824	sparse	none	adlib	10.5	0	0	24	0.1	29.6	38.5	10.9	10.7	27.6	yes	6.6	27.1	1.5	4.3	93.5	103.9	29.2	12.7	0	134.7	430
c_nanus	C	m	2016-07-10	winter	06:50:00	17:07:00	617	823	sparse	smell	none	0	0	0	24.1	0.1	25.5	37.9	9.5	12	28.4	yes	10.9	29.6	5.6	5.6	76.3	98.8	20.3	21.4	0	142	480
c_nanus	C	m	2016-07-11	winter	06:49:00	17:07:00	618	822	sparse	none	adlib	9.9	0	0	24.3	0.2	29.5	38	12.2	9.5	25.8	yes	12.2	19.6	9.1	2.8	87	96.9	54.3	11.7	0	103	800
c_nanus	C	m	2016-07-12	winter	06:49:00	17:08:00	619	821	sparse	none	adlib	10	0	0	24.4	0.1	27.1	38.3	6.4	12.1	31.9	yes	8.2	16.1	3.5	3.3	83.3	97.9	35.3	11.2	0	92.3	400
c_nanus	C	m	2016-07-13	winter	06:49:00	17:08:00	619	821	sparse	none	adlib	10.1	0	0	24.5	0.1	25.1	38.3	6.9	12	31.3	yes	3.9	20.1	-0.5	4.5	72.4	93	23.8	18.5	0	117.2	730
c_nanus	C	m	2016-07-14	winter	06:49:00	17:09:00	620	820	sparse	none	gud	9.9	3.3	0.3	24.6	0.1	34.6	38.6	12.7	4.1	25.9	yes	5.1	26.1	-0.5	5.2	72.5	91.5	14.7	18.2	0	128.3	630
c_nanus	C	m	2016-07-15	winter	06:48:00	17:10:00	622	818	sparse	none	adlib	10.1	0	0	24.7	0.1	29.4	38.1	10.4	10.6	27.8	yes	7.6	26.6	2	6.1	70.7	93.5	12.5	23.6	0	105.8	20
c_nanus	C	m	2016-07-16	winter	06:48:00	17:10:00	622	818	sparse	none	adlib	10.6	0	0	24.9	0.2	25.6	39	10.4	11.5	28.6	yes	9.9	21.6	8.1	2.4	91.6	101.6	51.3	10.7	0	63.3	550
c_nanus	C	m	2016-07-17	winter	06:48:00	17:11:00	623	817	sparse	none	none	0	0	0	25	0.1	21.2	38.1	8	11.1	30.1	yes	11	29.6	5.1	5.6	90.2	103.5	34.6	18.2	0	123.3	850
c_nanus	C	m	2016-07-18	winter	06:47:00	17:11:00	624	816	sparse	none	adlib	10.7	0	0	25.1	0.1	29.3	37.8	13.2	8.9	24.6	yes	14	32.1	9.6	5.7	79.7	98.9	27.2	19.4	0	153.4	890
c_nanus	C	m	2016-07-19	winter	06:47:00	17:12:00	625	815	sparse	smell	adlib	9.6	0	0	25.2	0.1	28.6	38.5	14.2	9.4	24.3	yes	15.6	26.6	12.1	3.9	82.2	97	42	15.6	0	185.7	390
c_nanus	C	m	2016-07-20	winter	06:46:00	17:12:00	626	814	sparse	none	adlib	10	0	0	25.3	0.1	28.1	38.5	15.5	9	23.1	yes	15.8	26.1	14.1	2.7	91.8	102.8	45.8	15.9	6.8	172.2	630
c_nanus	C	m	2016-07-21	winter	06:46:00	17:13:00	627	813	sparse	none	gud	10.7	3.9	0.4	25.5	0.2	34.1	39.3	16	5	23.3	yes	14	19.1	12.1	1.7	99.5	103.8	78.2	5.2	5.6	74.9	660
c_nanus	C	m	2016-07-22	winter	06:45:00	17:13:00	628	812	sparse	none	adlib	10.8	0	0	25.6	0.1	35.8	38.7	33.1	1.9	5.6	no	15.5	20.1	11.1	1.6	86	95	46.4	10.2	0.2	100.7	20
c_nanus	C	m	2016-07-23	winter	06:45:00	17:14:00	629	811	sparse	none	adlib	10.1	0	0	25.7	0.1	35.2	38.7	31.9	1.6	6.8	yes	6.1	17.6	2	4.4	79.4	96.5	42.6	16.4	0	139.2	0
c_nanus	C	m	2016-07-24	winter	06:44:00	17:15:00	631	809	sparse	none	none	0	0	0	25.8	0.1	24.7	38.3	6.5	12.8	31.8	yes	4.4	13.6	2	2.4	85.1	97	55.7	10	0	116.2	100
c_nanus	C	m	2016-07-25	winter	06:44:00	17:15:00	631	809	sparse	none	adlib	10.2	0	0	26	0.2	23.5	38.2	7.5	12	30.7	yes	5.6	17.1	1.5	4.7	75	97	36.2	18.6	0	165.9	890
c_nanus	C	m	2016-07-26	winter	06:43:00	17:16:00	633	807	sparse	none	adlib	9.9	0	0	26.1	0.1	27.6	38.5	9.3	10.6	29.2	yes	7.3	18.6	2.5	4.7	77.7	98	33.6	18.9	0	171.5	620
c_nanus	C	m	2016-07-27	winter	06:43:00	17:16:00	633	807	none	none	adlib	10.5	0	0	26.2	0.1	29.5	38.6	11.3	10.8	27.4	yes	6.6	17.1	1.5	4.5	80.1	101.6	37.9	19.6	0	168.4	500
c_nanus	C	m	2016-07-28	winter	06:42:00	17:17:00	635	805	none	smell	gud	9.9	1.9	0.2	26.2	0	34.4	38.3	12.8	4.5	25.5	yes	7.9	20.6	2	5.8	66	89	23.1	19.6	0	205.6	540
c_nanus	C	m	2016-07-29	winter	06:41:00	17:18:00	637	803	none	none	adlib	10	0	0	26.3	0.1	35.6	38.6	33.1	1.7	5.6	no	7.7	23.1	0	6.7	75.8	102.1	25.1	24.9	0	240.1	100
c_nanus	C	m	2016-07-30	winter	06:41:00	17:18:00	637	803	none	none	adlib	10.1	0	0	26.3	0	31.1	38.3	13.5	8.4	24.8	yes	9.3	21.6	3.5	5.6	56.6	85.4	18.9	20.8	0	254.4	10
c_nanus	C	m	2016-07-31	winter	06:40:00	17:19:00	639	801	none	none	none	0	0	0	26.3	0	22.8	37.8	6.4	12.7	31.4	yes	10.3	24.6	4	5.7	48	66.8	12.5	16.1	0	159	430
c_nanus	C	m	2016-08-01	winter	06:39:00	17:19:00	640	800	none	none	adlib	10.2	0	0	26.3	0	27.9	38.2	11.3	9.8	26.9	yes	11.1	25.1	5.6	5.8	54.5	79.1	14.7	20.5	0	170.4	860
c_nanus	C	m	2016-08-02	winter	06:38:00	17:20:00	642	798	none	none	adlib	9.9	0	0	26.4	0.1	31	38.8	10.7	9.5	28.1	yes	10.4	19.1	7.1	3.4	87.9	103.9	46.9	19.2	44.6	68.2	550
c_nanus	C	m	2016-08-03	winter	06:38:00	17:21:00	643	797	none	none	adlib	9.9	0	0	26.4	0	25.6	38.2	8.4	11.5	29.8	yes	6.3	8.6	4.6	0.7	98.5	103.5	85.9	4.6	10.6	19.9	470
c_nanus	C	m	2016-08-04	winter	06:37:00	17:21:00	644	796	none	none	gud	10	8.1	0.8	26.4	0	33	38.4	8.3	6.6	30.1	yes	6.3	11.6	3.5	2	92.2	101.2	71.9	7	0.2	72.3	660
c_nanus	C	m	2016-08-05	winter	06:36:00	17:22:00	646	794	none	none	adlib	10.1	0	0	26.4	0	35.2	38.5	32.8	1.5	5.6	yes	7.4	16.1	3.5	2.8	84.5	101.2	42.4	13.4	0	104.8	0
c_nanus	C	m	2016-08-06	winter	06:35:00	17:22:00	647	793	none	none	adlib	10	0	0	26.5	0.1	35.3	38.7	32.7	1.7	6	yes	8.1	18.6	3	4.4	77.8	101.6	32.6	22.9	0.2	113.9	30
c_nanus	C	m	2016-08-07	winter	06:35:00	17:23:00	648	792	none	smell	none	0	0	0	26.5	0	22.7	38.2	5.9	13	32.3	yes	7.9	15.6	3	3.6	72.2	95	42.4	16.3	0	93.3	120
c_nanus	C	m	2016-08-08	winter	06:34:00	17:24:00	650	790	none	none	adlib	9.9	9.2	0.9	26.5	0	14.7	37.5	4.4	11.7	33.2	yes	7.4	18.1	2.5	4.3	77.4	100.2	43.7	18.5	0	155.3	1160
c_nanus	C	m	2016-08-09	winter	06:33:00	17:24:00	651	789	none	none	adlib	10	0	0	26.6	0.1	26.9	38.1	10.4	11.2	27.8	yes	11	20.1	7.1	4.1	74.5	90.5	39.2	15.3	0	160.8	890
c_nanus	C	m	2016-08-10	winter	06:32:00	17:25:00	653	787	none	none	adlib	9.9	0	0	26.6	0	27.1	38.4	9.6	11.5	28.8	yes	11.6	21.6	7.6	3.9	84.4	103.3	44.3	17.9	2.4	192.4	580
c_nanus	C	m	2016-08-11	winter	06:31:00	17:25:00	654	786	none	none	gud	10.1	3.7	0.4	26.6	0	35.1	38.3	32.8	1.6	5.5	yes	6.8	16.1	1.5	3.7	84.3	95.5	42	9.7	0.2	196.1	550
c_nanus	C	m	2016-08-12	winter	06:30:00	17:26:00	656	784	none	none	adlib	9.9	0	0	26.6	0	28.2	38	8.3	11.4	29.8	yes	7.4	18.6	2	4.9	77.2	98.5	37.5	18	0	104.5	130
c_nanus	C	m	2016-08-13	winter	06:29:00	17:27:00	658	782	none	none	adlib	10	0	0	26.7	0.1	22.6	38.8	8.2	11.9	30.6	yes	7.5	18.1	3	4.3	73.4	94	34.3	17.4	0	113.2	610
c_nanus	C	m	2016-08-14	winter	06:28:00	17:27:00	659	781	none	none	none	0	0	0	26.7	0	20.4	38.2	6.6	12.3	31.6	yes	9.6	21.6	4	4.9	72.8	99.9	22.9	25.5	0	135.1	860
c_nanus	C	m	2016-08-15	winter	06:27:00	17:28:00	661	779	none	none	adlib	10.5	0	0	26.7	0	24	38.6	6.4	12.3	32.1	yes	8.5	19.6	1.5	5.2	87	104.7	32.9	19.8	0	162.6	870
c_nanus	C	m	2016-08-16	winter	06:26:00	17:28:00	662	778	none	smell	adlib	9.9	0	0	26.7	0	27.9	38.6	10.8	10.4	27.9	yes	9.9	23.1	4	5.7	63	90.9	20.2	22.1	0	173	730
c_nanus	C	m	2016-08-17	winter	06:25:00	17:29:00	664	776	none	none	adlib	10	0	0	26.8	0.1	30.3	38.5	11.6	9	26.9	yes	9.9	23.1	3.5	5.6	69.1	94.5	29	21	0	198.8	460
c_nanus	C	m	2016-08-18	winter	06:24:00	17:29:00	665	775	none	none	gud	10	6.3	0.6	26.8	0	34.8	38.4	22.2	2.1	16.2	yes	10.9	24.6	3.5	6.1	67.3	96	21.6	23.6	0	217.9	410
c_nanus	C	m	2016-08-19	winter	06:23:00	17:30:00	667	773	none	none	adlib	10	0	0	26.8	0	35.3	38.5	32.3	1.9	6.2	yes	11.8	22.1	8.6	3.3	74.5	99.9	34.9	19.5	0.6	127.7	80
c_nanus	C	m	2016-08-20	winter	06:22:00	17:31:00	669	771	none	none	adlib	9.4	0	0	26.8	0	30.2	38.9	12.1	9	26.8	yes	5.9	16.1	0.5	4.4	77.9	98	33.9	16.6	0	68.9	250
c_nanus	C	m	2016-08-21	winter	06:21:00	17:31:00	670	770	none	none	none	0	0	0	26.9	0.1	21.3	38.1	10.3	11.3	27.8	yes	7.8	18.6	2	5.1	67.6	94.5	21	21.1	0	165.9	540
c_nanus	C	m	2016-08-22	winter	06:20:00	17:32:00	672	768	none	none	adlib	9.9	0	0	26.9	0	30.4	38.8	12.5	9.6	26.3	yes	10.9	16.1	9.1	1.7	94.5	102.6	57.4	12.3	12.6	35	820
c_nanus	C	m	2016-08-23	winter	06:19:00	17:32:00	673	767	none	none	adlib	10.2	0	0	26.9	0	27	38.1	10.6	10.9	27.4	yes	10.1	15.1	7.6	2.1	94.6	103	70.8	9.7	24.2	35	450
c_nanus	C	m	2016-08-24	winter	06:18:00	17:33:00	675	765	none	none	adlib	10	0	0	27	0.1	25.4	38.8	8.2	11.6	30.6	yes	7.8	10.6	4.6	2.1	101.1	103.9	91.5	2.3	10	20.9	700
c_nanus	C	m	2016-08-25	winter	06:17:00	17:33:00	676	764	none	smell	gud	10.2	8.3	0.8	27	0	25.4	38.5	7.9	11.6	30.6	yes	4.3	12.6	0.5	2.8	96.2	104.8	51.3	11.1	0.2	66	670
c_nanus	C	m	2016-08-26	winter	06:16:00	17:34:00	678	762	none	none	adlib	10	0	0	27	0	27.8	38.2	11	10.5	27.2	yes	5.3	14.6	1	4.2	80.8	98.8	40.5	17.1	0	111.2	570
c_nanus	C	m	2016-08-27	winter	06:14:00	17:35:00	681	759	none	none	adlib	10.5	0	0	27	0	29.5	38.5	11.3	9.8	27.2	yes	6.9	17.1	2.5	3.4	84.8	101.6	37.2	14.9	0	143.7	520
c_nanus	C	m	2016-08-28	winter	06:13:00	17:35:00	682	758	none	none	none	0	0	0	27.1	0.1	20.8	37.5	5.4	12.6	32.1	yes	9	21.6	2.5	5.4	59.7	80.7	20.3	15.6	0	150.3	500
c_nanus	C	m	2016-08-29	winter	06:12:00	17:36:00	684	756	none	none	adlib	10.1	0	0	27.1	0	34.2	38.6	14.4	5.6	24.2	yes	12	23.6	6.6	5.2	71.7	98.8	18.9	26.8	0	184.7	860
c_nanus	C	m	2016-08-30	winter	06:11:00	17:36:00	685	755	none	none	adlib	10.3	0	0	27.1	0	32.9	38.6	14.5	7.3	24.1	yes	13.5	25.1	8.6	4.7	75.9	93	33.9	17.3	0	198.5	10
c_nanus	C	m	2016-08-31	winter	06:10:00	17:37:00	687	753	none	none	adlib	9.9	0	0	27.1	0	32.2	38.5	14	7.9	24.5	yes	13	18.6	11.6	1.6	93.4	102.1	63.3	10.6	5.6	81.4	370
c_nanus	C	m	2016-09-01	winter	06:09:00	17:37:00	688	752	none	none	gud	9.9	8.3	0.8	27.2	0.1	34	37.8	14	4.1	23.8	yes	13.4	16.6	11.6	1.4	91.4	99.3	66.3	6.3	0.2	109.6	410
c_nanus	C	m	2016-09-02	spring	06:07:00	17:38:00	691	749	dense	none	adlib	10	0	0	27.2	0	30.7	39	11.1	10.1	27.8	yes	12.2	20.1	8.6	3.5	86.8	101.9	53.2	14.4	9	97.8	130
c_nanus	C	m	2016-09-03	spring	06:06:00	17:39:00	693	747	dense	none	adlib	9.7	0	0	27.2	0	27.9	38.1	11.5	10.4	26.7	yes	8.3	15.6	5.1	2.8	82.6	98	49.6	10.9	0.2	288.2	490
c_nanus	C	m	2016-09-04	spring	06:05:00	17:39:00	694	746	dense	smell	none	9	0	0	27.1	-0.1	19.9	37.6	4.8	13.9	32.8	yes	7.5	20.1	1.5	4.7	73.4	96.5	28.3	17	0	326.5	580
c_nanus	C	m	2016-09-05	spring	06:04:00	17:40:00	696	744	dense	none	adlib	10	0	0	27.1	0	23.2	38.1	6.2	12.7	32	yes	10.6	22.6	3.5	5.8	74.9	101.4	25.6	26.3	0	113.1	960
c_nanus	C	m	2016-09-06	spring	06:03:00	17:40:00	697	743	dense	none	adlib	10	0	0	27	-0.1	24.9	38.3	7.2	12.7	31.1	yes	11.4	23.1	5.6	5.6	79.1	101.4	36.2	20.9	0	126.1	670
c_nanus	C	m	2016-09-07	spring	06:01:00	17:41:00	700	740	dense	none	adlib	10	0	0	27	0	27.3	38.6	11	10.6	27.6	yes	13	22.1	8.1	4.1	77.6	99.4	40.7	18.3	0	144.7	710
c_nanus	C	m	2016-09-08	spring	06:00:00	17:41:00	701	739	dense	none	gud	9.9	3.4	0.3	27	0	35.5	38.3	28.9	1.6	9.3	yes	12.7	22.6	8.1	4.2	77.1	97	41.4	18.2	0	136.6	530
c_nanus	C	m	2016-09-09	spring	05:59:00	17:42:00	703	737	dense	none	adlib	10	0	0	26.9	-0.1	35.9	38.8	33.1	2	5.7	no	13.2	21.1	10.1	2.4	85	99.4	47.1	12.7	2.8	50.1	0
c_nanus	C	m	2016-09-10	spring	05:58:00	17:42:00	704	736	dense	none	none	0	0	0	26.9	0	20.1	37.6	5.6	13.3	32	yes	9.7	21.1	4.6	4.5	84.3	103.3	37.5	17	0	137.7	150
c_nanus	C	m	2016-09-11	spring	05:56:00	17:43:00	707	733	dense	none	adlib	10.6	0	0	26.8	-0.1	24.1	38.3	8.9	11.4	29.4	yes	12	23.1	5.6	5.5	72.4	99.9	27.6	21.8	0	179.9	960
c_nanus	C	m	2016-09-12	spring	05:55:00	17:43:00	708	732	dense	none	adlib	10	0	0	26.8	0	29.2	38.5	10.8	10.5	27.7	yes	13.7	25.6	8.1	5.2	70.6	99.9	29.6	20.4	0	190.6	580
c_nanus	C	m	2016-09-13	spring	05:54:00	17:44:00	710	730	dense	smell	adlib	10	0	0	26.8	0	29.6	38.7	13.5	9.8	25.2	yes	13.7	18.6	12.1	1.7	93.8	101.9	69.2	8.6	7.8	61.5	510
c_nanus	C	m	2016-09-14	spring	05:53:00	17:45:00	712	728	dense	none	adlib	10	0	0	26.7	-0.1	26.1	38.6	13.6	10.1	24.9	yes	13.7	18.1	12.1	1.4	95.5	100.9	78.2	4.8	5	90.5	610
c_nanus	C	m	2016-09-15	spring	05:51:00	17:45:00	714	726	dense	none	gud	9.9	7.1	0.7	26.7	0	34.7	38.8	19.3	2.4	19.5	yes	10.4	17.1	6.1	2.6	96.2	102.3	74.9	6	5.2	56.6	630
c_nanus	C	m	2016-09-16	spring	05:50:00	17:46:00	716	724	dense	none	adlib	10	0	0	26.6	-0.1	29.6	38.5	11.1	9.8	27.4	yes	9.1	21.6	4	4.1	87.8	104.2	39.5	15.1	0	218.8	180
c_nanus	C	m	2016-09-17	spring	05:49:00	17:46:00	717	723	dense	none	adlib	10	0	0	26.6	0	35.1	38.8	32.4	1.9	6.3	yes	13.8	23.6	10.6	3.2	77.7	99.8	37.5	17.7	3.4	119.5	450
c_nanus	C	m	2016-09-18	spring	05:48:00	17:47:00	719	721	dense	none	none	0	0	0	26.6	0	23.1	38.1	7.2	12.8	31	yes	11.4	19.1	6.6	3.6	90.2	99.8	60.4	8	2.2	161.3	360
c_nanus	C	m	2016-09-19	spring	05:46:00	17:47:00	721	719	dense	none	adlib	10.1	0	0	26.5	-0.1	23.9	38.6	9.5	11.8	29.2	yes	9.3	20.1	3.5	4.7	82	100.7	41.1	18.1	0	287.5	970
c_nanus	C	m	2016-09-20	spring	05:45:00	17:48:00	723	717	dense	none	adlib	10	0	0	26.5	0	29.8	38.4	11.8	9.6	26.6	yes	12.6	24.1	8.1	3.7	64.4	100.2	20.3	26	3.8	278.4	600
c_nanus	C	m	2016-09-21	spring	05:44:00	17:48:00	724	716	dense	none	adlib	10	0	0	26.4	-0.1	30.4	38.6	11.3	9.8	27.3	yes	10.3	16.1	7.1	2.7	92.1	100.2	81.2	5	3.2	258.1	420
c_nanus	C	m	2016-09-22	spring	05:42:00	17:49:00	727	713	dense	smell	gud	10	2.1	0.2	26.4	0	35.3	38.3	26.7	1.8	11.5	yes	9.2	16.6	6.6	2.6	86.5	98.8	64.5	10	0.2	318.5	420
c_nanus	C	m	2016-09-23	spring	05:41:00	17:50:00	729	711	dense	none	adlib	10	0	0	26.4	0	35.5	38.5	33	1.7	5.5	no	11.2	23.1	6.1	4.4	83.1	100.7	36.6	16.7	0	125.3	0
c_nanus	C	m	2016-09-24	spring	05:40:00	17:50:00	730	710	dense	none	adlib	10.4	0	0	26.3	-0.1	35.8	38.6	33.2	1.9	5.4	no	13.1	23.6	9.1	3.9	77	94.5	39.2	16.9	0.6	114.3	50
c_nanus	C	m	2016-09-25	spring	05:39:00	17:51:00	732	708	dense	none	none	0	0	0	26.3	0	24.9	37.8	8.6	12.2	29.2	yes	11	20.1	7.1	3	88.4	100.2	38.5	13.9	1.2	90.6	0
c_nanus	C	m	2016-09-26	spring	05:37:00	17:51:00	734	706	dense	none	adlib	10	0	0	26.2	-0.1	26.7	37.9	10.7	10.8	27.2	yes	10.4	22.1	3	5.5	73.3	97.9	35.3	19.5	0	136.3	880
c_nanus	C	m	2016-09-27	spring	05:36:00	17:52:00	736	704	sparse	none	adlib	10	0	0	26.2	0	29.7	38.6	11.7	10.2	26.9	yes	11	21.1	4	5.1	66.6	91.9	25.6	21.7	0	153.9	460
c_nanus	C	m	2016-09-28	spring	05:35:00	17:52:00	737	703	sparse	none	adlib	10	0	0	26.2	0	35.3	38.4	32.5	2	5.9	yes	13.3	22.1	8.6	3.8	62.9	91.4	25	18.2	0.2	159.5	450
c_nanus	C	m	2016-09-29	spring	05:34:00	17:53:00	739	701	sparse	none	gud	10.1	2.6	0.3	26.1	-0.1	35.1	38.5	32.4	1.8	6.1	yes	8.5	14.1	3.5	3.2	85.5	100.4	48.9	13.7	3.4	64.7	220
c_nanus	C	m	2016-09-30	spring	05:32:00	17:54:00	742	698	sparse	none	adlib	9.9	0	0	26.1	0	27.9	38.1	9.2	11.6	28.9	yes	8.6	18.1	5.6	3	70.5	82.5	47.7	9.7	0	192.8	130
c_nanus	C	m	2016-10-01	spring	05:31:00	17:54:00	743	697	sparse	none	none	0	0	0	26	-0.1	21.7	37.6	6.7	12.7	30.9	yes	11.3	23.1	5.6	4.8	72.1	95.5	36.2	17.7	0	220.9	640
c_nanus	C	m	2016-10-02	spring	05:30:00	17:55:00	745	695	sparse	smell	adlib	10.4	0	0	26	0	28.5	38.3	16	9.1	22.3	yes	15.6	25.6	12.1	3.8	58.4	95.5	20.2	17.8	0.2	179.7	900
c_nanus	C	m	2016-10-03	spring	05:29:00	17:55:00	746	694	sparse	none	adlib	9.9	0	0	26	0	23	38	6.3	13.2	31.8	yes	8.9	17.6	4.6	3.4	85.8	99.4	43.9	12.8	5.2	209.7	500
c_nanus	C	m	2016-10-04	spring	05:27:00	17:56:00	749	691	sparse	none	adlib	10.1	0	0	25.9	-0.1	24.5	38.1	8.6	11.9	29.5	yes	11.4	19.6	6.6	3.8	66.7	90.9	23.6	16.2	0.2	247	890
c_nanus	C	m	2016-10-05	spring	05:26:00	17:57:00	751	689	sparse	none	adlib	10	0	0	25.9	0	24.1	38.6	8.4	12.1	30.2	yes	11	22.1	5.1	5.4	54.2	77.1	18.8	18.4	0	273.8	680
c_nanus	C	m	2016-10-06	spring	05:25:00	17:57:00	752	688	sparse	none	gud	9.9	3.2	0.3	25.8	-0.1	35.2	39	22	2.1	17	yes	14.7	26.1	8.6	5.5	58.3	83	20.2	19.3	0	297.9	700
c_nanus	C	m	2016-10-07	spring	05:24:00	17:58:00	754	686	sparse	none	adlib	10.1	0	0	25.8	0	31.9	38.4	14.3	8	24.1	yes	16.2	28.1	10.6	5.2	50.2	67.5	19.5	13.3	0	353.9	0
c_nanus	C	m	2016-10-08	spring	05:23:00	17:59:00	756	684	sparse	none	adlib	10.5	0	0	25.8	0	35.4	38.5	32.4	2.1	6.1	yes	16	27.1	11.1	4.6	71.5	100.4	32.3	20.6	0	312.2	360
c_nanus	C	m	2016-10-09	spring	05:21:00	17:59:00	758	682	sparse	none	none	0	0	0	25.7	-0.1	28.5	37.8	13.3	9.5	24.6	yes	17.2	28.6	11.1	5.8	75.9	97.5	38.2	19.5	0	353.9	170
c_nanus	C	m	2016-10-10	spring	05:20:00	18:00:00	760	680	sparse	none	adlib	10.1	0	0	25.7	0	29.2	38.1	10.9	10.4	27.3	yes	17.5	31.1	8.6	5.9	66.7	94	30.3	17.6	0.4	115.8	630
c_nanus	C	m	2016-10-11	spring	05:19:00	18:01:00	762	678	sparse	smell	adlib	10	0	0	25.6	-0.1	23.5	38.1	10	11.3	28.2	yes	9.9	22.1	3	5.6	66.1	88.3	33.6	16.8	0	123.3	570
c_nanus	C	m	2016-10-12	spring	05:18:00	18:01:00	763	677	sparse	none	adlib	10	0	0	25.6	0	27.9	38.3	9.6	10.8	28.8	yes	11.1	23.1	5.1	5.4	67.4	93.5	32.3	18.1	0	134	730
c_nanus	C	m	2016-10-13	spring	05:17:00	18:02:00	765	675	sparse	none	gud	10.1	3.6	0.4	25.5	-0.1	34.8	38.6	19.1	2.5	19.6	yes	9	18.6	6.1	3.4	88.4	101.6	46.3	15.8	2.2	122.6	540
c_nanus	C	m	2016-10-14	spring	05:16:00	18:03:00	767	673	sparse	none	adlib	10	0	0	25.5	0	29.8	38.1	10.8	9.8	27.3	yes	11.2	21.6	4.6	5.3	73.8	100.2	33.9	23.4	0	160.8	100
c_nanus	C	m	2016-10-15	spring	05:14:00	18:03:00	769	671	sparse	none	none	0	0	0	25.5	0	22.6	37.7	8.7	11.2	29	yes	14	24.1	7.6	5.3	57.8	83.8	26.5	18.2	0	193.5	550
c_nanus	C	m	2016-10-16	spring	05:13:00	18:04:00	771	669	sparse	none	adlib	10.2	0	0	25.4	-0.1	35.1	38.8	31.9	2	6.8	yes	16.4	27.6	12.6	4.1	57.9	88.5	25.8	17	0.2	187.7	730
c_nanus	C	m	2016-10-17	spring	05:12:00	18:05:00	773	667	sparse	none	adlib	10	0	0	25.4	0	29	38.3	10.5	10.2	27.8	yes	8.2	18.1	4.6	3.6	94.6	102.6	54.9	12.5	9.2	221.2	290
c_nanus	C	m	2016-10-18	spring	05:11:00	18:05:00	774	666	sparse	none	adlib	10.1	0	0	25.3	-0.1	31.3	38.6	12.8	8.3	25.8	yes	12.7	21.6	7.1	4.7	70.7	91	36.6	18.7	0	276.3	460
c_nanus	C	m	2016-10-19	spring	05:10:00	18:06:00	776	664	sparse	none	adlib	10.1	0	0	25.3	0	35.1	38.6	32.4	1.8	6.1	yes	13.9	24.1	7.1	5.2	69.9	100.7	32.6	23.3	0	243.5	350
c_nanus	C	m	2016-10-20	spring	05:09:00	18:07:00	778	662	sparse	smell	gud	10	3.2	0.3	25.3	0	35.7	38.8	33.1	1.8	5.6	no	15.8	25.6	9.6	5	73.9	98.8	28.6	24.3	0	327.6	150
c_nanus	C	m	2016-10-21	spring	05:08:00	18:07:00	779	661	sparse	none	adlib	10	0	0	25.2	-0.1	36	38.7	33.7	1.8	5	no	17.2	25.6	13.6	3.6	81	99.8	45	16.8	16.6	194	0
c_nanus	C	m	2016-10-22	spring	05:07:00	18:08:00	781	659	sparse	none	adlib	10.3	0	0	25.2	0	31.5	38.5	13.1	8.2	25.4	yes	8	15.1	1.5	4.6	93.1	103.5	50.6	13.9	9.4	123.2	0
c_nanus	C	m	2016-10-23	spring	05:06:00	18:09:00	783	657	sparse	none	none	0	0	0	25.1	-0.1	23.7	38.1	9.5	12	28.6	yes	9.9	18.1	4	4.5	68.4	92	38.5	16.5	0	354.4	380
c_nanus	C	m	2016-10-24	spring	05:05:00	18:10:00	785	655	none	none	adlib	10.6	0	0	25.1	0	30.2	38.1	13.1	8.8	24.9	yes	11.5	22.6	5.1	5.3	62.8	87.8	34.3	18	0	116.5	850
c_nanus	C	m	2016-10-25	spring	05:04:00	18:10:00	786	654	none	none	adlib	10	0.6	0.1	25.1	0	32.2	38.8	13.8	7.7	25	yes	15	25.6	8.1	5.7	52.3	74.3	24.3	16.6	0	140.9	340
c_nanus	C	m	2016-10-26	spring	05:03:00	18:11:00	788	652	none	none	adlib	9.9	0	0	25.1	0	33	39	16.3	7	22.7	yes	17.3	27.6	11.1	4.9	52.7	74.3	27.6	13.9	0	164.5	310
c_nanus	C	m	2016-10-27	spring	05:02:00	18:12:00	790	650	none	none	gud	10	1.7	0.2	25.2	0.1	36	38.8	34.1	1.7	4.7	no	16.5	28.6	10.1	4.8	69.7	96	25	18.5	0.6	100.6	300
c_nanus	C	m	2016-10-28	spring	05:01:00	18:13:00	792	648	none	none	adlib	10	0	0	25.2	0	35.9	38.6	33.8	1.6	4.8	no	13.6	26.6	9.1	4.4	90.3	101.4	52.6	13.9	6.4	210.7	0
c_nanus	C	m	2016-10-29	spring	05:00:00	18:13:00	793	647	none	none	adlib	10.5	0	0	25.2	0	35.7	38.6	33.1	1.9	5.5	no	16.7	26.6	11.1	5	79.5	98.9	45.2	17	0	165.5	0
c_nanus	C	m	2016-10-30	spring	04:59:00	18:14:00	795	645	none	smell	none	0	0	0	25.2	0	30.9	38.3	16.8	8.4	21.4	yes	17.6	28.1	14.6	3.6	84.2	101.9	44.6	18.7	14.6	168.4	20
c_nanus	C	m	2016-10-31	spring	04:58:00	18:15:00	797	643	none	none	adlib	10.5	0	0	25.2	0	32.7	37.9	17.4	6	20.5	yes	14.9	25.1	9.1	4.2	86.7	102.8	38.2	16.2	0	239.8	570
c_nanus	C	m	2016-11-01	spring	04:58:00	18:16:00	798	642	none	none	adlib	9.9	0	0	25.2	0	35.4	38.7	32.9	2	5.8	yes	14	26.1	7.1	5.8	60	79.8	33.6	16.4	0	241.9	260
c_nanus	C	m	2016-11-02	spring	04:57:00	18:17:00	800	640	none	none	adlib	9.9	0	0	25.3	0.1	30.3	38.8	11.6	9.7	27.2	yes	14	24.1	6.1	5.3	59.6	87.8	30.3	18	0	267.1	50
c_nanus	C	m	2016-11-03	spring	04:56:00	18:17:00	801	639	none	none	gud	10.1	4	0.4	25.3	0	35.9	38.4	33.6	1.7	4.8	no	16.4	26.1	9.6	5.5	60	86.2	29	18.3	0	343	450
c_nanus	C	m	2016-11-04	spring	04:55:00	18:18:00	803	637	none	none	adlib	9.9	0	0	25.3	0	36	38.7	33.5	1.7	5.2	no	18	28.6	11.6	5.5	47.8	66.9	24.3	13.4	0	329.4	0
c_nanus	C	m	2016-11-05	spring	04:54:00	18:19:00	805	635	none	none	adlib	10.6	0	0	25.3	0	29.8	38.3	11.8	9.9	26.6	yes	14.8	28.6	6.1	7	47.8	77.6	21.6	17.3	0	354.5	0
c_nanus	C	m	2016-11-06	spring	04:54:00	18:20:00	806	634	none	none	none	0	0	0	25.3	0	27.2	37.8	10.5	10.6	27.4	yes	16.1	30.1	8.6	6.1	47.6	73.7	20.9	14	0	146.5	460
c_nanus	C	m	2016-11-07	spring	04:53:00	18:21:00	808	632	none	none	adlib	10.3	0	0	25.4	0.1	32.7	38	19.7	5.5	18.3	yes	20.8	32.1	13.6	5.7	45.3	72.5	19.5	12.2	0	167	690
c_nanus	C	m	2016-11-08	spring	04:52:00	18:22:00	810	630	none	smell	adlib	9.9	0	0	25.4	0	32.6	38.8	17.7	7	21.2	yes	19.4	34.6	13.6	6.1	68.3	93	31.3	17.4	3.8	65.7	280
c_nanus	C	m	2016-11-09	spring	04:51:00	18:22:00	811	629	none	none	adlib	10	0	0	25.4	0	31.5	38.2	15.9	7.8	22.3	yes	15.8	26.1	12.1	4.3	84.5	100.2	42.4	18.2	8.4	103.4	350
c_nanus	C	m	2016-11-10	spring	04:51:00	18:23:00	812	628	none	none	gud	10	3.1	0.3	25.4	0	35.8	38.1	33.7	1.4	4.4	no	18.3	26.6	12.6	4.1	64.5	85.9	38.5	14	0	216.1	400
c_nanus	C	m	2016-11-11	spring	04:50:00	18:24:00	814	626	none	none	adlib	9.9	0	0	25.4	0	35.7	38.4	33.4	1.6	5	no	19.5	26.1	15.1	3.4	71.4	95.9	43.1	12.4	2.8	228.4	0
c_nanus	C	m	2016-11-12	spring	04:49:00	18:25:00	816	624	none	none	adlib	10.3	0	0	25.4	0	35.5	38.8	33.1	1.7	5.7	no	21.3	29.1	17.1	3.8	71	90.5	34.6	13.8	0	36.5	0
c_nanus	C	m	2016-11-13	spring	04:49:00	18:26:00	817	623	none	none	none	0	0	0	25.5	0.1	23.2	38.3	10.7	11.3	27.6	yes	15.9	29.1	8.6	6	50.6	80.1	31.3	15.4	0	261.3	110
c_nanus	C	m	2016-11-14	spring	04:48:00	18:27:00	819	621	none	none	adlib	10	0	0	25.5	0	27.3	37.9	12.8	10	25.1	yes	13	23.6	8.6	3.8	72.8	95.9	36.6	18.6	0	185.5	930
c_nanus	C	m	2016-11-15	spring	04:48:00	18:27:00	819	621	none	none	adlib	9.9	0	0	25.5	0	30.3	38.5	13.1	8.7	25.4	yes	14.9	27.1	8.1	5.4	62.9	87.5	31.9	16.3	0	310.9	480
c_nanus	C	m	2016-11-16	spring	04:47:00	18:28:00	821	619	none	none	adlib	10	0	0	25.5	0	31.8	38.4	14.1	7.9	24.3	yes	17.4	28.6	9.6	6	66.5	96.9	29.2	25	0	376.9	400
c_nanus	C	m	2016-11-17	spring	04:47:00	18:29:00	822	618	none	smell	gud	9.9	1.8	0.2	25.5	0	35.7	38.4	33.6	1.4	4.8	no	18.4	30.6	9.6	6.8	62.1	95.9	23.1	27.1	0	392	360
c_nanus	C	m	2016-11-18	spring	04:46:00	18:30:00	824	616	none	none	adlib	10.1	0	0	25.5	0	35.8	38.6	33.7	1.7	4.9	no	21.6	34.1	13.1	6.5	49.7	78.5	17.5	19.7	0	141.3	0
c_nanus	C	m	2016-11-19	spring	04:46:00	18:31:00	825	615	none	none	adlib	10.6	0	0	25.6	0.1	35.6	38.5	33.2	1.8	5.3	no	21.9	35.1	12.6	7.1	49.9	92.5	16.1	23.9	0	116.9	0
c_nanus	C	m	2016-11-20	spring	04:45:00	18:32:00	827	613	none	none	none	0	0	0	25.6	0	31.1	38.2	15.5	8.1	22.7	yes	21.5	34.1	13.1	6.7	56.8	89	13.9	27.6	0	58.6	0
c_nanus	C	m	2016-11-21	summer	04:45:00	18:33:00	828	612	dense	none	adlib	10	0	0	25.6	0	32.7	38.3	16	7.2	22.3	yes	21	33.6	11.6	7.1	42	66.2	14.7	17.7	0	128.9	460
c_nanus	C	m	2016-11-22	summer	04:45:00	18:33:00	828	612	dense	none	adlib	10.4	0	0	25.7	0.1	31.2	38.3	15	8.1	23.4	yes	20.8	34.6	11.6	7	54.9	92.5	13.9	26.1	0	127	310
c_nanus	C	m	2016-11-23	summer	04:44:00	18:34:00	830	610	dense	none	adlib	10.1	0	0	25.8	0.1	29.6	38.2	12.6	9.6	25.6	yes	19.5	32.1	10.6	6.4	55.7	94	18.9	22.3	0	143	440
c_nanus	C	m	2016-11-24	summer	04:44:00	18:35:00	831	609	dense	none	gud	10.1	3.1	0.3	25.9	0.1	35	38	21.2	3.6	16.9	yes	16.8	28.6	8.1	6.5	52.1	93.5	16.1	26.3	0	151.1	600
c_nanus	C	m	2016-11-25	summer	04:44:00	18:36:00	832	608	dense	none	adlib	10.5	0	0	26	0.1	30.8	38.1	13	8.9	25.2	yes	17.5	30.1	8.6	6.1	49.3	92.5	20.3	22.7	0	246.4	0
c_nanus	C	m	2016-11-26	summer	04:44:00	18:37:00	833	607	dense	none	adlib	10	0	0	26.1	0.1	31.6	38.3	15.8	7.8	22.5	yes	19.9	31.1	12.1	5.8	59.3	96.9	23.1	25.7	0	238.2	430
c_nanus	C	m	2016-11-27	summer	04:43:00	18:38:00	835	605	dense	smell	none	0	0	0	26.2	0.1	29	37.9	14.4	8.9	23.5	yes	20	30.1	12.6	5.8	64.9	98.8	24.5	27.8	0	176.8	410
c_nanus	C	m	2016-11-28	summer	04:43:00	18:39:00	836	604	dense	none	adlib	9.9	0	0	26.4	0.2	28.4	38	14	8.7	23.9	yes	19.3	30.1	12.6	5.8	55.7	76.9	27.2	16.3	0	282.6	680
c_nanus	C	m	2016-11-29	summer	04:43:00	18:39:00	836	604	dense	none	adlib	10.2	0	0	26.5	0.1	30.1	38.5	14.2	8.6	24.3	yes	19.8	32.1	12.1	6.2	57.2	90	21	22.5	0.4	343.4	600
c_nanus	C	m	2016-11-30	summer	04:43:00	18:40:00	837	603	dense	none	adlib	10	0	0	26.6	0.1	28.3	38.3	13.5	9.3	24.8	yes	18.1	31.1	12.1	5.6	61.6	92.5	23.8	17.2	4	104.9	590
c_nanus	C	m	2016-12-01	summer	04:43:00	18:41:00	838	602	dense	none	gud	10	6.1	0.6	26.7	0.1	35.5	38.1	27.1	2	11	yes	21.9	34.1	12.6	6.7	48.8	88.5	17.5	22.8	0	130.5	680
c_nanus	C	m	2016-12-02	summer	04:43:00	18:42:00	839	601	dense	none	adlib	10	0	0	26.8	0.1	33.5	38.3	21	5.4	17.4	yes	25.6	37.1	17.6	5.9	38	67.4	18.2	14.7	0	119.7	0
c_nanus	C	m	2016-12-03	summer	04:43:00	18:43:00	840	600	dense	none	adlib	10.4	0	0	26.9	0.1	33.2	38.5	19.9	5.9	18.6	yes	22.7	38.1	16.1	6.3	58.3	76.3	16.8	17.8	0.2	150.8	330
c_nanus	C	m	2016-12-04	summer	04:43:00	18:43:00	840	600	dense	none	none	0	0	0	27	0.1	33.1	38.2	23.5	5	14.7	yes	26.6	37.1	20.1	5.7	52.3	82.8	18.2	20.1	0	156.9	330
c_nanus	C	m	2016-12-05	summer	04:43:00	18:44:00	841	599	dense	none	adlib	9.9	0	0	27.1	0.1	32.8	38.5	22	5.8	16.5	yes	25	36.6	18.6	6	67.3	97.9	27.2	25.3	2.2	137	470
c_nanus	C	m	2016-12-06	summer	04:43:00	18:45:00	842	598	dense	smell	adlib	9.9	0	0	27.2	0.1	32.4	38.5	19.9	6.4	18.6	yes	21.5	34.1	16.6	4.3	84.9	100.7	40.5	17.2	3.6	72.3	440
c_nanus	C	m	2016-12-07	summer	04:43:00	18:46:00	843	597	dense	none	adlib	10.2	0	0	27.3	0.1	33.4	38.4	20.9	5.4	17.5	yes	20.5	29.6	16.1	4	82.2	97.4	48.8	14.6	1.6	69.4	410
c_nanus	C	m	2016-12-08	summer	04:43:00	18:47:00	844	596	dense	none	gud	10	2.3	0.2	27.4	0.1	36.3	38.6	34.4	1.4	4.3	no	18	23.6	12.1	3.1	84.9	99.3	40.5	15.4	5	61.4	310
c_nanus	C	m	2016-12-09	summer	04:43:00	18:47:00	844	596	dense	none	adlib	9.8	0	0	27.5	0.1	35.8	38.5	33.3	1.3	5.2	no	16.1	27.6	9.1	5.5	60.1	96.9	31.3	22.1	0	227	0
c_nanus	C	m	2016-12-10	summer	04:43:00	18:48:00	845	595	dense	none	adlib	10.3	0	0	27.6	0.1	32.2	38.4	16.5	7.2	21.9	yes	18.7	28.6	11.6	5.3	68.3	96.4	28.6	24.7	0	264	0
c_nanus	C	m	2016-12-11	summer	04:44:00	18:49:00	845	595	dense	none	none	0	0	0	27.7	0.1	26.2	38.1	14	9.2	24.1	yes	19.4	30.1	12.6	5.4	66.4	97.4	27.2	22.9	0	271	450
c_nanus	C	m	2016-12-12	summer	04:44:00	18:49:00	845	595	dense	none	adlib	9.9	0	0	27.9	0.2	33	38.2	19.7	5.7	18.5	yes	20.5	31.6	13.1	5.9	63.7	91	26.5	23.4	0	297.9	820
c_nanus	C	m	2016-12-13	summer	04:44:00	18:50:00	846	594	dense	none	adlib	10.2	0	0	28	0.1	33.8	38.5	20.8	5.1	17.7	yes	23.1	33.1	15.1	5.7	50.2	73	24.5	15.5	0	70.8	280
c_nanus	C	m	2016-12-14	summer	04:44:00	18:51:00	847	593	dense	none	adlib	10	0	0	28.1	0.1	33.7	38.7	21.7	5	17.1	yes	23.6	33.1	17.1	5.1	43.5	62.7	19.6	12.2	0	87.8	270
c_nanus	C	m	2016-12-15	summer	04:45:00	18:51:00	846	594	dense	smell	gud	10	3.3	0.3	28.2	0.1	36.2	38.5	34.5	1.5	4.1	no	21.1	32.1	17.1	4.2	69.9	88.5	28.6	18.8	0	93.9	290
c_nanus	C	m	2016-12-16	summer	04:45:00	18:52:00	847	593	dense	none	adlib	10	0	0	28.3	0.1	36.1	38.6	34.5	1.5	4.1	no	20.2	29.6	17.1	3	77	95.5	45	11.5	0.6	42.8	0
c_nanus	C	m	2016-12-17	summer	04:45:00	18:52:00	847	593	dense	none	adlib	10.3	0	0	28.4	0.1	35.5	38.3	30.6	1.7	7.7	yes	21.4	30.1	16.1	3.9	72.4	91.5	37.9	15.3	0.2	128.2	0
c_nanus	C	m	2016-12-18	summer	04:46:00	18:53:00	847	593	dense	none	none	0	0	0	28.5	0.1	28.5	37.8	13.4	9.5	24.4	yes	17.9	30.1	12.1	6	73.5	96.9	30.6	20.6	0	69.8	60
c_nanus	C	m	2016-12-19	summer	04:46:00	18:54:00	848	592	sparse	none	adlib	10	0	0	28.6	0.1	32.5	38.2	18.7	6.4	19.5	yes	18.4	28.1	12.1	4.9	77.5	97.9	38.5	17.9	1.2	75.1	700
c_nanus	C	m	2016-12-20	summer	04:47:00	18:54:00	847	593	sparse	none	adlib	10.2	0	0	28.6	0	34	38.5	20	5.3	18.5	yes	20.2	34.1	14.6	5.4	73.7	93	25.1	16.9	0	128.9	320
c_nanus	C	m	2016-12-21	summer	04:47:00	18:55:00	848	592	sparse	none	adlib	10	0	0	28.6	0	32.1	38.5	18.1	7	20.4	yes	21.9	34.1	15.1	6.1	66.5	97.4	25.8	26.2	0	204.9	260
c_nanus	C	m	2016-12-22	summer	04:48:00	18:55:00	847	593	sparse	none	gud	10.3	5.5	0.5	28.6	0	35.8	38.1	34	1.3	4.1	no	20.1	35.1	13.6	5.8	72.9	94	30.6	19.2	0	97.6	410
c_nanus	C	m	2016-12-23	summer	04:48:00	18:56:00	848	592	sparse	none	adlib	10.1	0	0	28.6	0	36.1	38.4	34.2	1.5	4.2	no	17.5	32.6	12.6	5.5	81.3	100.2	27.9	19.5	38.6	112.6	0
c_nanus	C	m	2016-12-24	summer	04:49:00	18:56:00	847	593	sparse	none	adlib	10.4	0	0	28.6	0	33.1	38.5	19	6.2	19.4	yes	19.1	30.1	13.1	4.8	75.1	97.9	37.9	17.6	0	51.9	0
c_nanus	C	m	2016-12-25	summer	04:49:00	18:56:00	847	593	sparse	smell	none	0	0	0	28.6	0	29.6	38.2	15.3	8.6	22.9	yes	19.8	31.1	13.1	4.9	72.3	97.4	34.6	20	0	145	350
c_nanus	C	m	2016-12-26	summer	04:50:00	18:57:00	847	593	sparse	none	adlib	10.4	0	0	28.6	0	35.4	38.3	24.8	2.3	13.5	yes	21.4	33.1	13.6	5.6	68.4	97.4	31.3	21.4	0	161.2	630
c_nanus	C	m	2016-12-27	summer	04:50:00	18:57:00	847	593	sparse	none	adlib	10.3	0	0	28.6	0	31.6	38.5	16.8	7.7	21.7	yes	22.2	34.6	13.6	6.8	62.3	91	22.4	23	0	163.7	0
c_nanus	C	m	2016-12-28	summer	04:51:00	18:58:00	847	593	sparse	none	adlib	9.9	0	0	28.6	0	32.2	38.3	18.7	6.7	19.6	yes	23.3	34.1	15.1	6.1	54.1	85.4	25.1	21.7	0	222.7	450
c_nanus	C	m	2016-12-29	summer	04:52:00	18:58:00	846	594	sparse	none	gud	10.3	6.9	0.7	28.6	0	36.1	38.4	34.3	1.3	4.1	no	25.7	36.6	18.1	5.8	47.3	71.4	23.8	16.1	0	243.7	420
c_nanus	C	m	2016-12-30	summer	04:52:00	18:58:00	846	594	sparse	none	adlib	10.3	0	0	28.6	0	35.4	38.6	26.6	2.9	12	yes	27.3	37.6	20.6	5.4	46.3	73.6	23.1	14.7	0	205	0
c_nanus	C	m	2016-12-31	summer	04:53:00	18:58:00	845	595	sparse	none	adlib	10.2	0	0	28.6	0	35.1	38.6	27.4	3.3	11.2	yes	27.8	37.1	23.1	3.9	51.3	68	26.5	11.5	0	78.1	200
c_nanus	C	m	2017-01-01	summer	04:54:00	18:59:00	845	595	sparse	none	none	0	0	0	28.6	0	31.9	38.5	21.3	6.7	17.2	yes	22.2	39.1	19.1	4.8	88.5	100.2	26.5	20.9	16.8	71.2	270
c_nanus	C	m	2017-01-02	summer	04:55:00	18:59:00	844	596	sparse	none	adlib	10.5	0	0	28.6	0	31.4	38.1	18	7.1	20.1	yes	18.2	27.6	14.1	3.4	89.7	97.9	48.1	11.2	0.6	299.6	640
c_nanus	C	m	2017-01-03	summer	04:55:00	18:59:00	844	596	sparse	smell	adlib	10.1	0	0	28.5	-0.1	30.6	38.6	16.5	8.4	22.1	yes	18.7	27.6	14.1	4.5	79	98.8	45.6	17.5	0	226.6	390
c_nanus	C	m	2017-01-04	summer	04:56:00	18:59:00	843	597	sparse	none	adlib	10.4	0	0	28.5	0	31.3	38.4	16.7	7.7	21.7	yes	19.4	30.1	14.1	4.9	75.7	97.4	41.8	19.4	0	230.8	530
c_nanus	C	m	2017-01-05	summer	04:57:00	18:59:00	842	598	sparse	none	gud	10.1	3.7	0.4	28.5	0	36	38.4	34.4	1.4	4	no	19.3	31.1	14.1	4.8	78.9	95.9	38.5	16.8	0	205	450
c_nanus	C	m	2017-01-06	summer	04:58:00	18:59:00	841	599	sparse	none	adlib	10.2	0	0	28.5	0	32.3	38.3	16.7	7.3	21.7	yes	18.7	30.6	12.6	5.2	77.9	96.9	34.6	17.9	0	154.8	0
c_nanus	C	m	2017-01-07	summer	04:58:00	18:59:00	841	599	sparse	none	adlib	10.3	0	0	28.5	0	31.5	38.3	15.5	8	22.8	yes	19.4	32.1	11.6	6.4	72.4	97.4	27.9	23.2	0	194.7	370
c_nanus	C	m	2017-01-08	summer	04:59:00	19:00:00	841	599	sparse	none	none	0	0	0	28.5	0	31.1	38.4	17.3	7.4	21.1	yes	22.3	33.6	14.6	6.4	61.8	91	25.1	24	0	63.8	420
c_nanus	C	m	2017-01-09	summer	05:00:00	19:00:00	840	600	sparse	none	adlib	10.4	0	0	28.5	0	35.8	37.9	33.6	1.4	4.3	no	24.9	35.1	17.1	5.6	53.3	76.3	22.4	17.8	0	49.4	530
c_nanus	C	m	2017-01-10	summer	05:01:00	19:00:00	839	601	sparse	none	adlib	9.9	0	0	28.5	0	34.3	38.7	24.7	4.3	14	yes	26.1	37.6	19.6	5.1	58.4	81.2	24.5	18.6	0	101.9	0
c_nanus	C	m	2017-01-11	summer	05:02:00	18:59:00	837	603	sparse	none	adlib	10	0	0	28.5	0	36	38.5	33.1	1.5	5.4	no	26.4	38.1	20.1	4.5	60	90	26.5	17.3	0	232.9	320
c_nanus	C	m	2017-01-12	summer	05:02:00	18:59:00	837	603	sparse	smell	gud	10.3	4.9	0.5	28.5	0	36.4	38.6	34.3	1.3	4.3	no	24.5	38.1	17.1	7.1	69.6	98.8	26.5	25.9	13.6	49.3	0
c_nanus	C	m	2017-01-13	summer	05:03:00	18:59:00	836	604	sparse	none	adlib	10.2	0	0	28.5	0	36.5	38.9	34.1	1.6	4.8	no	28.1	36.1	22.6	3.9	57.1	80.7	33.3	12.9	0	222	0
c_nanus	C	m	2017-01-14	summer	05:04:00	18:59:00	835	605	sparse	none	adlib	10.1	0	0	28.5	0	35.9	38.8	31.3	1.8	7.5	yes	22.9	36.1	19.6	4.8	83.1	97.9	37.2	17.2	2.8	61.8	0
c_nanus	C	m	2017-01-15	summer	05:05:00	18:59:00	834	606	sparse	none	none	0	0	0	28.5	0	31.7	38.5	18.7	7.2	19.8	yes	19.7	31.6	16.1	4.3	84.6	97.4	46.9	13.9	0	90.5	40
c_nanus	C	m	2017-01-16	summer	05:06:00	18:59:00	833	607	none	none	adlib	10.2	0	0	28.5	0	34	38.2	23.4	4.3	14.8	yes	23.6	34.1	17.6	5	75.5	97.4	39.8	19.2	0	286.3	490
c_nanus	C	m	2017-01-17	summer	05:07:00	18:59:00	832	608	none	none	adlib	10.1	0	0	28.7	0.2	33.9	38.6	24.1	4.5	14.5	yes	26.1	35.6	20.1	5	59	81.7	33.9	15.7	0	332.8	270
c_nanus	C	m	2017-01-18	summer	05:08:00	18:58:00	830	610	none	none	adlib	10	0	0	28.9	0.2	33.7	38.5	22.6	5.1	15.9	yes	25.2	34.1	19.1	4.7	63.9	92.5	37.9	18.6	0	265.8	350
c_nanus	C	m	2017-01-19	summer	05:09:00	18:58:00	829	611	none	none	gud	10.1	5.3	0.5	29.1	0.2	36	38.3	34.3	1.4	4	no	23.2	36.1	17.6	5.2	74.5	93	35.3	17.1	0	303.8	360
c_nanus	C	m	2017-01-20	summer	05:09:00	18:58:00	829	611	none	none	adlib	10.3	0	0	29.3	0.2	36.3	38.9	34.4	1.7	4.5	no	22.2	31.6	18.6	3.5	85.6	100.2	35.3	18.8	10.6	272.9	0
c_nanus	C	m	2017-01-21	summer	05:10:00	18:57:00	827	613	none	none	adlib	10	0	0	29.5	0.2	31.8	38.7	18.3	7.2	20.4	yes	21.4	32.6	15.6	5.7	72.6	94	31.3	21.8	0	204	0
c_nanus	C	m	2017-01-22	summer	05:11:00	18:57:00	826	614	none	smell	none	0	0	0	29.7	0.2	30.4	38.3	17.2	7.8	21.1	yes	21.8	33.1	14.6	5.9	70.9	96.9	33.3	22.6	0	308.2	450
c_nanus	C	m	2017-01-23	summer	05:12:00	18:57:00	825	615	none	none	adlib	9.9	0	0	29.9	0.2	32.1	38.4	19.7	6.4	18.7	yes	24.1	34.6	16.6	5.7	57.9	84.9	27.9	20.1	0	295.1	600
c_nanus	C	m	2017-01-24	summer	05:13:00	18:56:00	823	617	none	none	adlib	10.2	0	0	30.1	0.2	32.6	38.3	23.9	5.4	14.5	yes	25.7	35.1	20.6	4.2	67.9	95.9	33.3	17.8	4.8	197.8	470
c_nanus	C	m	2017-01-25	summer	05:14:00	18:56:00	822	618	none	none	adlib	10.1	0	0	30.3	0.2	33.1	39	22.5	5.6	16.5	yes	21.7	29.1	19.1	2.5	93.7	100.7	69.7	8.7	13.6	104	530
c_nanus	C	m	2017-01-26	summer	05:15:00	18:55:00	820	620	none	none	gud	10	4.1	0.4	30.5	0.2	36	38.6	34.3	1.4	4.3	no	19.5	27.6	16.6	2.9	95	101.2	62.1	8.8	10.6	430	380
c_nanus	C	m	2017-01-27	summer	05:16:00	18:55:00	819	621	none	none	adlib	9.9	0	0	30.7	0.2	33.5	38.6	20.7	5.8	17.9	yes	21.5	29.6	16.1	4	82.9	99.8	55.6	13.9	0	248.5	0
c_nanus	C	m	2017-01-28	summer	05:17:00	18:54:00	817	623	none	none	adlib	10.3	0	0	30.9	0.2	32.6	38.5	20.2	6.2	18.3	yes	23.3	31.6	17.1	4.7	70.9	96.9	35.3	21.5	0	170.2	350
c_nanus	C	m	2017-01-29	summer	05:18:00	18:54:00	816	624	none	none	none	0	0	0	31.1	0.2	31	38.3	18.4	7.2	19.9	yes	21.7	31.6	16.1	4.1	78.3	98.3	44.3	16	0	107.6	420
c_nanus	C	m	2017-01-30	summer	05:18:00	18:53:00	815	625	none	none	adlib	10.1	0	0	31.3	0.2	32.2	38.3	21.7	5.7	16.6	yes	25	33.1	18.6	4.4	64.8	85.9	39.8	14.9	0	207.6	590
c_nanus	C	m	2017-01-31	summer	05:19:00	18:53:00	814	626	none	smell	adlib	10.3	0	0	31.5	0.2	33.1	38.4	23.2	5.2	15.2	yes	26.3	36.6	19.6	5	60.7	83.8	31.9	16.1	0	178.1	520
c_nanus	C	m	2017-02-01	summer	05:20:00	18:52:00	812	628	none	none	adlib	10.1	0	0	31.7	0.2	33.4	38.4	24	4.9	14.4	yes	27.4	37.1	20.6	5.4	54.8	82.8	29.9	16.6	0	157.2	460
c_nanus	C	m	2017-02-02	summer	05:21:00	18:51:00	810	630	none	none	gud	10.2	4	0.4	31.9	0.2	36.5	38.7	34.1	1.5	4.6	no	24.4	35.1	18.1	5.9	78.9	101.6	32.6	25.4	20.8	164.1	500
c_nanus	C	m	2017-02-03	summer	05:22:00	18:51:00	809	631	none	none	adlib	10.3	0	0	32.1	0.2	34	38.8	24	4.7	14.9	yes	25.8	34.1	20.6	4	78.5	98.8	50	17.1	0.2	114.8	0
c_nanus	C	m	2017-02-04	summer	05:23:00	18:50:00	807	633	none	none	adlib	10.1	0	0	32.3	0.2	32.4	38.4	21.2	6	17.2	yes	24.8	35.1	19.1	5.3	71.4	91	43.7	16.4	0	54.6	350
c_nanus	C	m	2017-02-05	summer	05:24:00	18:49:00	805	635	none	none	none	0	0	0	32.5	0.2	30.5	38.5	21.3	6.1	17.2	yes	26.4	36.1	19.6	5.3	55	74.1	27.2	11.8	0	338.9	500
c_nanus	C	m	2017-02-06	autumn	05:25:00	18:49:00	804	636	dense	none	adlib	10	0	0	32.7	0.2	34.2	38.3	23.6	4.7	14.7	yes	26.6	36.1	19.1	5.8	51.8	80.1	24.5	19	0	352.4	720
c_nanus	C	m	2017-02-07	autumn	05:26:00	18:48:00	802	638	dense	none	adlib	10.3	0	0	32.9	0.2	33.4	38.4	21.4	5.9	17	yes	22.5	38.1	17.1	5.3	79.6	97.4	20.3	21.2	3.2	102.7	340
c_nanus	C	m	2017-02-08	autumn	05:26:00	18:47:00	801	639	dense	none	adlib	10	0	0	33.2	0.3	32.4	38.7	19.7	6.5	19	yes	20.8	30.6	16.6	4.1	83.8	100.7	43.1	16.8	1.4	204	430
c_nanus	C	m	2017-02-09	autumn	05:27:00	18:46:00	799	641	dense	none	adlib	10.1	0	0	33.4	0.2	28.9	38.4	16.8	7.5	21.6	yes	22.3	34.1	15.1	5.6	66.9	95.9	29.2	20.8	0.2	264.2	410
c_nanus	C	m	2017-02-10	autumn	05:28:00	18:45:00	797	643	dense	none	adlib	9.9	0	0	33.6	0.2	32.2	38.6	24	4.9	14.6	yes	28	37.6	21.6	5.3	40.4	59.8	18.9	11.4	0	239.4	700
c_nanus	C	m	2017-02-11	autumn	05:29:00	18:45:00	796	644	dense	none	adlib	10.1	0	0	33.9	0.3	33.7	38.5	26.7	4	11.8	yes	30.5	40.1	24.1	5.3	37.8	55.6	16.8	12	0	213.5	590
c_nanus	C	m	2017-02-12	autumn	05:30:00	18:44:00	794	646	dense	none	none	0	0	0	34.1	0.2	31	38.3	21.5	6.7	16.8	yes	27.7	41.6	19.1	7	54	92.5	16.1	28.1	0	196.3	540
c_nanus	C	m	2017-02-13	autumn	05:31:00	18:43:00	792	648	dense	none	adlib	10.1	0	0	34.3	0.2	31.4	38.3	19.7	6.7	18.6	yes	23.2	34.1	17.6	5.2	71.2	93.5	18.2	22.8	0	208.8	780
c_nanus	C	m	2017-02-14	autumn	05:31:00	18:42:00	791	649	dense	smell	adlib	10.1	0	0	34.6	0.3	29.3	38.1	17.5	7.5	20.6	yes	19.3	33.1	15.6	4.5	82.2	97.9	36.6	18.4	0.4	180	650
c_nanus	C	m	2017-02-15	autumn	05:32:00	18:41:00	789	651	dense	none	adlib	10.1	0	0	34.8	0.2	28.7	38.3	15.9	8	22.4	yes	19.4	31.6	14.1	5.2	80.5	97.9	37.2	20.1	0.4	151.2	670
c_nanus	C	m	2017-02-16	autumn	05:33:00	18:40:00	787	653	dense	none	gud	10	4.6	0.5	35	0.2	35.4	38.1	26.9	1.9	11.2	yes	23.3	34.1	17.1	4.9	63.2	93	27.9	21.8	0	120	640
c_nanus	C	m	2017-02-17	autumn	05:34:00	18:39:00	785	655	dense	none	adlib	10.1	4.2	0.4	35.3	0.3	32.7	38.6	19.4	6.6	19.2	yes	23.2	36.1	15.6	6.8	72.3	100.2	24.5	28	15.2	84.3	0
c_nanus	C	m	2017-02-18	autumn	05:35:00	18:38:00	783	657	dense	none	adlib	10.1	0	0	35.5	0.2	31.1	38.5	20.6	6.8	17.9	yes	23	33.6	17.1	5	65.9	95.9	37.9	14.4	0.8	38.1	390
c_nanus	C	m	2017-02-19	autumn	05:36:00	18:37:00	781	659	dense	none	none	0	0	0	35.7	0.2	28.9	38.5	12.4	10.1	26.1	yes	15.6	24.1	9.6	3.4	85.9	101.2	37.9	18.8	14.2	35.8	610
c_nanus	C	m	2017-02-20	autumn	05:36:00	18:36:00	780	660	dense	none	adlib	10	0	0	36	0.3	28	37.4	15.8	8.1	21.6	yes	17.5	27.6	11.6	4.9	63.3	95.9	27.9	23.4	0	254.6	780
c_nanus	C	m	2017-02-21	autumn	05:37:00	18:35:00	778	662	dense	none	adlib	10	0	0	36.2	0.2	28.7	38.6	15.6	8.6	23	yes	20.1	30.6	13.6	4.9	73.3	98.8	29.2	22.7	0	368.8	510
c_nanus	C	m	2017-02-22	autumn	05:38:00	18:34:00	776	664	dense	none	adlib	9.9	0	0	36.4	0.2	26.3	38.6	14.5	8.9	24.2	yes	19.4	31.1	13.1	5.2	76.8	99.8	37.2	21.5	0	209.9	730
c_nanus	C	m	2017-02-23	autumn	05:39:00	18:33:00	774	666	dense	smell	gud	10.1	4.7	0.5	36.7	0.3	33.2	37.9	22.9	4.6	15	yes	21.9	33.6	14.6	6.1	60.2	82.3	27.2	19.7	0	180.1	830
c_nanus	C	m	2017-02-24	autumn	05:39:00	18:32:00	773	667	dense	none	adlib	10.1	0	0	36.9	0.2	29.9	38.6	17	8.3	21.6	yes	22	34.6	15.6	6.1	64.7	96.4	23.1	23.4	0	134.6	270
c_nanus	C	m	2017-02-25	autumn	05:40:00	18:31:00	771	669	dense	none	adlib	10.2	0	0	37.2	0.3	30.2	38.4	17.6	7.9	20.8	yes	20.6	31.1	15.6	4.9	71.8	95	31.9	20.2	0	80	680
c_nanus	C	m	2017-02-26	autumn	05:41:00	18:30:00	769	671	dense	none	none	0	0	0	37.4	0.2	30	37.7	16.3	8.2	21.4	yes	18.3	29.6	13.6	4.7	75.5	94.5	32.6	17.8	0	108.8	640
c_nanus	C	m	2017-02-27	autumn	05:42:00	18:29:00	767	673	dense	none	adlib	10	0	0	37.6	0.2	28.2	37.8	16.8	8.1	20.9	yes	16.4	27.6	14.1	3	88.1	99.3	41.1	12.9	0.4	325.1	740
c_nanus	C	m	2017-02-28	autumn	05:42:00	18:28:00	766	674	dense	none	adlib	10	0	0	37.9	0.3	28	38.4	15.9	8.5	22.5	yes	16.8	23.1	13.6	2.9	91	102.1	61	12.6	2	202.3	640
c_nanus	C	m	2017-03-01	autumn	05:43:00	18:27:00	764	676	dense	none	adlib	10	0	0	38.1	0.2	27.9	38.4	16.5	8.3	21.9	yes	17	26.6	13.6	2.9	93.7	102.1	52.5	11.5	3.4	NA	770
c_nanus	C	m	2017-03-02	autumn	05:44:00	18:26:00	762	678	dense	none	gud	10.1	4.3	0.4	38.3	0.2	31.4	38.4	19.4	6.7	19	yes	19.1	31.1	13.1	4.6	82.4	101.2	42.4	18.6	0	NA	640
c_nanus	C	m	2017-03-03	autumn	05:45:00	18:25:00	760	680	dense	none	adlib	10	0	0	38.6	0.3	31	38.5	18.7	7.5	19.7	yes	20	31.6	16.6	3.3	84	99.8	45	14.4	0	NA	380
c_nanus	C	m	2017-03-04	autumn	05:45:00	18:23:00	758	682	dense	none	adlib	10	0	0	38.8	0.2	30	38.5	18.3	7.5	20.2	yes	18.7	28.1	15.1	3.3	89.2	101.6	53.1	14.6	3	NA	590
c_nanus	C	m	2017-03-05	autumn	05:46:00	18:22:00	756	684	dense	smell	none	0	0	0	39	0.2	26.8	38	14.7	9.2	23.3	yes	18.1	27.6	13.6	4	82.3	99.3	46.3	16	0	NA	660
c_nanus	C	m	2017-03-06	autumn	05:47:00	18:21:00	754	686	dense	none	adlib	10.1	0	0	39.3	0.3	27.3	37.8	13.1	9.2	24.6	yes	17.4	28.6	9.6	5.8	70.7	95.9	33.3	20.8	0	NA	840
c_nanus	C	m	2017-03-07	autumn	05:47:00	18:20:00	753	687	dense	none	adlib	10	0	0	39.5	0.2	28.4	38.2	14.5	8.8	23.7	yes	16.3	26.6	10.1	4.8	72.1	95.5	36.6	18.2	0	NA	750
c_nanus	C	m	2017-03-08	autumn	05:48:00	18:19:00	751	689	dense	none	adlib	10.3	0	0	39.7	0.2	29.1	38.1	14.5	8.7	23.6	yes	17.1	29.1	11.1	5	72.1	97.4	32.6	20.1	0	NA	580
c_nanus	C	m	2017-03-09	autumn	05:49:00	18:18:00	749	691	dense	none	gud	10	9.1	0.9	40	0.3	22.5	38	13.5	8.7	24.5	yes	15.9	27.6	10.1	4.8	76.4	95.9	39.8	17.3	0	NA	770
c_nanus	C	m	2017-03-10	autumn	05:49:00	18:16:00	747	693	dense	none	adlib	9.9	0	0	40.2	0.2	28.4	37.6	14.2	8.5	23.4	yes	16.4	29.6	8.1	6.4	71.1	97.4	31.9	21.9	0	NA	950
c_nanus	C	m	2017-03-11	autumn	05:50:00	18:15:00	745	695	dense	none	adlib	10.3	0	0	40.4	0.2	26.4	38.1	13.5	9.1	24.6	yes	18.9	30.6	12.1	6.1	51.8	76.9	21.7	18.4	0	NA	570
c_nanus	C	m	2017-03-12	autumn	05:51:00	18:14:00	743	697	dense	none	none	0	0	0	40.7	0.3	27.3	38.4	16.8	7.5	21.6	yes	19.9	33.6	13.6	5.6	62.2	100.7	19.6	24.7	10	NA	880
c_nanus	C	m	2017-03-13	autumn	05:51:00	18:13:00	742	698	sparse	none	adlib	10	0	0	40.9	0.2	30.8	38.6	17.6	7.9	21	yes	16.1	21.6	13.6	2.1	91.8	101.2	72.5	7.8	8.4	NA	760
c_nanus	C	m	2017-03-14	autumn	05:52:00	18:12:00	740	700	sparse	none	adlib	10	1.3	0.1	41.5	0.6	30.1	38.5	17.5	7.7	21	yes	17.6	26.1	15.1	2.8	85.9	99.3	56.8	11.5	0	148	470
c_nanus	C	m	2017-03-15	autumn	05:53:00	18:10:00	737	703	sparse	none	adlib	10	2.6	0.3	42.1	0.6	28.5	38.9	16.5	8.3	22.4	yes	17.1	26.6	14.1	2.5	96.9	103	59.8	9.8	3	122.6	620
c_nanus	C	m	2017-03-16	autumn	05:53:00	18:09:00	736	704	sparse	none	gud	10.1	7.4	0.7	42.6	0.5	27.6	38.1	17.3	7.9	20.9	yes	20.2	31.1	15.6	4	79	99.8	42.4	16.1	0	339.2	600
c_nanus	C	m	2017-03-17	autumn	05:54:00	18:08:00	734	706	sparse	none	adlib	10	4.2	0.4	43.2	0.6	30.1	38.1	17.5	7.6	20.6	yes	17	23.1	14.6	2.3	91	102.1	63.9	11.3	6	285.2	860
c_nanus	C	m	2017-03-18	autumn	05:55:00	18:07:00	732	708	sparse	none	adlib	10	0	0	43.8	0.6	30.9	38.5	17.9	6.9	20.6	yes	18.2	27.1	15.6	2.4	97.6	103.9	63.3	8.6	17.6	131.7	460
c_nanus	C	m	2017-03-19	autumn	05:55:00	18:05:00	730	710	sparse	smell	none	0	0	0	44.4	0.6	28.8	38.7	18.2	8	20.6	yes	20.2	31.1	17.1	3.7	86.4	99.3	50.6	13.6	0.4	213.1	520
c_nanus	C	m	2017-03-20	autumn	05:56:00	18:04:00	728	712	sparse	none	adlib	10.1	0.7	0.1	45	0.6	30	38.1	19.3	7	18.9	yes	19.5	27.1	17.1	2.4	91.1	101.2	69.7	8.7	0.4	185.7	730
c_nanus	C	m	2017-03-21	autumn	05:57:00	18:03:00	726	714	sparse	none	adlib	10.1	1.4	0.1	45.6	0.6	30.7	38.5	18.3	7.5	20.2	yes	18.3	22.6	16.1	1.5	98.7	102.1	81.7	4	30.8	76.4	570
c_nanus	C	m	2017-03-22	autumn	05:57:00	18:02:00	725	715	sparse	none	adlib	10.1	0	0	46.1	0.5	33.4	38.6	19.9	5.5	18.8	yes	19.2	27.6	15.6	3.3	90.3	100.7	56.2	10.2	2.6	140.5	480
c_nanus	C	m	2017-03-23	autumn	05:58:00	18:01:00	723	717	sparse	none	gud	10.2	6.1	0.6	46.7	0.6	33.8	38.2	21.3	4.6	16.9	yes	19.3	29.6	15.6	3.4	89.5	101.2	52.5	12.8	10.8	141.8	270
c_nanus	C	m	2017-03-24	autumn	05:59:00	17:59:00	720	720	sparse	none	adlib	10	0	0	47.3	0.6	34.1	38.7	19.7	5.5	19	yes	16.2	25.6	13.1	2.8	96.9	102.1	64.5	8.6	2	315.5	250
c_nanus	C	m	2017-03-25	autumn	05:59:00	17:58:00	719	721	sparse	none	adlib	10.1	0	0	47.9	0.6	31.9	38.2	20.5	6	17.7	yes	19.6	26.6	17.1	2.4	90.6	100.7	61	10.6	0.8	277.4	290
c_nanus	C	m	2017-03-26	autumn	06:00:00	17:57:00	717	723	sparse	none	none	0	0	0	48.5	0.6	28.2	38.3	16	8.6	22.3	yes	18.9	28.1	14.1	3.8	89.5	101.6	46.3	13.2	0	253.4	430
c_nanus	C	m	2017-03-27	autumn	06:00:00	17:56:00	716	724	sparse	none	adlib	10	0	0	49	0.5	32.2	38.1	20.6	5.8	17.5	yes	20.4	33.1	15.1	4.6	79.2	101.2	41.8	17.6	0	255.5	710
c_nanus	C	m	2017-03-28	autumn	06:01:00	17:54:00	713	727	sparse	smell	adlib	10.3	0	0	49.6	0.6	32.1	38.2	20.2	6.2	18	yes	22.8	35.6	17.1	5.5	77.3	98.8	35.9	20.7	0	257.1	380
c_nanus	C	m	2017-03-29	autumn	06:02:00	17:53:00	711	729	sparse	none	adlib	10.2	0	0	50.2	0.6	33.3	38.5	20.6	5.7	17.9	yes	21.9	34.6	18.1	4.6	79.9	100.7	34.6	19.5	24.6	184.9	450
c_nanus	C	m	2017-03-30	autumn	06:02:00	17:52:00	710	730	sparse	none	gud	9.9	6.3	0.6	50.8	0.6	35.7	38.6	22.6	2.2	16	yes	16	19.6	13.6	2	97.5	102.6	83.8	4.3	18	115.3	360
c_nanus	C	m	2017-03-31	autumn	06:03:00	17:51:00	708	732	sparse	none	adlib	9.9	0	0	51.4	0.6	32.2	38	15.6	6.5	22.4	yes	13.5	18.1	11.1	2	92.8	102.1	74.7	7.7	0.6	172.5	10
c_nanus	C	m	2017-04-01	autumn	06:04:00	17:50:00	706	734	sparse	none	adlib	10.3	0	0	52	0.6	30	38.5	13.9	9.4	24.6	yes	13.2	19.1	9.6	2.5	91.6	101.2	69.7	9.6	0.2	118.8	320
c_nanus	C	m	2017-04-02	autumn	06:04:00	17:48:00	704	736	sparse	none	none	0	0	0	52.5	0.5	25.8	38.1	12	11	26.2	yes	12	18.6	8.6	2.4	96.3	102.6	71.4	5.9	1.8	371.9	520
c_nanus	C	m	2017-04-03	autumn	06:05:00	17:47:00	702	738	sparse	none	adlib	9.9	1	0.1	53.1	0.6	25.5	37.8	13.3	10	24.5	yes	12.2	19.6	8.1	3.4	89.4	101.6	59.2	11.9	0	461.3	890
c_nanus	C	m	2017-04-04	autumn	06:05:00	17:46:00	701	739	sparse	none	adlib	10.2	0	0	53.7	0.6	28.2	38.4	12.2	10.2	26.2	yes	12.4	22.6	8.1	4.1	86.7	102.6	44.3	17.6	0.6	260.8	610
c_nanus	C	m	2017-04-05	autumn	06:06:00	17:45:00	699	741	sparse	none	adlib	9.9	2.1	0.2	54.3	0.6	22.4	38.5	11.3	10.5	27.1	yes	12.3	24.1	7.1	4.9	83.8	102.1	44.3	17.7	0	252.4	690
c_nanus	C	m	2017-04-06	autumn	06:07:00	17:44:00	697	743	sparse	smell	gud	10	4.8	0.5	54.9	0.6	28.6	38.1	13.9	8.9	24.3	yes	13.5	24.6	9.1	4.3	85.5	102.6	45	16.7	0	168.4	940
c_nanus	C	m	2017-04-07	autumn	06:07:00	17:42:00	695	745	sparse	none	adlib	10	0	0	55.5	0.6	28.9	38.1	12.9	9.2	25.2	yes	13.6	25.1	9.1	4.7	85.5	102.1	39.2	18.8	0	202.3	470
c_nanus	C	m	2017-04-08	autumn	06:08:00	17:41:00	693	747	sparse	none	adlib	10.2	0	0	56	0.5	24.2	38	11.9	10	26.1	yes	14.4	25.6	9.6	4.9	84.3	100.2	46.3	17.5	0.4	117.4	580
c_nanus	C	m	2017-04-09	autumn	06:08:00	17:40:00	692	748	sparse	none	none	0	0	0	56.6	0.6	21	38.1	10.8	9.4	27.3	yes	14.4	25.6	7.6	4.5	67.6	90	29.2	15.6	0	156.3	1050
c_nanus	C	m	2017-04-10	autumn	06:09:00	17:39:00	690	750	none	none	adlib	10.3	0	0	57.2	0.6	29.5	38.6	13.5	9	25.1	yes	11.4	23.1	6.6	4.7	71.1	98.3	25.8	21.6	0	365.5	850
c_nanus	C	m	2017-04-11	autumn	06:10:00	17:38:00	688	752	none	none	adlib	10.3	3.2	0.3	56.4	-0.8	27.8	38.3	13.5	9.1	24.8	yes	15.4	25.1	10.6	4.3	78.8	99.8	45.6	16.3	0	319.8	500
c_nanus	C	m	2017-04-12	autumn	06:10:00	17:37:00	687	753	none	none	adlib	10.1	3.6	0.4	55.6	-0.8	23.6	38.2	12.6	9.6	25.6	yes	15.3	26.6	10.6	4.4	82.2	100.2	41.8	17.8	0	304.2	760
c_nanus	C	m	2017-04-13	autumn	06:11:00	17:35:00	684	756	none	none	gud	10.2	9.1	0.9	54.9	-0.7	24.2	38.3	12.5	10	25.9	yes	14.3	24.1	10.6	3.6	82.2	101.2	33.3	19.1	0	272.5	960
c_nanus	C	m	2017-04-14	autumn	06:12:00	17:34:00	682	758	none	none	adlib	10	4.2	0.4	54.1	-0.8	23.2	38.2	11.6	10.3	26.6	yes	12.9	24.1	6.6	4.8	77.7	103	34.6	22.4	0	261.1	830
c_nanus	C	m	2017-04-15	autumn	06:12:00	17:33:00	681	759	none	none	adlib	10	0	0	53.3	-0.8	23.6	38.3	11.8	10.3	26.6	yes	13.8	25.6	7.6	5.5	72.5	101.2	31.3	23	0	215.9	890
c_nanus	C	m	2017-04-16	autumn	06:13:00	17:32:00	679	761	none	smell	none	0	0.5	0	52.5	-0.8	23.3	37.9	11.5	10.5	26.4	yes	14.1	26.1	8.1	5.3	71.6	100.7	35.3	19.6	0	194.2	900
c_nanus	C	m	2017-04-17	autumn	06:13:00	17:31:00	678	762	none	none	adlib	10	3.4	0.3	51.7	-0.8	22.8	38	11.5	10	26.5	yes	14.6	26.6	9.1	4.6	81.5	101.6	32.6	21.7	0	177.6	960
c_nanus	C	m	2017-04-18	autumn	06:14:00	17:30:00	676	764	none	none	adlib	10.1	1.7	0.2	50.9	-0.8	23.2	38	11.4	10.1	26.6	yes	14.2	25.6	8.1	4.8	82.5	102.1	37.2	19.7	0	124.6	930
c_nanus	C	m	2017-04-19	autumn	06:15:00	17:29:00	674	766	none	none	adlib	10.1	1.5	0.1	50.2	-0.7	25.5	38.3	12.3	10.5	26	yes	13.5	24.6	8.6	3.9	86.4	101.6	51.3	15.5	0	356.7	910
c_nanus	C	m	2017-04-20	autumn	06:15:00	17:28:00	673	767	none	none	gud	0	0	0	49.4	-0.8	22	38	11	10.5	26.9	yes	12.9	23.6	6.6	4.7	85.7	102.6	48.8	17.1	0	332.1	840
c_nanus	C	m	2017-04-21	autumn	06:16:00	17:27:00	671	769	none	none	adlib	10	0	0	48.6	-0.8	25.4	37.8	11.6	10	26.2	yes	13.3	26.1	7.1	4.9	84.2	103.5	42.4	17.5	2.6	355.8	930
c_nanus	C	m	2017-04-22	autumn	06:17:00	17:26:00	669	771	none	none	adlib	10	0	0	47.8	-0.8	25	38.3	12.1	10.2	26.2	yes	15.1	28.1	10.6	4.3	80.5	97.9	33.3	18.7	0	310.5	730
c_nanus	C	m	2017-04-23	autumn	06:17:00	17:25:00	668	772	none	none	none	0	0	0	47	-0.8	23.9	38.3	11.3	10.9	27.1	yes	13.9	24.6	8.1	4	85.2	101.2	41.1	15.5	0	138.7	810
c_nanus	C	m	2017-04-24	autumn	06:18:00	17:24:00	666	774	none	none	adlib	10.1	2	0.2	46.3	-0.7	24.8	37.8	12.6	9.8	25.2	yes	15.6	27.1	10.6	4.8	76.4	98.3	33.3	20.8	0	54.3	880
c_nanus	C	m	2017-04-25	autumn	06:18:00	17:23:00	665	775	none	smell	adlib	10	0	0	45.5	-0.8	28.8	38.6	14.3	9.3	24.3	yes	15.9	27.1	12.6	4.1	87.7	103	39.8	20.2	12.6	68.8	800
c_nanus	C	m	2017-04-26	autumn	06:19:00	17:22:00	663	777	none	none	adlib	10.1	2.6	0.3	44.7	-0.8	28.3	38.2	12	10.2	26.3	yes	8.9	20.6	5.1	4.4	91.2	101.2	68.5	7.7	1.2	38.6	580
c_nanus	C	m	2017-04-27	autumn	06:20:00	17:21:00	661	779	none	none	gud	10	5.7	0.6	43.9	-0.8	28.2	38.5	12.1	10	26.4	yes	8.4	18.1	5.1	2.7	91.1	102.6	65.6	9	0	24.8	560
c_nanus	C	m	2017-04-28	autumn	06:20:00	17:20:00	660	780	none	none	adlib	10.3	1.6	0.2	43.1	-0.8	28	38	12.1	10.1	25.9	yes	10.3	22.1	4.6	4.6	88.3	103.5	42.4	15.7	0	47.4	520
c_nanus	C	m	2017-04-29	autumn	06:21:00	17:19:00	658	782	none	none	adlib	10	0	0	42.4	-0.7	28.5	38.5	12.3	9.9	26.2	yes	12.2	24.1	5.1	5.6	78.6	102.1	37.2	19.3	0	183.7	540
c_nanus	C	m	2017-04-30	autumn	06:22:00	17:18:00	656	784	none	none	none	0	0	0	41.6	-0.8	24.3	37.8	10.1	11.5	27.7	yes	12.2	26.1	6.1	5.7	86.3	104.4	35.3	20.6	0	175.6	520
c_nanus	C	m	2017-05-01	autumn	06:22:00	17:17:00	655	785	none	none	adlib	10	0	0	40.8	-0.8	24.5	37.8	11.6	10.1	26.2	yes	13.6	25.1	9.1	4.3	83.2	99.3	42.4	16.2	0	146.8	960
c_nanus	C	m	2017-05-02	autumn	06:23:00	17:16:00	653	787	none	none	adlib	10	0	0	40	-0.8	26.3	38.1	11.9	10.1	26.3	yes	13.5	24.1	8.6	3.6	87.6	102.1	45.6	13	0	136.5	750
c_nanus	C	m	2017-05-03	autumn	06:24:00	17:15:00	651	789	none	none	adlib	10.1	0	0	39.2	-0.8	28.4	38.5	13	9.7	25.6	yes	12.7	22.6	10.1	2.8	91.1	102.1	54.9	10.6	0	115.9	740
c_nanus	C	m	2017-05-04	autumn	06:24:00	17:15:00	651	789	none	smell	gud	9.9	8.2	0.8	38.4	-0.8	21.3	38.5	11.5	10.1	27	yes	11	23.6	6.1	3.7	90.8	103.5	39.2	14	0	96	700
c_nanus	C	m	2017-05-05	autumn	06:25:00	17:14:00	649	791	none	none	adlib	10.1	2.2	0.2	37.7	-0.7	25.5	38	11.6	10.3	26.4	yes	10.8	25.1	4.6	5.9	78.7	100.7	33.9	20.8	0.2	102.5	890
c_nanus	C	m	2017-05-06	autumn	06:26:00	17:13:00	647	793	none	none	adlib	10	0	0	36.9	-0.8	24.3	37.9	11.5	10.5	26.4	yes	11.9	24.6	6.6	5.2	73.8	96.4	31.9	19.1	0	93.5	620
c_nanus	C	m	2017-05-07	autumn	06:26:00	17:12:00	646	794	none	none	none	0	0	0	36.1	-0.8	18.8	38.1	10.5	9.4	27.6	yes	12.1	23.6	7.1	5	78.7	102.6	39.2	21.1	0	83.4	1140
c_nanus	D	f	2016-06-06	winter	06:44:00	16:59:00	615	825	dense	none	adlib	10.3	0	0	31.4	0	25.9	38	8.7	12.3	29.3	yes	7.2	10.6	6.1	1	90.4	98.5	77.1	5.2	0	NA	990
c_nanus	D	f	2016-06-07	winter	06:45:00	16:59:00	614	826	dense	none	adlib	10.1	0	0	31.4	0	24.5	37.9	8.4	12	29.5	yes	8.9	25.6	6.6	3.3	83.8	98.9	31	12.3	0	NA	480
c_nanus	D	f	2016-06-08	winter	06:45:00	16:59:00	614	826	dense	none	adlib	9.6	1.3	0.1	31.4	0	21.5	37.8	9.3	11	28.6	yes	12	30.6	7.6	5.3	69.2	89.4	28.3	14.9	0	NA	810
c_nanus	D	f	2016-06-09	winter	06:46:00	16:59:00	613	827	dense	none	gud	10.1	2.5	0.2	31.4	0	23.8	38	8.3	12	29.7	yes	11	27.6	7.6	3.7	88.2	98.9	36.2	13	6	NA	880
c_nanus	D	f	2016-06-10	winter	06:46:00	16:59:00	613	827	dense	none	adlib	10.4	0	0	31.3	-0.1	23.1	37.3	8.1	12.2	29.2	yes	10	25.6	6.6	3.7	85.5	99.9	31.6	14.9	0.2	NA	820
c_nanus	D	f	2016-06-11	winter	06:46:00	16:59:00	613	827	dense	none	adlib	11	0	0	31.3	0	21.2	37.7	8.7	12	29	yes	8.6	26.1	4	5	82.5	98.5	29.6	17.9	0	NA	850
c_nanus	D	f	2016-06-12	winter	06:47:00	16:59:00	612	828	dense	smell	none	0	0	0	31.3	0	17.1	38	8.3	11	29.7	yes	9	24.6	5.6	3.9	86.8	101.9	31	18.5	0	NA	1040
c_nanus	D	f	2016-06-13	winter	06:47:00	16:59:00	612	828	dense	none	adlib	9.9	0	0	31.3	0	19.1	37.8	9	11.5	28.8	yes	9.4	25.1	6.1	4	89.1	102.3	38.2	14.8	0.2	NA	1020
c_nanus	D	f	2016-06-14	winter	06:47:00	16:59:00	612	828	dense	none	adlib	9.9	0	0	31.3	0	22.6	37.6	7.8	12.3	29.8	yes	10	27.6	3.5	5.7	88	103.8	32.3	20.8	0	NA	960
c_nanus	D	f	2016-06-15	winter	06:48:00	16:59:00	611	829	dense	none	adlib	10.1	0	0	31.3	0	20.2	37	9.1	10.7	28	yes	10.2	30.1	4.6	6.2	85.5	102.8	24.3	21.1	0.2	NA	1010
c_nanus	D	f	2016-06-16	winter	06:48:00	16:59:00	611	829	dense	none	gud	10.4	4.3	0.4	31.3	0	24.2	37.7	9.8	11	27.8	yes	11.9	30.1	7.1	4.8	79.3	100.9	22.9	19.8	0	NA	790
c_nanus	D	f	2016-06-17	winter	06:48:00	16:59:00	611	829	dense	none	adlib	9.5	0	0	31.2	-0.1	23.6	37.5	11.4	10.9	26.1	yes	12.1	17.1	9.1	2	81.5	96	56.3	11.8	0.2	52.4	850
c_nanus	D	f	2016-06-18	winter	06:49:00	16:59:00	610	830	dense	none	adlib	10.9	0	0	31.2	0	24.6	38	11.5	11	26.5	yes	12	15.6	10.6	1.4	97	102.8	82.5	4.9	4.8	97.9	950
c_nanus	D	f	2016-06-19	winter	06:49:00	16:59:00	610	830	dense	none	none	0	0	0	31.2	0	18.4	37.9	8.8	10.6	29.1	yes	11	16.6	8.1	1.9	99.1	102.3	88.3	2.6	11	16.8	990
c_nanus	D	f	2016-06-20	winter	06:49:00	17:00:00	611	829	dense	none	adlib	9.9	0	0	31.2	0	21	37.2	8.1	11.7	29	yes	6.9	21.1	5.1	2.3	94.1	100.9	40.7	8.4	1	85	1050
c_nanus	D	f	2016-06-21	winter	06:49:00	17:00:00	611	829	dense	smell	adlib	10	4.8	0.5	31.2	0	18	38	8.1	11.5	29.8	yes	6.9	22.1	5.1	2.6	92	102.8	37.5	12.4	8.2	92.1	950
c_nanus	D	f	2016-06-22	winter	06:50:00	17:00:00	610	830	dense	none	adlib	9.6	4.8	0.5	31.2	0	17.5	37.4	8	11.3	29.4	yes	7.5	20.6	4.6	2.5	96.8	104.2	40.7	9.3	0.2	57.4	1070
c_nanus	D	f	2016-06-23	winter	06:50:00	17:00:00	610	830	dense	none	gud	10	3.1	0.3	31.2	0	25.5	38.3	8.4	11.2	29.9	yes	10.2	24.1	8.1	2.5	92.1	103.3	37.5	13.8	2.8	74.9	960
c_nanus	D	f	2016-06-24	winter	06:50:00	17:01:00	611	829	dense	none	adlib	10.3	4.5	0.4	31.1	-0.1	22.1	37.8	7	12.9	30.8	yes	4.6	25.1	-0.5	5.3	86.5	99.9	32.9	15.9	0.8	92.4	550
c_nanus	D	f	2016-06-25	winter	06:50:00	17:01:00	611	829	dense	none	adlib	10.4	7.9	0.8	31.1	0	15.7	37.5	7	11.7	30.5	yes	2.6	20.1	-2	5	83.8	100.4	29	18.3	0.2	82.3	1120
c_nanus	D	f	2016-06-26	winter	06:50:00	17:01:00	611	829	dense	none	none	0	0	0	31.1	0	15.3	37.2	4.6	12.5	32.6	yes	5.9	18.1	3	3.7	81.4	101.4	31.6	18.2	0.6	78.8	1080
c_nanus	D	f	2016-06-27	winter	06:50:00	17:01:00	611	829	dense	none	adlib	10.4	10.2	1	31.1	0	3.9	4.9	3.1	0.6	1.8	yes	2.7	19.6	1	3	98.4	105.2	38.8	10.3	0.2	41.7	1440
c_nanus	D	f	2016-06-28	winter	06:50:00	17:02:00	612	828	dense	none	adlib	9.7	9.6	1	31.1	0	5.2	21.8	2.2	3.2	19.6	yes	4.8	25.6	-1	6.1	89.1	104.2	21.6	20.4	0.2	66.7	1440
c_nanus	D	f	2016-06-29	winter	06:51:00	17:02:00	611	829	dense	none	adlib	10.5	9.4	0.9	31.1	0	16.1	37.3	4.1	13.5	33.2	yes	7.5	27.6	2.5	6.3	70.1	93.5	18.1	22.7	0	263.1	1000
c_nanus	D	f	2016-06-30	winter	06:51:00	17:03:00	612	828	dense	smell	gud	9.9	9.9	1	31.1	0	6.8	12.8	3.8	3	9	yes	7.4	26.6	3.5	5.1	79.6	94	23.6	18	0	290.7	1440
c_nanus	D	f	2016-07-01	winter	06:51:00	17:03:00	612	828	dense	none	adlib	10	9.8	1	31	-0.1	4.9	10.5	2.4	2.8	8	yes	5.3	23.6	1	5.7	84.5	102.3	29.6	20.7	0	275.9	1440
c_nanus	D	f	2016-07-02	winter	06:51:00	17:03:00	612	828	dense	none	adlib	10.1	9.3	0.9	31	0	5.6	12.3	2	3.5	10.2	yes	6.4	28.6	-0.5	7.3	80.4	102.3	16.7	25.7	0	216.9	1440
c_nanus	D	f	2016-07-03	winter	06:51:00	17:04:00	613	827	dense	none	none	0	0	0	31	0	7.8	14.9	3.9	3.5	11	yes	8.7	30.1	3	6	63	81.4	16	16.4	0	257.6	1440
c_nanus	D	f	2016-07-04	winter	06:50:00	17:04:00	614	826	sparse	none	adlib	10	0	0	31	0	24.8	38.1	9.8	11.7	28.3	yes	9.8	15.6	7.1	2.1	86.3	100.7	44.6	12.8	8.8	108.7	960
c_nanus	D	f	2016-07-05	winter	06:50:00	17:05:00	615	825	sparse	none	adlib	10	0	0	31	0	23.5	38.7	8.2	12.4	30.5	yes	5.8	22.6	2	4.2	90.3	101.2	48.1	10.9	0.2	47.8	660
c_nanus	D	f	2016-07-06	winter	06:50:00	17:05:00	615	825	sparse	none	adlib	9.8	2.9	0.3	31	0	27.3	38.2	9.8	10.8	28.4	yes	6.2	15.1	4.6	1.9	96.6	103	52.5	9.3	0.4	90	830
c_nanus	D	f	2016-07-07	winter	06:50:00	17:05:00	615	825	sparse	none	gud	10.1	5.5	0.5	30.9	-0.1	31.5	38.2	13.2	7.4	25.1	yes	9.1	14.6	7.6	1.7	95.4	103	71.9	7.3	0	61.1	540
c_nanus	D	f	2016-07-08	winter	06:50:00	17:06:00	616	824	sparse	none	adlib	10.4	6.4	0.6	30.9	0	31	38.4	11.1	8.6	27.3	yes	7.3	19.6	3.5	3.1	94.8	103.5	53.1	9.6	0.2	87.9	380
c_nanus	D	f	2016-07-09	winter	06:50:00	17:06:00	616	824	sparse	none	adlib	10.1	4.4	0.4	30.9	0	28	38.5	9	11.3	29.6	yes	6.6	27.1	1.5	4.3	93.5	103.9	29.2	12.7	0	134.7	390
c_nanus	D	f	2016-07-10	winter	06:50:00	17:07:00	617	823	sparse	smell	none	0	0	0	30.9	0	19.6	37.6	8.8	11.9	28.8	yes	10.9	29.6	5.6	5.6	76.3	98.8	20.3	21.4	0	142	750
c_nanus	D	f	2016-07-11	winter	06:49:00	17:07:00	618	822	sparse	none	adlib	10.5	0	0	30.9	0	34.2	38.5	12.2	5.5	26.3	yes	12.2	19.6	9.1	2.8	87	96.9	54.3	11.7	0	103	830
c_nanus	D	f	2016-07-12	winter	06:49:00	17:08:00	619	821	sparse	none	adlib	10	0	0	30.9	0	29.1	38.2	9.8	10.9	28.4	yes	8.2	16.1	3.5	3.3	83.3	97.9	35.3	11.2	0	92.3	50
c_nanus	D	f	2016-07-13	winter	06:49:00	17:08:00	619	821	sparse	none	adlib	9.9	0	0	30.8	-0.1	18.4	36.5	6.3	12	30.2	yes	3.9	20.1	-0.5	4.5	72.4	93	23.8	18.5	0	117.2	730
c_nanus	D	f	2016-07-14	winter	06:49:00	17:09:00	620	820	sparse	none	gud	10	9.6	1	30.8	0	16.5	37.5	6.2	11.2	31.3	yes	5.1	26.1	-0.5	5.2	72.5	91.5	14.7	18.2	0	128.3	1180
c_nanus	D	f	2016-07-15	winter	06:48:00	17:10:00	622	818	sparse	none	adlib	10.1	0	0	30.8	0	23.2	37.7	8.3	12.2	29.3	yes	7.6	26.6	2	6.1	70.7	93.5	12.5	23.6	0	105.8	880
c_nanus	D	f	2016-07-16	winter	06:48:00	17:10:00	622	818	sparse	none	adlib	9.9	0	0	30.8	0	24.6	37.8	9.2	11.8	28.6	yes	9.9	21.6	8.1	2.4	91.6	101.6	51.3	10.7	0	63.3	800
c_nanus	D	f	2016-07-17	winter	06:48:00	17:11:00	623	817	sparse	none	none	0	0	0	30.8	0	16.1	37.8	7.4	9.7	30.4	yes	11	29.6	5.1	5.6	90.2	103.5	34.6	18.2	0	123.3	1030
c_nanus	D	f	2016-07-18	winter	06:47:00	17:11:00	624	816	sparse	none	adlib	10.2	0	0	30.8	0	25.5	38.1	11.7	10.2	26.4	yes	14	32.1	9.6	5.7	79.7	98.9	27.2	19.4	0	153.4	950
c_nanus	D	f	2016-07-19	winter	06:47:00	17:12:00	625	815	sparse	smell	adlib	10	0	0	30.7	-0.1	27.9	38.6	13.6	9.8	25	yes	15.6	26.6	12.1	3.9	82.2	97	42	15.6	0	185.7	570
c_nanus	D	f	2016-07-20	winter	06:46:00	17:12:00	626	814	sparse	none	adlib	10.1	0	0	30.7	0	26.1	38.4	15	9.4	23.4	yes	15.8	26.1	14.1	2.7	91.8	102.8	45.8	15.9	6.8	172.2	730
c_nanus	D	f	2016-07-21	winter	06:46:00	17:13:00	627	813	sparse	none	gud	10.5	6.7	0.6	30.7	0	26.1	38.9	13.5	9.6	25.4	yes	14	19.1	12.1	1.7	99.5	103.8	78.2	5.2	5.6	74.9	920
c_nanus	D	f	2016-07-22	winter	06:45:00	17:13:00	628	812	sparse	none	adlib	10.5	0	0	30.7	0	31.4	39.2	12.8	8.5	26.4	yes	15.5	20.1	11.1	1.6	86	95	46.4	10.2	0.2	100.7	570
c_nanus	D	f	2016-07-23	winter	06:45:00	17:14:00	629	811	sparse	none	adlib	10.1	0	0	30.7	0	22.7	38.6	7.6	12.6	31	yes	6.1	17.6	2	4.4	79.4	96.5	42.6	16.4	0	139.2	500
c_nanus	D	f	2016-07-24	winter	06:44:00	17:15:00	631	809	sparse	none	none	0	0	0	30.7	0	18.1	37.2	5.8	12.7	31.5	yes	4.4	13.6	2	2.4	85.1	97	55.7	10	0	116.2	1020
c_nanus	D	f	2016-07-25	winter	06:44:00	17:15:00	631	809	sparse	none	adlib	10.1	0	0	30.6	-0.1	21.7	37.8	7.8	12	30.1	yes	5.6	17.1	1.5	4.7	75	97	36.2	18.6	0	165.9	1000
c_nanus	D	f	2016-07-26	winter	06:43:00	17:16:00	633	807	sparse	none	adlib	10	0	0	30.6	0	24	38.2	8.6	12.2	29.5	yes	7.3	18.6	2.5	4.7	77.7	98	33.6	18.9	0	171.5	650
c_nanus	D	f	2016-07-27	winter	06:43:00	17:16:00	633	807	none	none	adlib	10.6	0	0	30.6	0	34.6	38.4	10.3	5.3	28.1	yes	6.6	17.1	1.5	4.5	80.1	101.6	37.9	19.6	0	168.4	790
c_nanus	D	f	2016-07-28	winter	06:42:00	17:17:00	635	805	none	smell	gud	10	5.8	0.6	30.6	0	35.4	38.2	33.1	1.4	5.2	no	7.9	20.6	2	5.8	66	89	23.1	19.6	0	205.6	0
c_nanus	D	f	2016-07-29	winter	06:41:00	17:18:00	637	803	none	none	adlib	10.2	0	0	30.5	-0.1	35.2	38.2	24.3	2.3	13.9	yes	7.7	23.1	0	6.7	75.8	102.1	25.1	24.9	0	240.1	20
c_nanus	D	f	2016-07-30	winter	06:41:00	17:18:00	637	803	none	none	adlib	9.9	0	0	30.5	0	30.4	38.3	12.1	9.1	26.2	yes	9.3	21.6	3.5	5.6	56.6	85.4	18.9	20.8	0	254.4	120
c_nanus	D	f	2016-07-31	winter	06:40:00	17:19:00	639	801	none	none	none	0	0	0	30.5	0	18.2	37.7	7.1	11.9	30.6	yes	10.3	24.6	4	5.7	48	66.8	12.5	16.1	0	159	710
c_nanus	D	f	2016-08-01	winter	06:39:00	17:19:00	640	800	none	none	adlib	10.1	0	0	30.4	-0.1	26.1	38.5	9.8	11.5	28.7	yes	11.1	25.1	5.6	5.8	54.5	79.1	14.7	20.5	0	170.4	790
c_nanus	D	f	2016-08-02	winter	06:38:00	17:20:00	642	798	none	none	adlib	10.1	0	0	30.4	0	31.9	38.8	11	8.5	27.8	yes	10.4	19.1	7.1	3.4	87.9	103.9	46.9	19.2	44.6	68.2	610
c_nanus	D	f	2016-08-03	winter	06:38:00	17:21:00	643	797	none	none	adlib	10.1	0	0	30.4	0	25.2	38.4	10.2	11.3	28.2	yes	6.3	8.6	4.6	0.7	98.5	103.5	85.9	4.6	10.6	19.9	690
c_nanus	D	f	2016-08-04	winter	06:37:00	17:21:00	644	796	none	none	gud	9.9	3.2	0.3	30.3	-0.1	34.6	37.9	12.8	4.1	25.1	yes	6.3	11.6	3.5	2	92.2	101.2	71.9	7	0.2	72.3	410
c_nanus	D	f	2016-08-05	winter	06:36:00	17:22:00	646	794	none	none	adlib	10.1	0	0	30.3	0	28.8	38.5	11	10.7	27.5	yes	7.4	16.1	3.5	2.8	84.5	101.2	42.4	13.4	0	104.8	0
c_nanus	D	f	2016-08-06	winter	06:35:00	17:22:00	647	793	none	none	adlib	10.2	0	0	30.2	-0.1	20.3	38.4	7.6	12.1	30.8	yes	8.1	18.6	3	4.4	77.8	101.6	32.6	22.9	0.2	113.9	710
c_nanus	D	f	2016-08-07	winter	06:35:00	17:23:00	648	792	none	smell	none	0	0	0	30.2	0	21.3	38.5	8.1	12.2	30.5	yes	7.9	15.6	3	3.6	72.2	95	42.4	16.3	0	93.3	880
c_nanus	D	f	2016-08-08	winter	06:34:00	17:24:00	650	790	none	none	adlib	10	8.4	0.8	30.2	0	16.8	37.8	8.3	10	29.5	yes	7.4	18.1	2.5	4.3	77.4	100.2	43.7	18.5	0	155.3	1170
c_nanus	D	f	2016-08-09	winter	06:33:00	17:24:00	651	789	none	none	adlib	10	0	0	30.1	-0.1	23.9	38.6	9.3	11.8	29.3	yes	11	20.1	7.1	4.1	74.5	90.5	39.2	15.3	0	160.8	820
c_nanus	D	f	2016-08-10	winter	06:32:00	17:25:00	653	787	none	none	adlib	10	0	0	30.1	0	29.6	39.1	11.5	10.3	27.6	yes	11.6	21.6	7.6	3.9	84.4	103.3	44.3	17.9	2.4	192.4	730
c_nanus	D	f	2016-08-11	winter	06:31:00	17:25:00	654	786	none	none	gud	9.9	4.2	0.4	30.1	0	33.5	38	11.8	6.1	26.1	yes	6.8	16.1	1.5	3.7	84.3	95.5	42	9.7	0.2	196.1	570
c_nanus	D	f	2016-08-12	winter	06:30:00	17:26:00	656	784	none	none	adlib	10.1	0	0	30	-0.1	27.3	38.9	8.8	11.8	30	yes	7.4	18.6	2	4.9	77.2	98.5	37.5	18	0	104.5	50
c_nanus	D	f	2016-08-13	winter	06:29:00	17:27:00	658	782	none	none	adlib	10	0	0	30	0	21.5	37.7	8.6	11.9	29.2	yes	7.5	18.1	3	4.3	73.4	94	34.3	17.4	0	113.2	690
c_nanus	D	f	2016-08-14	winter	06:28:00	17:27:00	659	781	none	none	none	0	0	0	30	0	17.4	37.7	7.8	10.8	29.9	yes	9.6	21.6	4	4.9	72.8	99.9	22.9	25.5	0	135.1	1100
c_nanus	D	f	2016-08-15	winter	06:27:00	17:28:00	661	779	none	none	adlib	10.1	0	0	29.9	-0.1	23	38.5	8.7	11.9	29.8	yes	8.5	19.6	1.5	5.2	87	104.7	32.9	19.8	0	162.6	910
c_nanus	D	f	2016-08-16	winter	06:26:00	17:28:00	662	778	none	smell	adlib	10.2	0	0	29.9	0	25	38.5	10.5	11.4	28	yes	9.9	23.1	4	5.7	63	90.9	20.2	22.1	0	173	790
c_nanus	D	f	2016-08-17	winter	06:25:00	17:29:00	664	776	none	none	adlib	10.4	0	0	29.9	0	26.9	37.9	12.2	10.2	25.7	yes	9.9	23.1	3.5	5.6	69.1	94.5	29	21	0	198.8	740
c_nanus	D	f	2016-08-18	winter	06:24:00	17:29:00	665	775	none	none	gud	10.2	6.2	0.6	29.8	-0.1	31.6	38.4	14.7	7.6	23.7	yes	10.9	24.6	3.5	6.1	67.3	96	21.6	23.6	0	217.9	580
c_nanus	D	f	2016-08-19	winter	06:23:00	17:30:00	667	773	none	none	adlib	10	0	0	29.8	0	30.5	38.7	12	9.1	26.7	yes	11.8	22.1	8.6	3.3	74.5	99.9	34.9	19.5	0.6	127.7	320
c_nanus	D	f	2016-08-20	winter	06:22:00	17:31:00	669	771	none	none	adlib	10	0	0	29.8	0	18.7	38.2	8	11	30.2	yes	5.9	16.1	0.5	4.4	77.9	98	33.9	16.6	0	68.9	730
c_nanus	D	f	2016-08-21	winter	06:21:00	17:31:00	670	770	none	none	none	0	0	0	29.7	-0.1	17.2	38.2	6.3	11.7	32	yes	7.8	18.6	2	5.1	67.6	94.5	21	21.1	0	165.9	1090
c_nanus	D	f	2016-08-22	winter	06:20:00	17:32:00	672	768	none	none	adlib	9.5	0	0	29.7	0	26.5	38.8	11.3	11	27.4	yes	10.9	16.1	9.1	1.7	94.5	102.6	57.4	12.3	12.6	35	840
c_nanus	D	f	2016-08-23	winter	06:19:00	17:32:00	673	767	none	none	adlib	9.9	0	0	29.7	0	27.1	39.3	11.3	10.3	28	yes	10.1	15.1	7.6	2.1	94.6	103	70.8	9.7	24.2	35	710
c_nanus	D	f	2016-08-24	winter	06:18:00	17:33:00	675	765	none	none	adlib	10.1	4.2	0.4	29.6	-0.1	28.9	38.9	11.2	10	27.7	yes	7.8	10.6	4.6	2.1	101.1	103.9	91.5	2.3	10	20.9	640
c_nanus	D	f	2016-08-25	winter	06:17:00	17:33:00	676	764	none	smell	gud	10.2	4.6	0.5	29.6	0	34.9	38.5	19.4	2.3	19.2	yes	4.3	12.6	0.5	2.8	96.2	104.8	51.3	11.1	0.2	66	400
c_nanus	D	f	2016-08-26	winter	06:16:00	17:34:00	678	762	none	none	adlib	10.3	2.1	0.2	29.5	-0.1	25.9	38.3	10	11.6	28.3	yes	5.3	14.6	1	4.2	80.8	98.8	40.5	17.1	0	111.2	120
c_nanus	D	f	2016-08-27	winter	06:14:00	17:35:00	681	759	none	none	adlib	10.3	0	0	29.5	0	20	38.7	7.9	12.1	30.8	yes	6.9	17.1	2.5	3.4	84.8	101.6	37.2	14.9	0	143.7	860
c_nanus	D	f	2016-08-28	winter	06:13:00	17:35:00	682	758	none	none	none	0	0	0	29.5	0	24.7	38.9	10.5	11.6	28.4	yes	9	21.6	2.5	5.4	59.7	80.7	20.3	15.6	0	150.3	820
c_nanus	D	f	2016-08-29	winter	06:12:00	17:36:00	684	756	none	none	adlib	9.9	0	0	29.4	-0.1	35.3	39	19	2.4	20	yes	12	23.6	6.6	5.2	71.7	98.8	18.9	26.8	0	184.7	680
c_nanus	D	f	2016-08-30	winter	06:11:00	17:36:00	685	755	none	none	adlib	10.2	0.4	0	29.4	0	36	38.9	33.9	1.8	5	no	13.5	25.1	8.6	4.7	75.9	93	33.9	17.3	0	198.5	50
c_nanus	D	f	2016-08-31	winter	06:10:00	17:37:00	687	753	none	none	adlib	9.9	0	0	29.4	0	36.2	39.2	33.8	1.7	5.4	no	13	18.6	11.6	1.6	93.4	102.1	63.3	10.6	5.6	81.4	0
c_nanus	D	f	2016-09-01	winter	06:09:00	17:37:00	688	752	none	none	gud	10.1	4.8	0.5	29.3	-0.1	36	38.7	32	1.4	6.7	yes	13.4	16.6	11.6	1.4	91.4	99.3	66.3	6.3	0.2	109.6	0
c_nanus	D	f	2016-09-02	spring	06:07:00	17:38:00	691	749	dense	none	adlib	10.6	0	0	29.3	0	36.4	39.5	33.1	1.8	6.3	no	12.2	20.1	8.6	3.5	86.8	101.9	53.2	14.4	9	97.8	50
c_nanus	D	f	2016-09-03	spring	06:06:00	17:39:00	693	747	dense	none	adlib	10.4	0	0	29.2	-0.1	35.9	38.5	33.9	1.6	4.7	no	8.3	15.6	5.1	2.8	82.6	98	49.6	10.9	0.2	288.2	0
c_nanus	D	f	2016-09-04	spring	06:05:00	17:39:00	694	746	dense	smell	none	0	0	0	29	-0.2	22.6	37.8	8.1	12.9	29.8	yes	7.5	20.1	1.5	4.7	73.4	96.5	28.3	17	0	326.5	70
c_nanus	D	f	2016-09-05	spring	06:04:00	17:40:00	696	744	dense	none	adlib	10.1	0	0	28.9	-0.1	29.3	38.2	12	9.9	26.1	yes	10.6	22.6	3.5	5.8	74.9	101.4	25.6	26.3	0	113.1	770
c_nanus	D	f	2016-09-06	spring	06:03:00	17:40:00	697	743	dense	none	adlib	10	0	0	28.8	-0.1	27	38.2	10.8	11.4	27.5	yes	11.4	23.1	5.6	5.6	79.1	101.4	36.2	20.9	0	126.1	450
c_nanus	D	f	2016-09-07	spring	06:01:00	17:41:00	700	740	dense	none	adlib	10	0	0	28.6	-0.2	26.8	38.7	11.1	11.3	27.6	yes	13	22.1	8.1	4.1	77.6	99.4	40.7	18.3	0	144.7	620
c_nanus	D	f	2016-09-08	spring	06:00:00	17:41:00	701	739	dense	none	gud	10.1	1.8	0.2	28.5	-0.1	35.3	38.7	16.7	2.8	22	yes	12.7	22.6	8.1	4.2	77.1	97	41.4	18.2	0	136.6	680
c_nanus	D	f	2016-09-09	spring	05:59:00	17:42:00	703	737	dense	none	adlib	10.1	0	0	28.3	-0.2	31.7	38.7	13.4	8.6	25.3	yes	13.2	21.1	10.1	2.4	85	99.4	47.1	12.7	2.8	50.1	0
c_nanus	D	f	2016-09-10	spring	05:58:00	17:42:00	704	736	dense	none	none	0	0	0	28.2	-0.1	18.6	37.7	6.9	11.6	30.8	yes	9.7	21.1	4.6	4.5	84.3	103.3	37.5	17	0	137.7	670
c_nanus	D	f	2016-09-11	spring	05:56:00	17:43:00	707	733	dense	none	adlib	10.5	0	0	28.1	-0.1	24.7	38.3	9.9	11.1	28.4	yes	12	23.1	5.6	5.5	72.4	99.9	27.6	21.8	0	179.9	950
c_nanus	D	f	2016-09-12	spring	05:55:00	17:43:00	708	732	dense	none	adlib	10.1	0	0	27.9	-0.2	27.1	38	11.7	10.7	26.3	yes	13.7	25.6	8.1	5.2	70.6	99.9	29.6	20.4	0	190.6	580
c_nanus	D	f	2016-09-13	spring	05:54:00	17:44:00	710	730	dense	smell	adlib	10	0	0	27.8	-0.1	30.2	39.2	13.9	9.6	25.3	yes	13.7	18.6	12.1	1.7	93.8	101.9	69.2	8.6	7.8	61.5	630
c_nanus	D	f	2016-09-14	spring	05:53:00	17:45:00	712	728	dense	none	adlib	9.9	0	0	27.7	-0.1	30	37.7	14.2	8.6	23.5	yes	13.7	18.1	12.1	1.4	95.5	100.9	78.2	4.8	5	90.5	550
c_nanus	D	f	2016-09-15	spring	05:51:00	17:45:00	714	726	dense	none	gud	9.9	1.7	0.2	27.5	-0.2	35.9	38.6	28.7	1.7	9.9	yes	10.4	17.1	6.1	2.6	96.2	102.3	74.9	6	5.2	56.6	420
c_nanus	D	f	2016-09-16	spring	05:50:00	17:46:00	716	724	dense	none	adlib	10	0	0	27.4	-0.1	31.1	39.2	12.6	9	26.6	yes	9.1	21.6	4	4.1	87.8	104.2	39.5	15.1	0	218.8	0
c_nanus	D	f	2016-09-17	spring	05:49:00	17:46:00	717	723	dense	none	adlib	10.1	0	0	27.3	-0.1	31.8	39.1	14.1	8.2	25	yes	13.8	23.6	10.6	3.2	77.7	99.8	37.5	17.7	3.4	119.5	400
c_nanus	D	f	2016-09-18	spring	05:48:00	17:47:00	719	721	dense	none	none	0	0	0	27.1	-0.2	22.3	38.5	8.3	12.3	30.2	yes	11.4	19.1	6.6	3.6	90.2	99.8	60.4	8	2.2	161.3	500
c_nanus	D	f	2016-09-19	spring	05:46:00	17:47:00	721	719	dense	none	adlib	10	0	0	27	-0.1	27.5	38.2	11.8	10.1	26.4	yes	9.3	20.1	3.5	4.7	82	100.7	41.1	18.1	0	287.5	960
c_nanus	D	f	2016-09-20	spring	05:45:00	17:48:00	723	717	dense	none	adlib	10	0	0	26.9	-0.1	35.6	38.9	32.8	1.8	6	yes	12.6	24.1	8.1	3.7	64.4	100.2	20.3	26	3.8	278.4	380
c_nanus	D	f	2016-09-21	spring	05:44:00	17:48:00	724	716	dense	none	adlib	10	0	0	26.7	-0.2	35.7	38.9	33.6	1.7	5.2	no	10.3	16.1	7.1	2.7	92.1	100.2	81.2	5	3.2	258.1	30
c_nanus	D	f	2016-09-22	spring	05:42:00	17:49:00	727	713	dense	smell	gud	9.9	2	0.2	26.6	-0.1	35.9	38.5	34	1.4	4.5	no	9.2	16.6	6.6	2.6	86.5	98.8	64.5	10	0.2	318.5	0
c_nanus	D	f	2016-09-23	spring	05:41:00	17:50:00	729	711	dense	none	adlib	10	0	0	26.4	-0.2	36.1	38.6	33.6	1.6	5	no	11.2	23.1	6.1	4.4	83.1	100.7	36.6	16.7	0	125.3	0
c_nanus	D	f	2016-09-24	spring	05:40:00	17:50:00	730	710	dense	none	adlib	10.2	0	0	26.3	-0.1	36.1	38.5	34.4	1.5	4.1	no	13.1	23.6	9.1	3.9	77	94.5	39.2	16.9	0.6	114.3	0
c_nanus	D	f	2016-09-25	spring	05:39:00	17:51:00	732	708	dense	none	none	0	0	0	26.2	-0.1	25.3	38	8.9	12.3	29.1	yes	11	20.1	7.1	3	88.4	100.2	38.5	13.9	1.2	90.6	0
c_nanus	D	f	2016-09-26	spring	05:37:00	17:51:00	734	706	dense	none	adlib	10	0	0	26	-0.2	28	38	11.1	10.2	26.9	yes	10.4	22.1	3	5.5	73.3	97.9	35.3	19.5	0	136.3	850
c_nanus	D	f	2016-09-27	spring	05:36:00	17:52:00	736	704	sparse	none	adlib	10	0	0	25.9	-0.1	33.1	38.7	13.4	7.9	25.3	yes	11	21.1	4	5.1	66.6	91.9	25.6	21.7	0	153.9	430
c_nanus	D	f	2016-09-28	spring	05:35:00	17:52:00	737	703	sparse	none	adlib	10	0	0	25.9	0	35.7	38.5	33.3	1.8	5.2	no	13.3	22.1	8.6	3.8	62.9	91.4	25	18.2	0.2	159.5	280
c_nanus	D	f	2016-09-29	spring	05:34:00	17:53:00	739	701	sparse	none	gud	10	3.1	0.3	26	0.1	35.9	38.7	34	1.2	4.7	no	8.5	14.1	3.5	3.2	85.5	100.4	48.9	13.7	3.4	64.7	0
c_nanus	D	f	2016-09-30	spring	05:32:00	17:54:00	742	698	sparse	none	adlib	10	0	0	26	0	26.5	38.5	10	11.9	28.5	yes	8.6	18.1	5.6	3	70.5	82.5	47.7	9.7	0	192.8	0
c_nanus	D	f	2016-10-01	spring	05:31:00	17:54:00	743	697	sparse	none	none	0	0	0	26.1	0.1	24.4	37.8	7.4	12.8	30.5	yes	11.3	23.1	5.6	4.8	72.1	95.5	36.2	17.7	0	220.9	640
c_nanus	D	f	2016-10-02	spring	05:30:00	17:55:00	745	695	sparse	smell	adlib	10.1	0	0	26.1	0	28	38.3	15	9.2	23.3	yes	15.6	25.6	12.1	3.8	58.4	95.5	20.2	17.8	0.2	179.7	870
c_nanus	D	f	2016-10-03	spring	05:29:00	17:55:00	746	694	sparse	none	adlib	10	0	0	26.1	0	23.6	38.2	9.4	11.6	28.8	yes	8.9	17.6	4.6	3.4	85.8	99.4	43.9	12.8	5.2	209.7	660
c_nanus	D	f	2016-10-04	spring	05:27:00	17:56:00	749	691	sparse	none	adlib	10	0	0	26.2	0.1	23.6	38.3	9.3	11.4	29.1	yes	11.4	19.6	6.6	3.8	66.7	90.9	23.6	16.2	0.2	247	870
c_nanus	D	f	2016-10-05	spring	05:26:00	17:57:00	751	689	sparse	none	adlib	10	0	0	26.2	0	24.1	38.3	9.6	11.4	28.7	yes	11	22.1	5.1	5.4	54.2	77.1	18.8	18.4	0	273.8	770
c_nanus	D	f	2016-10-06	spring	05:25:00	17:57:00	752	688	sparse	none	gud	10	0.2	0	26.3	0.1	36	38.7	23.2	2	15.5	yes	14.7	26.1	8.6	5.5	58.3	83	20.2	19.3	0	297.9	750
c_nanus	D	f	2016-10-07	spring	05:24:00	17:58:00	754	686	sparse	none	adlib	9.9	0	0	26.3	0	35.8	38.9	33.3	1.9	5.6	no	16.2	28.1	10.6	5.2	50.2	67.5	19.5	13.3	0	353.9	0
c_nanus	D	f	2016-10-08	spring	05:23:00	17:59:00	756	684	sparse	none	adlib	9.8	0	0	26.3	0	28.9	38.5	12.5	10.1	25.9	yes	16	27.1	11.1	4.6	71.5	100.4	32.3	20.6	0	312.2	0
c_nanus	D	f	2016-10-09	spring	05:21:00	17:59:00	758	682	sparse	none	none	0	0	0	26.4	0.1	26.8	37.9	12.7	10.2	25.3	yes	17.2	28.6	11.1	5.8	75.9	97.5	38.2	19.5	0	353.9	550
c_nanus	D	f	2016-10-10	spring	05:20:00	18:00:00	760	680	sparse	none	adlib	10	0	0	26.4	0	28.2	38.5	10.8	10.8	27.6	yes	17.5	31.1	8.6	5.9	66.7	94	30.3	17.6	0.4	115.8	790
c_nanus	D	f	2016-10-11	spring	05:19:00	18:01:00	762	678	sparse	smell	adlib	10.1	0	0	26.5	0.1	22.7	38	9.6	11.5	28.4	yes	9.9	22.1	3	5.6	66.1	88.3	33.6	16.8	0	123.3	710
c_nanus	D	f	2016-10-12	spring	05:18:00	18:01:00	763	677	sparse	none	adlib	10	0	0	26.5	0	25.3	38.3	9.6	11.8	28.7	yes	11.1	23.1	5.1	5.4	67.4	93.5	32.3	18.1	0	134	780
c_nanus	D	f	2016-10-13	spring	05:17:00	18:02:00	765	675	sparse	none	gud	9.9	1.7	0.2	26.6	0.1	35	38.9	16.1	4.5	22.9	yes	9	18.6	6.1	3.4	88.4	101.6	46.3	15.8	2.2	122.6	750
c_nanus	D	f	2016-10-14	spring	05:16:00	18:03:00	767	673	sparse	none	adlib	10.1	0	0	26.6	0	29	38.5	10.7	10.8	27.8	yes	11.2	21.6	4.6	5.3	73.8	100.2	33.9	23.4	0	160.8	0
c_nanus	D	f	2016-10-15	spring	05:14:00	18:03:00	769	671	sparse	none	none	0	0	0	26.6	0	20.5	37.7	8.9	10.7	28.8	yes	14	24.1	7.6	5.3	57.8	83.8	26.5	18.2	0	193.5	790
c_nanus	D	f	2016-10-16	spring	05:13:00	18:04:00	771	669	sparse	none	adlib	10.7	0	0	26.7	0.1	31.1	38.7	16.1	8.2	22.7	yes	16.4	27.6	12.6	4.1	57.9	88.5	25.8	17	0.2	187.7	750
c_nanus	D	f	2016-10-17	spring	05:12:00	18:05:00	773	667	sparse	none	adlib	10.1	0	0	26.7	0	26.5	38.8	10.5	11.3	28.3	yes	8.2	18.1	4.6	3.6	94.6	102.6	54.9	12.5	9.2	221.2	450
c_nanus	D	f	2016-10-18	spring	05:11:00	18:05:00	774	666	sparse	none	adlib	10	0	0	26.8	0.1	35.1	39.1	16.6	2.9	22.5	yes	12.7	21.6	7.1	4.7	70.7	91	36.6	18.7	0	276.3	670
c_nanus	D	f	2016-10-19	spring	05:10:00	18:06:00	776	664	sparse	none	adlib	10	0	0	26.8	0	35.8	39	33.6	1.8	5.3	no	13.9	24.1	7.1	5.2	69.9	100.7	32.6	23.3	0	243.5	0
c_nanus	D	f	2016-10-20	spring	05:09:00	18:07:00	778	662	sparse	smell	gud	10	0.9	0.1	26.8	0	36.1	38.9	34	1.6	4.8	no	15.8	25.6	9.6	5	73.9	98.8	28.6	24.3	0	327.6	0
c_nanus	D	f	2016-10-21	spring	05:08:00	18:07:00	779	661	sparse	none	adlib	10.1	0	0	26.9	0.1	36.3	39.3	34.3	1.5	5	no	17.2	25.6	13.6	3.6	81	99.8	45	16.8	16.6	194	0
c_nanus	D	f	2016-10-22	spring	05:07:00	18:08:00	781	659	sparse	none	adlib	10.4	0	0	26.9	0	31.1	38.5	12.5	9	26	yes	8	15.1	1.5	4.6	93.1	103.5	50.6	13.9	9.4	123.2	0
c_nanus	D	f	2016-10-23	spring	05:06:00	18:09:00	783	657	sparse	none	none	0	0	0	27	0.1	21.1	37.7	9	12.2	28.8	yes	9.9	18.1	4	4.5	68.4	92	38.5	16.5	0	354.4	540
c_nanus	D	f	2016-10-24	spring	05:05:00	18:10:00	785	655	none	none	adlib	10.1	0	0	27	0	31.1	38.5	14.4	8.4	24.1	yes	11.5	22.6	5.1	5.3	62.8	87.8	34.3	18	0	116.5	840
c_nanus	D	f	2016-10-25	spring	05:04:00	18:10:00	786	654	none	none	adlib	10	0	0	27	0	35.9	38.5	34	1.5	4.6	no	15	25.6	8.1	5.7	52.3	74.3	24.3	16.6	0	140.9	310
c_nanus	D	f	2016-10-26	spring	05:03:00	18:11:00	788	652	none	none	adlib	10.1	0	0	26.9	-0.1	36	38.9	34.1	1.8	4.8	no	17.3	27.6	11.1	4.9	52.7	74.3	27.6	13.9	0	164.5	0
c_nanus	D	f	2016-10-27	spring	05:02:00	18:12:00	790	650	none	none	gud	10	0.6	0.1	26.9	0	36.4	38.6	34.2	1.6	4.4	no	16.5	28.6	10.1	4.8	69.7	96	25	18.5	0.6	100.6	0
c_nanus	D	f	2016-10-28	spring	05:01:00	18:13:00	792	648	none	none	adlib	10	0	0	26.8	-0.1	36.3	38.9	34.6	1.4	4.3	no	13.6	26.6	9.1	4.4	90.3	101.4	52.6	13.9	6.4	210.7	0
c_nanus	D	f	2016-10-29	spring	05:00:00	18:13:00	793	647	none	none	adlib	10.2	0	0	26.8	0	36.1	38.9	34.4	1.5	4.5	no	16.7	26.6	11.1	5	79.5	98.9	45.2	17	0	165.5	0
c_nanus	D	f	2016-10-30	spring	04:59:00	18:14:00	795	645	none	smell	none	0	0	0	26.7	-0.1	29.8	38.4	16.3	9	22.1	yes	17.6	28.1	14.6	3.6	84.2	101.9	44.6	18.7	14.6	168.4	0
c_nanus	D	f	2016-10-31	spring	04:58:00	18:15:00	797	643	none	none	adlib	10.3	0	0	26.7	0	34.7	38.2	17.6	4.6	20.6	yes	14.9	25.1	9.1	4.2	86.7	102.8	38.2	16.2	0	239.8	670
c_nanus	D	f	2016-11-01	spring	04:58:00	18:16:00	798	642	none	none	adlib	10	0	0	26.6	-0.1	27.8	38.7	11.2	11.1	27.6	yes	14	26.1	7.1	5.8	60	79.8	33.6	16.4	0	241.9	0
c_nanus	D	f	2016-11-02	spring	04:57:00	18:17:00	800	640	none	none	adlib	10	0.6	0.1	26.6	0	28.3	38.5	11.3	10.7	27.1	yes	14	24.1	6.1	5.3	59.6	87.8	30.3	18	0	267.1	600
c_nanus	D	f	2016-11-03	spring	04:56:00	18:17:00	801	639	none	none	gud	10.1	2.9	0.3	26.5	-0.1	36	38.8	34.1	1.4	4.7	no	16.4	26.1	9.6	5.5	60	86.2	29	18.3	0	343	580
c_nanus	D	f	2016-11-04	spring	04:55:00	18:18:00	803	637	none	none	adlib	9.9	0	0	26.5	0	36.2	38.9	33.6	1.7	5.3	no	18	28.6	11.6	5.5	47.8	66.9	24.3	13.4	0	329.4	0
c_nanus	D	f	2016-11-05	spring	04:54:00	18:19:00	805	635	none	none	adlib	9.9	0	0	26.4	-0.1	28.4	38.5	11.1	10.5	27.5	yes	14.8	28.6	6.1	7	47.8	77.6	21.6	17.3	0	354.5	0
c_nanus	D	f	2016-11-06	spring	04:54:00	18:20:00	806	634	none	none	none	0	0	0	26.4	0	28	38	10.6	10.5	27.5	yes	16.1	30.1	8.6	6.1	47.6	73.7	20.9	14	0	146.5	560
c_nanus	D	f	2016-11-07	spring	04:53:00	18:21:00	808	632	none	none	adlib	10	0	0	26.3	-0.1	35.9	38.7	33.8	1.5	4.8	no	20.8	32.1	13.6	5.7	45.3	72.5	19.5	12.2	0	167	610
c_nanus	D	f	2016-11-08	spring	04:52:00	18:22:00	810	630	none	smell	adlib	9.9	0	0	26.3	0	32.3	39	17.4	7.5	21.7	yes	19.4	34.6	13.6	6.1	68.3	93	31.3	17.4	3.8	65.7	0
c_nanus	D	f	2016-11-09	spring	04:51:00	18:22:00	811	629	none	none	adlib	10	0	0	26.2	-0.1	31.3	38.7	15.5	8.2	23.2	yes	15.8	26.1	12.1	4.3	84.5	100.2	42.4	18.2	8.4	103.4	420
c_nanus	D	f	2016-11-10	spring	04:51:00	18:23:00	812	628	none	none	gud	9.9	0.2	0	26.2	0	36	38.3	34.4	1.3	3.9	no	18.3	26.6	12.6	4.1	64.5	85.9	38.5	14	0	216.1	430
c_nanus	D	f	2016-11-11	spring	04:50:00	18:24:00	814	626	none	none	adlib	9.9	0	0	26.1	-0.1	33.4	38.9	19.4	6.1	19.5	yes	19.5	26.1	15.1	3.4	71.4	95.9	43.1	12.4	2.8	228.4	0
c_nanus	D	f	2016-11-12	spring	04:49:00	18:25:00	816	624	none	none	adlib	10.2	0	0	26.1	0	33.6	38.7	21.1	5.5	17.7	yes	21.3	29.1	17.1	3.8	71	90.5	34.6	13.8	0	36.5	370
c_nanus	D	f	2016-11-13	spring	04:49:00	18:26:00	817	623	none	none	none	0	0	0	26	-0.1	21.5	38	9.8	11.1	28.2	yes	15.9	29.1	8.6	6	50.6	80.1	31.3	15.4	0	261.3	530
c_nanus	D	f	2016-11-14	spring	04:48:00	18:27:00	819	621	none	none	adlib	10.1	9.2	0.9	26	0	12.8	17.4	9.3	2.8	8	yes	13	23.6	8.6	3.8	72.8	95.9	36.6	18.6	0	185.5	1440
c_nanus	D	f	2016-11-15	spring	04:48:00	18:27:00	819	621	none	none	adlib	10.1	0	0	25.9	-0.1	27.1	38.5	11.8	9.8	26.8	yes	14.9	27.1	8.1	5.4	62.9	87.5	31.9	16.3	0	310.9	910
c_nanus	D	f	2016-11-16	spring	04:47:00	18:28:00	821	619	none	none	adlib	10	0.8	0.1	25.9	0	32.5	38.6	16.2	6.8	22.4	yes	17.4	28.6	9.6	6	66.5	96.9	29.2	25	0	376.9	590
c_nanus	D	f	2016-11-17	spring	04:47:00	18:29:00	822	618	none	smell	gud	10	2.7	0.3	25.8	-0.1	36.1	38.5	34.4	1.3	4.1	no	18.4	30.6	9.6	6.8	62.1	95.9	23.1	27.1	0	392	310
c_nanus	D	f	2016-11-18	spring	04:46:00	18:30:00	824	616	none	none	adlib	10	2.4	0.2	25.8	0	32.7	38.5	17.2	6.8	21.4	yes	21.6	34.1	13.1	6.5	49.7	78.5	17.5	19.7	0	141.3	0
c_nanus	D	f	2016-11-19	spring	04:46:00	18:31:00	825	615	none	none	adlib	10.3	0	0	25.7	-0.1	30.4	38.7	15.1	8.6	23.6	yes	21.9	35.1	12.6	7.1	49.9	92.5	16.1	23.9	0	116.9	350
c_nanus	D	f	2016-11-20	spring	04:45:00	18:32:00	827	613	none	none	none	0	0	0	25.7	0	30.1	38.3	15	8.6	23.3	yes	21.5	34.1	13.1	6.7	56.8	89	13.9	27.6	0	58.6	530
c_nanus	D	f	2016-11-21	summer	04:45:00	18:33:00	828	612	dense	none	adlib	9.9	0	0	25.6	-0.1	32.1	38.6	15.4	7.7	23.2	yes	21	33.6	11.6	7.1	42	66.2	14.7	17.7	0	128.9	600
c_nanus	D	f	2016-11-22	summer	04:45:00	18:33:00	828	612	dense	none	adlib	10.3	0	0	25.7	0.1	31.5	38.7	14.9	8.2	23.7	yes	20.8	34.6	11.6	7	54.9	92.5	13.9	26.1	0	127	380
c_nanus	D	f	2016-11-23	summer	04:44:00	18:34:00	830	610	dense	none	adlib	10	0	0	25.9	0.2	29.7	38.3	12.8	9.6	25.5	yes	19.5	32.1	10.6	6.4	55.7	94	18.9	22.3	0	143	430
c_nanus	D	f	2016-11-24	summer	04:44:00	18:35:00	831	609	dense	none	gud	10.3	2	0.2	26	0.1	35.8	37.8	24	1.7	13.8	yes	16.8	28.6	8.1	6.5	52.1	93.5	16.1	26.3	0	151.1	550
c_nanus	D	f	2016-11-25	summer	04:44:00	18:36:00	832	608	dense	none	adlib	10.5	0	0	26.2	0.2	32.1	38.6	13.7	8.3	24.9	yes	17.5	30.1	8.6	6.1	49.3	92.5	20.3	22.7	0	246.4	0
c_nanus	D	f	2016-11-26	summer	04:44:00	18:37:00	833	607	dense	none	adlib	10.1	0	0	26.3	0.1	31.3	38.8	15.3	8.1	23.5	yes	19.9	31.1	12.1	5.8	59.3	96.9	23.1	25.7	0	238.2	360
c_nanus	D	f	2016-11-27	summer	04:43:00	18:38:00	835	605	dense	smell	none	0	0	0	26.5	0.2	28.1	38.3	13.9	9.3	24.4	yes	20	30.1	12.6	5.8	64.9	98.8	24.5	27.8	0	176.8	440
c_nanus	D	f	2016-11-28	summer	04:43:00	18:39:00	836	604	dense	none	adlib	10.2	0	0	26.6	0.1	30.6	38.2	14.9	8.3	23.3	yes	19.3	30.1	12.6	5.8	55.7	76.9	27.2	16.3	0	282.6	690
c_nanus	D	f	2016-11-29	summer	04:43:00	18:39:00	836	604	dense	none	adlib	10	0	0	26.7	0.1	31.3	38.3	14.8	8.2	23.6	yes	19.8	32.1	12.1	6.2	57.2	90	21	22.5	0.4	343.4	480
c_nanus	D	f	2016-11-30	summer	04:43:00	18:40:00	837	603	dense	none	adlib	10.1	0	0	26.9	0.2	30.1	38	14.4	8.7	23.6	yes	18.1	31.1	12.1	5.6	61.6	92.5	23.8	17.2	4	104.9	460
c_nanus	D	f	2016-12-01	summer	04:43:00	18:41:00	838	602	dense	none	gud	10	4.5	0.5	27	0.1	36.1	38.3	34.1	1.1	4.1	no	21.9	34.1	12.6	6.7	48.8	88.5	17.5	22.8	0	130.5	530
c_nanus	D	f	2016-12-02	summer	04:43:00	18:42:00	839	601	dense	none	adlib	10	0	0	27.2	0.2	34.9	38.7	22.3	4.5	16.4	yes	25.6	37.1	17.6	5.9	38	67.4	18.2	14.7	0	119.7	0
c_nanus	D	f	2016-12-03	summer	04:43:00	18:43:00	840	600	dense	none	adlib	9.9	0	0	27.3	0.1	33.4	38.8	19.8	6.1	19	yes	22.7	38.1	16.1	6.3	58.3	76.3	16.8	17.8	0.2	150.8	240
c_nanus	D	f	2016-12-04	summer	04:43:00	18:43:00	840	600	dense	none	none	0	0	0	27.5	0.2	33.8	38.7	23.7	5.1	15	yes	26.6	37.1	20.1	5.7	52.3	82.8	18.2	20.1	0	156.9	360
c_nanus	D	f	2016-12-05	summer	04:43:00	18:44:00	841	599	dense	none	adlib	9.9	0	0	27.6	0.1	31.8	38.6	21	6.4	17.6	yes	25	36.6	18.6	6	67.3	97.9	27.2	25.3	2.2	137	460
c_nanus	D	f	2016-12-06	summer	04:43:00	18:45:00	842	598	dense	smell	adlib	10.1	0	0	27.7	0.1	30.3	38.5	18.3	7.3	20.2	yes	21.5	34.1	16.6	4.3	84.9	100.7	40.5	17.2	3.6	72.3	560
c_nanus	D	f	2016-12-07	summer	04:43:00	18:46:00	843	597	dense	none	adlib	10.2	0	0	27.9	0.2	32.7	38.6	19.9	6.3	18.7	yes	20.5	29.6	16.1	4	82.2	97.4	48.8	14.6	1.6	69.4	610
c_nanus	D	f	2016-12-08	summer	04:43:00	18:47:00	844	596	dense	none	gud	10	0	0	28	0.1	36.1	38.4	34.2	1.4	4.2	no	18	23.6	12.1	3.1	84.9	99.3	40.5	15.4	5	61.4	400
c_nanus	D	f	2016-12-09	summer	04:43:00	18:47:00	844	596	dense	none	adlib	10	0	0	28.2	0.2	30.9	38.2	13.5	8.9	24.7	yes	16.1	27.6	9.1	5.5	60.1	96.9	31.3	22.1	0	227	0
c_nanus	D	f	2016-12-10	summer	04:43:00	18:48:00	845	595	dense	none	adlib	10.2	0	0	28.3	0.1	28.9	38.7	13.9	9.2	24.8	yes	18.7	28.6	11.6	5.3	68.3	96.4	28.6	24.7	0	264	440
c_nanus	D	f	2016-12-11	summer	04:44:00	18:49:00	845	595	dense	none	none	0	0	0	28.5	0.2	26.4	38.4	14.1	9.1	24.3	yes	19.4	30.1	12.6	5.4	66.4	97.4	27.2	22.9	0	271	710
c_nanus	D	f	2016-12-12	summer	04:44:00	18:49:00	845	595	dense	none	adlib	9.9	0	0	28.6	0.1	27.8	38.8	14.9	8.4	23.9	yes	20.5	31.6	13.1	5.9	63.7	91	26.5	23.4	0	297.9	840
c_nanus	D	f	2016-12-13	summer	04:44:00	18:50:00	846	594	dense	none	adlib	10.1	0	0	28.7	0.1	29.8	38.7	17	7.8	21.7	yes	23.1	33.1	15.1	5.7	50.2	73	24.5	15.5	0	70.8	700
c_nanus	D	f	2016-12-14	summer	04:44:00	18:51:00	847	593	dense	none	adlib	10	0	0	28.9	0.2	30	38.7	19	7.3	19.7	yes	23.6	33.1	17.1	5.1	43.5	62.7	19.6	12.2	0	87.8	650
c_nanus	D	f	2016-12-15	summer	04:45:00	18:51:00	846	594	dense	smell	gud	9.9	0.2	0	29	0.1	36.3	38.8	34.1	1.5	4.6	no	21.1	32.1	17.1	4.2	69.9	88.5	28.6	18.8	0	93.9	690
c_nanus	D	f	2016-12-16	summer	04:45:00	18:52:00	847	593	dense	none	adlib	10.1	0	0	29.2	0.2	36	38.5	34.1	1.5	4.3	no	20.2	29.6	17.1	3	77	95.5	45	11.5	0.6	42.8	0
c_nanus	D	f	2016-12-17	summer	04:45:00	18:52:00	847	593	dense	none	adlib	10.1	0	0	29.3	0.1	32.9	38.5	20	5.8	18.5	yes	21.4	30.1	16.1	3.9	72.4	91.5	37.9	15.3	0.2	128.2	0
c_nanus	D	f	2016-12-18	summer	04:46:00	18:53:00	847	593	dense	none	none	0	0	0	29.5	0.2	28.6	38.2	13.7	9.4	24.4	yes	17.9	30.1	12.1	6	73.5	96.9	30.6	20.6	0	69.8	360
c_nanus	D	f	2016-12-19	summer	04:46:00	18:54:00	848	592	sparse	none	adlib	10.1	0	0	29.6	0.1	31.2	38.5	17.9	7.2	20.7	yes	18.4	28.1	12.1	4.9	77.5	97.9	38.5	17.9	1.2	75.1	690
c_nanus	D	f	2016-12-20	summer	04:47:00	18:54:00	847	593	sparse	none	adlib	10.1	0	0	29.7	0.1	35.5	38.7	33.5	1.8	5.2	no	20.2	34.1	14.6	5.4	73.7	93	25.1	16.9	0	128.9	430
c_nanus	D	f	2016-12-21	summer	04:47:00	18:55:00	848	592	sparse	none	adlib	10.1	0	0	29.8	0.1	31.8	38.9	17.7	7.2	21.2	yes	21.9	34.1	15.1	6.1	66.5	97.4	25.8	26.2	0	204.9	0
c_nanus	D	f	2016-12-22	summer	04:48:00	18:55:00	847	593	sparse	none	gud	9.9	1.1	0.1	30	0.2	36	38.7	34.1	1.6	4.6	no	20.1	35.1	13.6	5.8	72.9	94	30.6	19.2	0	97.6	450
c_nanus	D	f	2016-12-23	summer	04:48:00	18:56:00	848	592	sparse	none	adlib	10.2	0	0	30.1	0.1	35.7	38.9	33.6	1.5	5.3	no	17.5	32.6	12.6	5.5	81.3	100.2	27.9	19.5	38.6	112.6	0
c_nanus	D	f	2016-12-24	summer	04:49:00	18:56:00	847	593	sparse	none	adlib	10.3	0	0	30.2	0.1	32	39	16.3	7.8	22.7	yes	19.1	30.1	13.1	4.8	75.1	97.9	37.9	17.6	0	51.9	0
c_nanus	D	f	2016-12-25	summer	04:49:00	18:56:00	847	593	sparse	smell	none	0	0	0	30.3	0.1	30.4	38.8	15.4	8.5	23.4	yes	19.8	31.1	13.1	4.9	72.3	97.4	34.6	20	0	145	400
c_nanus	D	f	2016-12-26	summer	04:50:00	18:57:00	847	593	sparse	none	adlib	10.3	0	0	30.4	0.1	30.6	38.6	16	8.1	22.6	yes	21.4	33.1	13.6	5.6	68.4	97.4	31.3	21.4	0	161.2	550
c_nanus	D	f	2016-12-27	summer	04:50:00	18:57:00	847	593	sparse	none	adlib	10	0	0	30.6	0.2	31.1	38.7	16.3	7.9	22.4	yes	22.2	34.6	13.6	6.8	62.3	91	22.4	23	0	163.7	530
c_nanus	D	f	2016-12-28	summer	04:51:00	18:58:00	847	593	sparse	none	adlib	10	0	0	30.7	0.1	31	38.8	17.2	7.7	21.5	yes	23.3	34.1	15.1	6.1	54.1	85.4	25.1	21.7	0	222.7	490
c_nanus	D	f	2016-12-29	summer	04:52:00	18:58:00	846	594	sparse	none	gud	10.2	2.6	0.3	30.8	0.1	36.4	39	33.9	1.7	5.2	no	25.7	36.6	18.1	5.8	47.3	71.4	23.8	16.1	0	243.7	510
c_nanus	D	f	2016-12-30	summer	04:52:00	18:58:00	846	594	sparse	none	adlib	10.2	0	0	30.9	0.1	36.5	39.3	33.3	1.8	6	no	27.3	37.6	20.6	5.4	46.3	73.6	23.1	14.7	0	205	0
c_nanus	D	f	2016-12-31	summer	04:53:00	18:58:00	845	595	sparse	none	adlib	10.1	0	0	31.1	0.2	35.8	39.5	28.5	2.7	11	yes	27.8	37.1	23.1	3.9	51.3	68	26.5	11.5	0	78.1	0
c_nanus	D	f	2017-01-01	summer	04:54:00	18:59:00	845	595	sparse	none	none	0	0	0	31.2	0.1	29	38.8	20.3	7.3	18.5	yes	22.2	39.1	19.1	4.8	88.5	100.2	26.5	20.9	16.8	71.2	220
c_nanus	D	f	2017-01-02	summer	04:55:00	18:59:00	844	596	sparse	none	adlib	10	0	0	31.3	0.1	30.8	38	17.1	7.4	20.9	yes	18.2	27.6	14.1	3.4	89.7	97.9	48.1	11.2	0.6	299.6	820
c_nanus	D	f	2017-01-03	summer	04:55:00	18:59:00	844	596	sparse	smell	adlib	10.1	0	0	31.4	0.1	29.9	38.9	15.9	8.7	23	yes	18.7	27.6	14.1	4.5	79	98.8	45.6	17.5	0	226.6	430
c_nanus	D	f	2017-01-04	summer	04:56:00	18:59:00	843	597	sparse	none	adlib	9.9	0	0	31.5	0.1	29.7	38.9	15.4	8.6	23.5	yes	19.4	30.1	14.1	4.9	75.7	97.4	41.8	19.4	0	230.8	580
c_nanus	D	f	2017-01-05	summer	04:57:00	18:59:00	842	598	sparse	none	gud	10.3	2.6	0.3	31.7	0.2	35.8	38.4	34.3	1.5	4.2	no	19.3	31.1	14.1	4.8	78.9	95.9	38.5	16.8	0	205	550
c_nanus	D	f	2017-01-06	summer	04:58:00	18:59:00	841	599	sparse	none	adlib	10.2	0	0	31.8	0.1	30.2	38.6	14.9	8.6	23.8	yes	18.7	30.6	12.6	5.2	77.9	96.9	34.6	17.9	0	154.8	0
c_nanus	D	f	2017-01-07	summer	04:58:00	18:59:00	841	599	sparse	none	adlib	10.2	0	0	31.9	0.1	27.9	38.7	12.9	9.7	25.8	yes	19.4	32.1	11.6	6.4	72.4	97.4	27.9	23.2	0	194.7	500
c_nanus	D	f	2017-01-08	summer	04:59:00	19:00:00	841	599	sparse	none	none	0	0	0	32	0.1	30.6	38.7	16.4	8	22.3	yes	22.3	33.6	14.6	6.4	61.8	91	25.1	24	0	63.8	650
c_nanus	D	f	2017-01-09	summer	05:00:00	19:00:00	840	600	sparse	none	adlib	10.2	0	0	32.1	0.1	33.4	38.5	21	5.6	17.5	yes	24.9	35.1	17.1	5.6	53.3	76.3	22.4	17.8	0	49.4	580
c_nanus	D	f	2017-01-10	summer	05:01:00	19:00:00	839	601	sparse	none	adlib	10.1	0	0	32.3	0.2	33.9	39	23.4	5.1	15.6	yes	26.1	37.6	19.6	5.1	58.4	81.2	24.5	18.6	0	101.9	360
c_nanus	D	f	2017-01-11	summer	05:02:00	18:59:00	837	603	sparse	none	adlib	10.2	0	0	32.4	0.1	33.7	38.5	24.3	4.6	14.2	yes	26.4	38.1	20.1	4.5	60	90	26.5	17.3	0	232.9	420
c_nanus	D	f	2017-01-12	summer	05:02:00	18:59:00	837	603	sparse	smell	gud	10.3	0	0	32.5	0.1	36.3	38.7	34.2	1.2	4.5	no	24.5	38.1	17.1	7.1	69.6	98.8	26.5	25.9	13.6	49.3	420
c_nanus	D	f	2017-01-13	summer	05:03:00	18:59:00	836	604	sparse	none	adlib	10.2	0	0	32.6	0.1	36.7	39.7	33.5	1.9	6.2	no	28.1	36.1	22.6	3.9	57.1	80.7	33.3	12.9	0	222	0
c_nanus	D	f	2017-01-14	summer	05:04:00	18:59:00	835	605	sparse	none	adlib	10.3	0	0	32.8	0.2	34.2	39.2	23.3	4.6	15.8	yes	22.9	36.1	19.6	4.8	83.1	97.9	37.2	17.2	2.8	61.8	0
c_nanus	D	f	2017-01-15	summer	05:05:00	18:59:00	834	606	sparse	none	none	0	0	0	32.9	0.1	28.9	38.2	17.2	8	20.9	yes	19.7	31.6	16.1	4.3	84.6	97.4	46.9	13.9	0	90.5	330
c_nanus	D	f	2017-01-16	summer	05:06:00	18:59:00	833	607	none	none	adlib	10.1	0	0	33	0.1	34.8	38.6	25.8	3.4	12.8	yes	23.6	34.1	17.6	5	75.5	97.4	39.8	19.2	0	286.3	740
c_nanus	D	f	2017-01-17	summer	05:07:00	18:59:00	832	608	none	none	adlib	10	0	0	33.4	0.4	32.8	38.5	22.7	5.5	15.8	yes	26.1	35.6	20.1	5	59	81.7	33.9	15.7	0	332.8	170
c_nanus	D	f	2017-01-18	summer	05:08:00	18:58:00	830	610	none	none	adlib	10	0	0	33.7	0.3	31.4	38.8	21.5	6.2	17.3	yes	25.2	34.1	19.1	4.7	63.9	92.5	37.9	18.6	0	265.8	520
c_nanus	D	f	2017-01-19	summer	05:09:00	18:58:00	829	611	none	none	gud	10.1	1.6	0.2	34.1	0.4	35.4	38.4	33.1	1.7	5.3	no	23.2	36.1	17.6	5.2	74.5	93	35.3	17.1	0	303.8	640
c_nanus	D	f	2017-01-20	summer	05:09:00	18:58:00	829	611	none	none	adlib	10.2	0	0	34.4	0.3	32.7	39.2	21.1	5.9	18	yes	22.2	31.6	18.6	3.5	85.6	100.2	35.3	18.8	10.6	272.9	0
c_nanus	D	f	2017-01-21	summer	05:10:00	18:57:00	827	613	none	none	adlib	10.1	0	0	34.8	0.4	29.2	38.9	16.9	8.4	22	yes	21.4	32.6	15.6	5.7	72.6	94	31.3	21.8	0	204	430
c_nanus	D	f	2017-01-22	summer	05:11:00	18:57:00	826	614	none	smell	none	0	0	0	35.1	0.3	27	38.3	16	8.2	22.4	yes	21.8	33.1	14.6	5.9	70.9	96.9	33.3	22.6	0	308.2	770
c_nanus	D	f	2017-01-23	summer	05:12:00	18:57:00	825	615	none	none	adlib	10	0	0	35.5	0.4	30	38.5	18.2	7.1	20.3	yes	24.1	34.6	16.6	5.7	57.9	84.9	27.9	20.1	0	295.1	840
c_nanus	D	f	2017-01-24	summer	05:13:00	18:56:00	823	617	none	none	adlib	10.1	0	0	35.8	0.3	31.2	38.7	22.8	5.9	16	yes	25.7	35.1	20.6	4.2	67.9	95.9	33.3	17.8	4.8	197.8	680
c_nanus	D	f	2017-01-25	summer	05:14:00	18:56:00	822	618	none	none	adlib	10.1	0	0	36.2	0.4	30.8	38.9	21.5	6.1	17.4	yes	21.7	29.1	19.1	2.5	93.7	100.7	69.7	8.7	13.6	104	780
c_nanus	D	f	2017-01-26	summer	05:15:00	18:55:00	820	620	none	none	gud	10.1	1.5	0.1	36.5	0.3	35.2	38.7	24.1	2	14.6	yes	19.5	27.6	16.6	2.9	95	101.2	62.1	8.8	10.6	430	570
c_nanus	D	f	2017-01-27	summer	05:16:00	18:55:00	819	621	none	none	adlib	10.1	0	0	36.9	0.4	31.3	38.8	18.8	7	20	yes	21.5	29.6	16.1	4	82.9	99.8	55.6	13.9	0	248.5	0
c_nanus	D	f	2017-01-28	summer	05:17:00	18:54:00	817	623	none	none	adlib	10.1	0	0	37.2	0.3	29.3	38.3	18.7	7	19.6	yes	23.3	31.6	17.1	4.7	70.9	96.9	35.3	21.5	0	170.2	580
c_nanus	D	f	2017-01-29	summer	05:18:00	18:54:00	816	624	none	none	none	0	0	0	37.6	0.4	27.7	38	17.1	7.5	20.9	yes	21.7	31.6	16.1	4.1	78.3	98.3	44.3	16	0	107.6	790
c_nanus	D	f	2017-01-30	summer	05:18:00	18:53:00	815	625	none	none	adlib	10.3	0	0	37.9	0.3	30.2	38.3	21	5.6	17.3	yes	25	33.1	18.6	4.4	64.8	85.9	39.8	14.9	0	207.6	880
c_nanus	D	f	2017-01-31	summer	05:19:00	18:53:00	814	626	none	smell	adlib	10.3	0	0	38.3	0.4	33	38.5	23.4	4.8	15.1	yes	26.3	36.6	19.6	5	60.7	83.8	31.9	16.1	0	178.1	690
c_nanus	D	f	2017-02-01	summer	05:20:00	18:52:00	812	628	none	none	adlib	10.3	0	0	38.6	0.3	34	38	24.5	4.3	13.5	yes	27.4	37.1	20.6	5.4	54.8	82.8	29.9	16.6	0	157.2	450
c_nanus	D	f	2017-02-02	summer	05:21:00	18:51:00	810	630	none	none	gud	10.2	1.3	0.1	39	0.4	35.9	38.1	33.3	1.4	4.8	no	24.4	35.1	18.1	5.9	78.9	101.6	32.6	25.4	20.8	164.1	380
c_nanus	D	f	2017-02-03	summer	05:22:00	18:51:00	809	631	none	none	adlib	10	0	0	39.3	0.3	33	37.8	23.3	4.7	14.6	yes	25.8	34.1	20.6	4	78.5	98.8	50	17.1	0.2	114.8	0
c_nanus	D	f	2017-02-04	summer	05:23:00	18:50:00	807	633	none	none	adlib	10.1	0	0	39.7	0.4	31.4	38.4	20.7	6.1	17.7	yes	24.8	35.1	19.1	5.3	71.4	91	43.7	16.4	0	54.6	470
c_nanus	D	f	2017-02-05	summer	05:24:00	18:49:00	805	635	none	none	none	0	0	0	40	0.3	30.5	38.5	21.3	6.3	17.2	yes	26.4	36.1	19.6	5.3	55	74.1	27.2	11.8	0	338.9	640
c_nanus	D	f	2017-02-06	autumn	05:25:00	18:49:00	804	636	dense	none	adlib	10	0	0	40.4	0.4	33.7	38.6	22.6	5.3	16	yes	26.6	36.1	19.1	5.8	51.8	80.1	24.5	19	0	352.4	730
c_nanus	D	f	2017-02-07	autumn	05:26:00	18:48:00	802	638	dense	none	adlib	10	0	0	40.5	0.1	32.3	37.8	21.4	5.5	16.5	yes	22.5	38.1	17.1	5.3	79.6	97.4	20.3	21.2	3.2	102.7	440
c_nanus	D	f	2017-02-08	autumn	05:26:00	18:47:00	801	639	dense	none	adlib	10	0	0	40.6	0.1	31.5	38.7	19.8	6.2	18.9	yes	20.8	30.6	16.6	4.1	83.8	100.7	43.1	16.8	1.4	204	520
c_nanus	D	f	2017-02-09	autumn	05:27:00	18:46:00	799	641	dense	none	adlib	10.3	0	0	40.6	0	29.1	37.5	17.2	6.6	20.3	yes	22.3	34.1	15.1	5.6	66.9	95.9	29.2	20.8	0.2	264.2	550
c_nanus	D	f	2017-02-10	autumn	05:28:00	18:45:00	797	643	dense	none	adlib	9.8	0	0	40.7	0.1	33.2	38.2	25	4.2	13.3	yes	28	37.6	21.6	5.3	40.4	59.8	18.9	11.4	0	239.4	650
c_nanus	D	f	2017-02-11	autumn	05:29:00	18:45:00	796	644	dense	none	adlib	10.3	0	0	40.8	0.1	35.6	38.7	28.7	3.2	10	yes	30.5	40.1	24.1	5.3	37.8	55.6	16.8	12	0	213.5	510
c_nanus	D	f	2017-02-12	autumn	05:30:00	18:44:00	794	646	dense	none	none	0	0	0	40.9	0.1	30.8	38.8	21.2	7	17.6	yes	27.7	41.6	19.1	7	54	92.5	16.1	28.1	0	196.3	340
c_nanus	D	f	2017-02-13	autumn	05:31:00	18:43:00	792	648	dense	none	adlib	10	0	0	41	0.1	30.2	36.5	19.6	6	16.8	yes	23.2	34.1	17.6	5.2	71.2	93.5	18.2	22.8	0	208.8	840
c_nanus	D	f	2017-02-14	autumn	05:31:00	18:42:00	791	649	dense	smell	adlib	10	0.5	0.1	41	0	28.4	38.2	16.9	7.7	21.3	yes	19.3	33.1	15.6	4.5	82.2	97.9	36.6	18.4	0.4	180	720
c_nanus	D	f	2017-02-15	autumn	05:32:00	18:41:00	789	651	dense	none	adlib	10.1	0.6	0.1	41.1	0.1	27.1	38.2	15	8.3	23.2	yes	19.4	31.6	14.1	5.2	80.5	97.9	37.2	20.1	0.4	151.2	770
c_nanus	D	f	2017-02-16	autumn	05:33:00	18:40:00	787	653	dense	none	gud	10.1	4	0.4	41.2	0.1	33.4	38.9	26.2	3.3	12.6	yes	23.3	34.1	17.1	4.9	63.2	93	27.9	21.8	0	120	850
c_nanus	D	f	2017-02-17	autumn	05:34:00	18:39:00	785	655	dense	none	adlib	10.3	0	0	41.3	0.1	32.4	38.5	20.6	5.7	18	yes	23.2	36.1	15.6	6.8	72.3	100.2	24.5	28	15.2	84.3	380
c_nanus	D	f	2017-02-18	autumn	05:35:00	18:38:00	783	657	dense	none	adlib	10	0	0	41.4	0.1	30.2	38.8	20.4	6.7	18.3	yes	23	33.6	17.1	5	65.9	95.9	37.9	14.4	0.8	38.1	510
c_nanus	D	f	2017-02-19	autumn	05:36:00	18:37:00	781	659	dense	none	none	0	0	0	41.4	0	25.4	37.7	11.5	10.3	26.1	yes	15.6	24.1	9.6	3.4	85.9	101.2	37.9	18.8	14.2	35.8	710
c_nanus	D	f	2017-02-20	autumn	05:36:00	18:36:00	780	660	dense	none	adlib	10.2	5	0.5	41.5	0.1	21.8	37.3	13	7.8	24.3	yes	17.5	27.6	11.6	4.9	63.3	95.9	27.9	23.4	0	254.6	1170
c_nanus	D	f	2017-02-21	autumn	05:37:00	18:35:00	778	662	dense	none	adlib	10	0	0	41.6	0.1	29.2	37.8	16.6	7.4	21.2	yes	20.1	30.6	13.6	4.9	73.3	98.8	29.2	22.7	0	368.8	870
c_nanus	D	f	2017-02-22	autumn	05:38:00	18:34:00	776	664	dense	none	adlib	10	0	0	41.7	0.1	27.9	38.2	14.8	8.2	23.4	yes	19.4	31.1	13.1	5.2	76.8	99.8	37.2	21.5	0	209.9	650
c_nanus	D	f	2017-02-23	autumn	05:39:00	18:33:00	774	666	dense	smell	gud	10	3.9	0.4	41.8	0.1	32.1	38.5	19	6.1	19.5	yes	21.9	33.6	14.6	6.1	60.2	82.3	27.2	19.7	0	180.1	750
c_nanus	D	f	2017-02-24	autumn	05:39:00	18:32:00	773	667	dense	none	adlib	10	0	0	41.8	0	29.5	38.2	16.9	8.1	21.2	yes	22	34.6	15.6	6.1	64.7	96.4	23.1	23.4	0	134.6	390
c_nanus	D	f	2017-02-25	autumn	05:40:00	18:31:00	771	669	dense	none	adlib	10.2	0	0	41.9	0.1	31.6	38.6	19.2	6.4	19.4	yes	20.6	31.1	15.6	4.9	71.8	95	31.9	20.2	0	80	730
c_nanus	D	f	2017-02-26	autumn	05:41:00	18:30:00	769	671	dense	none	none	0	0	0	42	0.1	27.6	37.8	14.9	8.7	23	yes	18.3	29.6	13.6	4.7	75.5	94.5	32.6	17.8	0	108.8	580
c_nanus	D	f	2017-02-27	autumn	05:42:00	18:29:00	767	673	dense	none	adlib	10.3	0	0	42.1	0.1	28.7	37.7	16.6	7.9	21.1	yes	16.4	27.6	14.1	3	88.1	99.3	41.1	12.9	0.4	325.1	710
c_nanus	D	f	2017-02-28	autumn	05:42:00	18:28:00	766	674	dense	none	adlib	10	0	0	42.2	0.1	27.8	38.3	16.7	8.1	21.6	yes	16.8	23.1	13.6	2.9	91	102.1	61	12.6	2	202.3	780
c_nanus	D	f	2017-03-01	autumn	05:43:00	18:27:00	764	676	dense	none	adlib	10	0.8	0.1	42.2	0	27.3	38.3	15	8.7	23.4	yes	17	26.6	13.6	2.9	93.7	102.1	52.5	11.5	3.4	NA	540
c_nanus	D	f	2017-03-02	autumn	05:44:00	18:26:00	762	678	dense	none	gud	10	2.4	0.2	42.3	0.1	31	38.5	18.2	6.3	20.2	yes	19.1	31.1	13.1	4.6	82.4	101.2	42.4	18.6	0	NA	780
c_nanus	D	f	2017-03-03	autumn	05:45:00	18:25:00	760	680	dense	none	adlib	10	0	0	42.4	0.1	30.5	38.6	18.6	7.3	20	yes	20	31.6	16.6	3.3	84	99.8	45	14.4	0	NA	430
c_nanus	D	f	2017-03-04	autumn	05:45:00	18:23:00	758	682	dense	none	adlib	10	0	0	42.5	0.1	29	38.6	17.6	7.7	21	yes	18.7	28.1	15.1	3.3	89.2	101.6	53.1	14.6	3	NA	690
c_nanus	D	f	2017-03-05	autumn	05:46:00	18:22:00	756	684	dense	smell	none	0	0	0	42.6	0.1	25.6	37.8	14.4	9.1	23.5	yes	18.1	27.6	13.6	4	82.3	99.3	46.3	16	0	NA	640
c_nanus	D	f	2017-03-06	autumn	05:47:00	18:21:00	754	686	dense	none	adlib	10.1	1.7	0.2	42.6	0	24.7	37.3	12.8	8.7	24.5	yes	17.4	28.6	9.6	5.8	70.7	95.9	33.3	20.8	0	NA	1040
c_nanus	D	f	2017-03-07	autumn	05:47:00	18:20:00	753	687	dense	none	adlib	10.1	0	0	42.7	0.1	30.2	38.2	15.9	7.9	22.3	yes	16.3	26.6	10.1	4.8	72.1	95.5	36.6	18.2	0	NA	850
c_nanus	D	f	2017-03-08	autumn	05:48:00	18:19:00	751	689	dense	none	adlib	10.1	0	0	42.8	0.1	29.8	38.2	15.4	8.4	22.8	yes	17.1	29.1	11.1	5	72.1	97.4	32.6	20.1	0	NA	540
c_nanus	D	f	2017-03-09	autumn	05:49:00	18:18:00	749	691	dense	none	gud	10	6.5	0.7	42.9	0.1	24.3	37.2	13.9	9.4	23.4	yes	15.9	27.6	10.1	4.8	76.4	95.9	39.8	17.3	0	NA	620
c_nanus	D	f	2017-03-10	autumn	05:49:00	18:16:00	747	693	dense	none	adlib	9.9	6.6	0.7	43	0.1	21.4	37.3	12.3	8.8	24.9	yes	16.4	29.6	8.1	6.4	71.1	97.4	31.9	21.9	0	NA	1080
c_nanus	D	f	2017-03-11	autumn	05:50:00	18:15:00	745	695	dense	none	adlib	10	0	0	43	0	24	37.4	12.7	8.8	24.8	yes	18.9	30.6	12.1	6.1	51.8	76.9	21.7	18.4	0	NA	990
c_nanus	D	f	2017-03-12	autumn	05:51:00	18:14:00	743	697	dense	none	none	0	0	0	43.1	0.1	28.6	38.5	16.9	7.6	21.5	yes	19.9	33.6	13.6	5.6	62.2	100.7	19.6	24.7	10	NA	860
c_nanus	D	f	2017-03-13	autumn	05:51:00	18:13:00	742	698	sparse	none	adlib	10.2	2.8	0.3	43.2	0.1	29.4	38.7	16.9	8.3	21.9	yes	16.1	21.6	13.6	2.1	91.8	101.2	72.5	7.8	8.4	NA	740
c_nanus	D	f	2017-03-14	autumn	05:52:00	18:12:00	740	700	sparse	none	adlib	10.1	5.7	0.6	43.7	0.5	26.1	38.2	15.8	8.9	22.4	yes	17.6	26.1	15.1	2.8	85.9	99.3	56.8	11.5	0	148	570
c_nanus	D	f	2017-03-15	autumn	05:53:00	18:10:00	737	703	sparse	none	adlib	10	0.9	0.1	44.3	0.6	31.8	38.3	18.9	5.8	19.5	yes	17.1	26.6	14.1	2.5	96.9	103	59.8	9.8	3	122.6	770
c_nanus	D	f	2017-03-16	autumn	05:53:00	18:09:00	736	704	sparse	none	gud	10.1	5.8	0.6	44.8	0.5	31.5	39	19.6	6.3	19.4	yes	20.2	31.1	15.6	4	79	99.8	42.4	16.1	0	339.2	360
c_nanus	D	f	2017-03-17	autumn	05:54:00	18:08:00	734	706	sparse	none	adlib	10	0	0	45.4	0.6	32	38.2	18.2	6.5	20	yes	17	23.1	14.6	2.3	91	102.1	63.9	11.3	6	285.2	480
c_nanus	D	f	2017-03-18	autumn	05:55:00	18:07:00	732	708	sparse	none	adlib	10	0	0	45.9	0.5	27.1	38.2	16.9	8.1	21.4	yes	18.2	27.1	15.6	2.4	97.6	103.9	63.3	8.6	17.6	131.7	430
c_nanus	D	f	2017-03-19	autumn	05:55:00	18:05:00	730	710	sparse	smell	none	0	0	0	46.5	0.6	27.1	38.7	17.7	8	20.9	yes	20.2	31.1	17.1	3.7	86.4	99.3	50.6	13.6	0.4	213.1	820
c_nanus	D	f	2017-03-20	autumn	05:56:00	18:04:00	728	712	sparse	none	adlib	10	4.8	0.5	47	0.5	27.6	37.8	18.4	7.3	19.5	yes	19.5	27.1	17.1	2.4	91.1	101.2	69.7	8.7	0.4	185.7	940
c_nanus	D	f	2017-03-21	autumn	05:57:00	18:03:00	726	714	sparse	none	adlib	10	0	0	47.6	0.6	26.6	38	16.6	8.5	21.4	yes	18.3	22.6	16.1	1.5	98.7	102.1	81.7	4	30.8	76.4	710
c_nanus	D	f	2017-03-22	autumn	05:57:00	18:02:00	725	715	sparse	none	adlib	10	0	0	48.1	0.5	28.3	37.8	16.6	8.1	21.2	yes	19.2	27.6	15.6	3.3	90.3	100.7	56.2	10.2	2.6	140.5	860
c_nanus	D	f	2017-03-23	autumn	05:58:00	18:01:00	723	717	sparse	none	gud	10	7.1	0.7	48.7	0.6	32.1	38.2	20.3	5.3	17.9	yes	19.3	29.6	15.6	3.4	89.5	101.2	52.5	12.8	10.8	141.8	680
c_nanus	D	f	2017-03-24	autumn	05:59:00	17:59:00	720	720	sparse	none	adlib	10.2	0	0	49.2	0.5	31.6	38.7	16.9	7.3	21.8	yes	16.2	25.6	13.1	2.8	96.9	102.1	64.5	8.6	2	315.5	300
c_nanus	D	f	2017-03-25	autumn	05:59:00	17:58:00	719	721	sparse	none	adlib	10	0	0	49.8	0.6	28.6	38.2	18.4	7.6	19.8	yes	19.6	26.6	17.1	2.4	90.6	100.7	61	10.6	0.8	277.4	450
c_nanus	D	f	2017-03-26	autumn	06:00:00	17:57:00	717	723	sparse	none	none	0	0	0	50.3	0.5	25.6	38.2	15.1	8.4	23.1	yes	18.9	28.1	14.1	3.8	89.5	101.6	46.3	13.2	0	253.4	870
c_nanus	D	f	2017-03-27	autumn	06:00:00	17:56:00	716	724	sparse	none	adlib	10	3	0.3	50.8	0.5	27.8	38.5	17	7.9	21.5	yes	20.4	33.1	15.1	4.6	79.2	101.2	41.8	17.6	0	255.5	850
c_nanus	D	f	2017-03-28	autumn	06:01:00	17:54:00	713	727	sparse	smell	adlib	10.2	0	0	51.4	0.6	29.5	38.5	18.4	7.3	20.1	yes	22.8	35.6	17.1	5.5	77.3	98.8	35.9	20.7	0	257.1	710
c_nanus	D	f	2017-03-29	autumn	06:02:00	17:53:00	711	729	sparse	none	adlib	10.3	2.3	0.2	51.9	0.5	32	38.3	20.7	5.4	17.6	yes	21.9	34.6	18.1	4.6	79.9	100.7	34.6	19.5	24.6	184.9	720
c_nanus	D	f	2017-03-30	autumn	06:02:00	17:52:00	710	730	sparse	none	gud	10.1	7.5	0.7	52.5	0.6	30.9	37.8	16	7.5	21.9	yes	16	19.6	13.6	2	97.5	102.6	83.8	4.3	18	115.3	630
c_nanus	D	f	2017-03-31	autumn	06:03:00	17:51:00	708	732	sparse	none	adlib	10	8.1	0.8	53	0.5	21.5	37.1	12.3	9.7	24.8	yes	13.5	18.1	11.1	2	92.8	102.1	74.7	7.7	0.6	172.5	660
c_nanus	D	f	2017-04-01	autumn	06:04:00	17:50:00	706	734	sparse	none	adlib	10	0	0	53.6	0.6	18	36.3	11	8.1	25.3	yes	13.2	19.1	9.6	2.5	91.6	101.2	69.7	9.6	0.2	118.8	1230
c_nanus	D	f	2017-04-02	autumn	06:04:00	17:48:00	704	736	sparse	none	none	0	5.6	0	54.1	0.5	19.2	37.3	10.7	9.7	26.6	yes	12	18.6	8.6	2.4	96.3	102.6	71.4	5.9	1.8	371.9	1130
c_nanus	D	f	2017-04-03	autumn	06:05:00	17:47:00	702	738	sparse	none	adlib	10	7	0.7	54.7	0.6	19.1	37.1	10.1	9.7	27	yes	12.2	19.6	8.1	3.4	89.4	101.6	59.2	11.9	0	461.3	1130
c_nanus	D	f	2017-04-04	autumn	06:05:00	17:46:00	701	739	sparse	none	adlib	10	8.8	0.9	55.2	0.5	19.5	37	10.8	9.5	26.2	yes	12.4	22.6	8.1	4.1	86.7	102.6	44.3	17.6	0.6	260.8	1110
c_nanus	D	f	2017-04-05	autumn	06:06:00	17:45:00	699	741	sparse	none	adlib	9.9	5.2	0.5	55.8	0.6	21.3	37.3	10.9	9.7	26.4	yes	12.3	24.1	7.1	4.9	83.8	102.1	44.3	17.7	0	252.4	1150
c_nanus	D	f	2017-04-06	autumn	06:07:00	17:44:00	697	743	sparse	smell	gud	10	7.8	0.8	56.3	0.5	26.1	37.7	12.3	9.6	25.4	yes	13.5	24.6	9.1	4.3	85.5	102.6	45	16.7	0	168.4	950
c_nanus	D	f	2017-04-07	autumn	06:07:00	17:42:00	695	745	sparse	none	adlib	10.1	6.9	0.7	56.9	0.6	20.6	38	10.8	10	27.1	yes	13.6	25.1	9.1	4.7	85.5	102.1	39.2	18.8	0	202.3	810
c_nanus	D	f	2017-04-08	autumn	06:08:00	17:41:00	693	747	sparse	none	adlib	10	0	0	57.4	0.5	20	37.7	10.3	9.9	27.4	yes	14.4	25.6	9.6	4.9	84.3	100.2	46.3	17.5	0.4	117.4	1080
c_nanus	D	f	2017-04-09	autumn	06:08:00	17:40:00	692	748	sparse	none	none	0	5.8	0	58	0.6	14.8	21.3	8.5	3.8	12.8	yes	14.4	25.6	7.6	4.5	67.6	90	29.2	15.6	0	156.3	1440
c_nanus	D	f	2017-04-10	autumn	06:09:00	17:39:00	690	750	none	none	adlib	10.3	6.2	0.6	58.5	0.5	23.4	38.2	11.3	11.1	26.9	yes	11.4	23.1	6.6	4.7	71.1	98.3	25.8	21.6	0	365.5	890
c_nanus	D	f	2017-04-11	autumn	06:10:00	17:38:00	688	752	none	none	adlib	10.1	5.3	0.5	57.5	-1	22.9	37.9	12.4	10	25.5	yes	15.4	25.1	10.6	4.3	78.8	99.8	45.6	16.3	0	319.8	930
c_nanus	D	f	2017-04-12	autumn	06:10:00	17:37:00	687	753	none	none	adlib	10	7	0.7	56.6	-0.9	21.6	37.7	12.1	9.8	25.6	yes	15.3	26.6	10.6	4.4	82.2	100.2	41.8	17.8	0	304.2	1010
c_nanus	D	f	2017-04-13	autumn	06:11:00	17:35:00	684	756	none	none	gud	10.1	9.4	0.9	55.6	-1	20.6	37.2	13	7.3	24.1	yes	14.3	24.1	10.6	3.6	82.2	101.2	33.3	19.1	0	272.5	1430
c_nanus	D	f	2017-04-14	autumn	06:12:00	17:34:00	682	758	none	none	adlib	10.1	6.7	0.7	54.7	-0.9	20.1	37.3	10	9.9	27.4	yes	12.9	24.1	6.6	4.8	77.7	103	34.6	22.4	0	261.1	910
c_nanus	D	f	2017-04-15	autumn	06:12:00	17:33:00	681	759	none	none	adlib	9.9	0	0	53.7	-1	20.9	37.4	9.9	10.6	27.5	yes	13.8	25.6	7.6	5.5	72.5	101.2	31.3	23	0	215.9	1040
c_nanus	D	f	2017-04-16	autumn	06:13:00	17:32:00	679	761	none	smell	none	0	3.7	0	52.7	-1	19.3	37.1	9.4	9.7	27.7	yes	14.1	26.1	8.1	5.3	71.6	100.7	35.3	19.6	0	194.2	1150
c_nanus	D	f	2017-04-17	autumn	06:13:00	17:31:00	678	762	none	none	adlib	9.9	4.8	0.5	51.8	-0.9	20.6	37.2	10.1	10.3	27.1	yes	14.6	26.6	9.1	4.6	81.5	101.6	32.6	21.7	0	177.6	1020
c_nanus	D	f	2017-04-18	autumn	06:14:00	17:30:00	676	764	none	none	adlib	10.3	5.8	0.6	50.8	-1	18.6	37.2	9.5	8.6	27.8	yes	14.2	25.6	8.1	4.8	82.5	102.1	37.2	19.7	0	124.6	1240
c_nanus	D	f	2017-04-19	autumn	06:15:00	17:29:00	674	766	none	none	adlib	10	7.6	0.8	49.9	-0.9	18.7	37	9.8	8.9	27.1	yes	13.5	24.6	8.6	3.9	86.4	101.6	51.3	15.5	0	356.7	1200
c_nanus	D	f	2017-04-20	autumn	06:15:00	17:28:00	673	767	none	none	gud	0	0	0	48.9	-1	17.5	36.7	8.3	9.1	28.4	yes	12.9	23.6	6.6	4.7	85.7	102.6	48.8	17.1	0	332.1	1220
c_nanus	D	f	2017-04-21	autumn	06:16:00	17:27:00	671	769	none	none	adlib	10.1	8.4	0.8	47.9	-1	13.1	19.4	7.9	3.5	11.6	yes	13.3	26.1	7.1	4.9	84.2	103.5	42.4	17.5	2.6	355.8	1440
c_nanus	D	f	2017-04-22	autumn	06:17:00	17:26:00	669	771	none	none	adlib	10.3	0	0	47	-0.9	15.1	21.6	11	3.5	10.7	yes	15.1	28.1	10.6	4.3	80.5	97.9	33.3	18.7	0	310.5	1440
c_nanus	D	f	2017-04-23	autumn	06:17:00	17:25:00	668	772	none	none	none	0	10.3	0	46	-1	20.7	37.6	9.1	10.6	28.5	yes	13.9	24.6	8.1	4	85.2	101.2	41.1	15.5	0	138.7	1050
c_nanus	D	f	2017-04-24	autumn	06:18:00	17:24:00	666	774	none	none	adlib	10.1	1.5	0.1	45.1	-0.9	24.8	37.1	12.5	9.3	24.6	yes	15.6	27.1	10.6	4.8	76.4	98.3	33.3	20.8	0	54.3	970
c_nanus	D	f	2017-04-25	autumn	06:18:00	17:23:00	665	775	none	smell	adlib	10.1	0	0	44.1	-1	29.6	37.8	14.3	8.9	23.6	yes	15.9	27.1	12.6	4.1	87.7	103	39.8	20.2	12.6	68.8	700
c_nanus	D	f	2017-04-26	autumn	06:19:00	17:22:00	663	777	none	none	adlib	10.1	2.4	0.2	43.2	-0.9	24.2	37.4	9.6	11.5	27.8	yes	8.9	20.6	5.1	4.4	91.2	101.2	68.5	7.7	1.2	38.6	680
c_nanus	D	f	2017-04-27	autumn	06:20:00	17:21:00	661	779	none	none	gud	10	2.4	0.2	42.2	-1	30.2	38.2	11.1	8.8	27.1	yes	8.4	18.1	5.1	2.7	91.1	102.6	65.6	9	0	24.8	680
c_nanus	D	f	2017-04-28	autumn	06:20:00	17:20:00	660	780	none	none	adlib	10.3	0	0	41.2	-1	29.7	38	11.2	9.4	26.8	yes	10.3	22.1	4.6	4.6	88.3	103.5	42.4	15.7	0	47.4	340
c_nanus	D	f	2017-04-29	autumn	06:21:00	17:19:00	658	782	none	none	adlib	10	0	0	40.3	-0.9	23.2	37.8	9.7	11.4	28.1	yes	12.2	24.1	5.1	5.6	78.6	102.1	37.2	19.3	0	183.7	580
c_nanus	D	f	2017-04-30	autumn	06:22:00	17:18:00	656	784	none	none	none	0	0	0	39.3	-1	20.4	36.7	8.3	11.4	28.4	yes	12.2	26.1	6.1	5.7	86.3	104.4	35.3	20.6	0	175.6	960
c_nanus	D	f	2017-05-01	autumn	06:22:00	17:17:00	655	785	none	none	adlib	10	3.5	0.4	38.4	-0.9	13.5	19.4	9.6	3.2	9.7	yes	13.6	25.1	9.1	4.3	83.2	99.3	42.4	16.2	0	146.8	1440
c_nanus	D	f	2017-05-02	autumn	06:23:00	17:16:00	653	787	none	none	adlib	10	4.1	0.4	37.4	-1	13.9	19.8	9.6	3.3	10.2	yes	13.5	24.1	8.6	3.6	87.6	102.1	45.6	13	0	136.5	1440
c_nanus	D	f	2017-05-03	autumn	06:24:00	17:15:00	651	789	none	none	adlib	10.1	4.1	0.4	36.4	-1	12.7	17.2	10.5	2.2	6.8	yes	12.7	22.6	10.1	2.8	91.1	102.1	54.9	10.6	0	115.9	1440
c_nanus	D	f	2017-05-04	autumn	06:24:00	17:15:00	651	789	none	smell	gud	10	1.4	0.1	35.5	-0.9	10.7	15.2	6.7	2.5	8.5	yes	11	23.6	6.1	3.7	90.8	103.5	39.2	14	0	96	1440
c_nanus	D	f	2017-05-05	autumn	06:25:00	17:14:00	649	791	none	none	adlib	10.1	7.4	0.7	34.5	-1	10.8	19.6	5.3	4.9	14.3	yes	10.8	25.1	4.6	5.9	78.7	100.7	33.9	20.8	0.2	102.5	1440
c_nanus	D	f	2017-05-06	autumn	06:26:00	17:13:00	647	793	none	none	adlib	10.1	0	0	33.6	-0.9	23.6	37.5	9.3	11.2	28.2	yes	11.9	24.6	6.6	5.2	73.8	96.4	31.9	19.1	0	93.5	920
c_nanus	D	f	2017-05-07	autumn	06:26:00	17:12:00	646	794	none	none	none	0	0	0	32.6	-1	18	38.1	8.2	10.7	29.9	yes	12.1	23.6	7.1	5	78.7	102.6	39.2	21.1	0	83.4	1090
c_nanus	E	f	2016-06-06	winter	06:44:00	16:59:00	615	825	dense	none	adlib	10.4	0	0	31.2	0	18.6	38.1	6.5	12.9	31.7	yes	7.2	10.6	6.1	1	90.4	98.5	77.1	5.2	0	NA	970
c_nanus	E	f	2016-06-07	winter	06:45:00	16:59:00	614	826	dense	none	adlib	10.3	1.1	0.1	31.2	0	20.9	38.4	6.7	13.3	31.8	yes	8.9	25.6	6.6	3.3	83.8	98.9	31	12.3	0	NA	800
c_nanus	E	f	2016-06-08	winter	06:45:00	16:59:00	614	826	dense	none	adlib	9.2	0	0	31.2	0	22.5	38.1	9	11.8	29	yes	12	30.6	7.6	5.3	69.2	89.4	28.3	14.9	0	NA	900
c_nanus	E	f	2016-06-09	winter	06:46:00	16:59:00	613	827	dense	none	gud	10.2	9.1	0.9	31.2	0	25.3	38.3	7.9	12.6	30.3	yes	11	27.6	7.6	3.7	88.2	98.9	36.2	13	6	NA	710
c_nanus	E	f	2016-06-10	winter	06:46:00	16:59:00	613	827	dense	none	adlib	10.3	0	0	31.1	-0.1	21.4	37.8	7.4	12.6	30.4	yes	10	25.6	6.6	3.7	85.5	99.9	31.6	14.9	0.2	NA	890
c_nanus	E	f	2016-06-11	winter	06:46:00	16:59:00	613	827	dense	none	adlib	10.6	0	0	31.1	0	19.8	38.5	4.9	13.6	33.6	yes	8.6	26.1	4	5	82.5	98.5	29.6	17.9	0	NA	820
c_nanus	E	f	2016-06-12	winter	06:47:00	16:59:00	612	828	dense	smell	none	0	0	0	31.1	0	13.5	37.5	6.1	9.8	31.4	yes	9	24.6	5.6	3.9	86.8	101.9	31	18.5	0	NA	1250
c_nanus	E	f	2016-06-13	winter	06:47:00	16:59:00	612	828	dense	none	adlib	10.5	0	0	31.1	0	19	37.8	6.8	12.4	31	yes	9.4	25.1	6.1	4	89.1	102.3	38.2	14.8	0.2	NA	1010
c_nanus	E	f	2016-06-14	winter	06:47:00	16:59:00	612	828	dense	none	adlib	10.6	0	0	31.1	0	22.4	38.1	5.4	13.3	32.7	yes	10	27.6	3.5	5.7	88	103.8	32.3	20.8	0	NA	890
c_nanus	E	f	2016-06-15	winter	06:48:00	16:59:00	611	829	dense	none	adlib	10.5	0	0	31.1	0	20.7	37.6	5.5	12.5	32	yes	10.2	30.1	4.6	6.2	85.5	102.8	24.3	21.1	0.2	NA	930
c_nanus	E	f	2016-06-16	winter	06:48:00	16:59:00	611	829	dense	none	gud	10.1	0.4	0	31.1	0	29.2	38.4	11.9	10.1	26.6	yes	11.9	30.1	7.1	4.8	79.3	100.9	22.9	19.8	0	NA	770
c_nanus	E	f	2016-06-17	winter	06:48:00	16:59:00	611	829	dense	none	adlib	10.3	0	0	31	-0.1	26.9	38.6	12.3	10.8	26.3	yes	12.1	17.1	9.1	2	81.5	96	56.3	11.8	0.2	52.4	460
c_nanus	E	f	2016-06-18	winter	06:49:00	16:59:00	610	830	dense	none	adlib	10.3	0	0	31	0	26.6	38.3	11.7	10.9	26.6	yes	12	15.6	10.6	1.4	97	102.8	82.5	4.9	4.8	97.9	760
c_nanus	E	f	2016-06-19	winter	06:49:00	16:59:00	610	830	dense	none	none	0	0	0	31	0	21.9	38	8.2	12.3	29.8	yes	11	16.6	8.1	1.9	99.1	102.3	88.3	2.6	11	16.8	650
c_nanus	E	f	2016-06-20	winter	06:49:00	17:00:00	611	829	dense	none	adlib	10	2.9	0.3	31	0	20.2	38.1	6.5	13.1	31.7	yes	6.9	21.1	5.1	2.3	94.1	100.9	40.7	8.4	1	85	1200
c_nanus	E	f	2016-06-21	winter	06:49:00	17:00:00	611	829	dense	smell	adlib	9.8	10	1	31	0	6.2	8.5	5	1.2	3.6	yes	6.9	22.1	5.1	2.6	92	102.8	37.5	12.4	8.2	92.1	1150
c_nanus	E	f	2016-06-22	winter	06:50:00	17:00:00	610	830	dense	none	adlib	10.4	9.7	0.9	31	0	6.7	9	4.7	1.4	4.3	yes	7.5	20.6	4.6	2.5	96.8	104.2	40.7	9.3	0.2	57.4	1440
c_nanus	E	f	2016-06-23	winter	06:50:00	17:00:00	610	830	dense	none	gud	10	6.6	0.7	31	0	21.9	38.5	7.4	12.2	31.2	yes	10.2	24.1	8.1	2.5	92.1	103.3	37.5	13.8	2.8	74.9	970
c_nanus	E	f	2016-06-24	winter	06:50:00	17:01:00	611	829	dense	none	adlib	10.2	1.5	0.1	30.9	-0.1	22.5	37.7	4.1	14.4	33.6	yes	4.6	25.1	-0.5	5.3	86.5	99.9	32.9	15.9	0.8	92.4	750
c_nanus	E	f	2016-06-25	winter	06:50:00	17:01:00	611	829	dense	none	adlib	10.5	10.2	1	30.9	0	3.3	6.7	0.8	1.7	5.9	yes	2.6	20.1	-2	5	83.8	100.4	29	18.3	0.2	82.3	1330
c_nanus	E	f	2016-06-26	winter	06:50:00	17:01:00	611	829	dense	none	none	0	0	0	30.9	0	14.9	37.8	3.3	13.7	34.5	yes	5.9	18.1	3	3.7	81.4	101.4	31.6	18.2	0.6	78.8	1070
c_nanus	E	f	2016-06-27	winter	06:50:00	17:01:00	611	829	dense	none	adlib	10.2	10	1	30.9	0	2.5	4.1	1.9	0.5	2.3	yes	2.7	19.6	1	3	98.4	105.2	38.8	10.3	0.2	41.7	1440
c_nanus	E	f	2016-06-28	winter	06:50:00	17:02:00	612	828	dense	none	adlib	9.9	9.5	1	30.9	0	3.7	7.5	1.1	2.2	6.5	yes	4.8	25.6	-1	6.1	89.1	104.2	21.6	20.4	0.2	66.7	1440
c_nanus	E	f	2016-06-29	winter	06:51:00	17:02:00	611	829	dense	none	adlib	10	8.5	0.9	30.9	0	13.2	37.4	3	12.4	34.4	yes	7.5	27.6	2.5	6.3	70.1	93.5	18.1	22.7	0	263.1	1170
c_nanus	E	f	2016-06-30	winter	06:51:00	17:03:00	612	828	dense	smell	gud	9.9	9.9	1	30.9	0	6.7	12.3	3.8	2.9	8.5	yes	7.4	26.6	3.5	5.1	79.6	94	23.6	18	0	290.7	1440
c_nanus	E	f	2016-07-01	winter	06:51:00	17:03:00	612	828	dense	none	adlib	10	9.2	0.9	30.8	-0.1	4.2	9.6	1.3	2.9	8.3	yes	5.3	23.6	1	5.7	84.5	102.3	29.6	20.7	0	275.9	1440
c_nanus	E	f	2016-07-02	winter	06:51:00	17:03:00	612	828	dense	none	adlib	10.1	9.4	0.9	30.8	0	5	11.5	0.9	3.6	10.6	yes	6.4	28.6	-0.5	7.3	80.4	102.3	16.7	25.7	0	216.9	1440
c_nanus	E	f	2016-07-03	winter	06:51:00	17:04:00	613	827	dense	none	none	0	0	0	30.8	0	13.6	37.3	4	11.2	33.3	yes	8.7	30.1	3	6	63	81.4	16	16.4	0	257.6	1210
c_nanus	E	f	2016-07-04	winter	06:50:00	17:04:00	614	826	sparse	none	adlib	10.1	0	0	30.8	0	24.6	38	9	12.1	29	yes	9.8	15.6	7.1	2.1	86.3	100.7	44.6	12.8	8.8	108.7	970
c_nanus	E	f	2016-07-05	winter	06:50:00	17:05:00	615	825	sparse	none	adlib	10	0	0	31	0.2	25.3	38.3	4.4	13.8	33.9	yes	5.8	22.6	2	4.2	90.3	101.2	48.1	10.9	0.2	47.8	560
c_nanus	E	f	2016-07-06	winter	06:50:00	17:05:00	615	825	sparse	none	adlib	10.1	10.5	1	31.1	0.1	5.3	8	4.5	0.8	3.5	yes	6.2	15.1	4.6	1.9	96.6	103	52.5	9.3	0.4	90	1250
c_nanus	E	f	2016-07-07	winter	06:50:00	17:05:00	615	825	sparse	none	gud	10	8.4	0.8	31.3	0.2	17.5	38.4	7.5	12	31	yes	9.1	14.6	7.6	1.7	95.4	103	71.9	7.3	0	61.1	1070
c_nanus	E	f	2016-07-08	winter	06:50:00	17:06:00	616	824	sparse	none	adlib	10.1	0	0	31.5	0.2	23	38.6	5.5	13.5	33	yes	7.3	19.6	3.5	3.1	94.8	103.5	53.1	9.6	0.2	87.9	890
c_nanus	E	f	2016-07-09	winter	06:50:00	17:06:00	616	824	sparse	none	adlib	10.4	0	0	31.6	0.1	23.7	38.2	4.9	13.8	33.3	yes	6.6	27.1	1.5	4.3	93.5	103.9	29.2	12.7	0	134.7	760
c_nanus	E	f	2016-07-10	winter	06:50:00	17:07:00	617	823	sparse	smell	none	0	0	0	31.8	0.2	18.4	37	6.5	12.1	30.5	yes	10.9	29.6	5.6	5.6	76.3	98.8	20.3	21.4	0	142	790
c_nanus	E	f	2016-07-11	winter	06:49:00	17:07:00	618	822	sparse	none	adlib	10.3	0	0	32	0.2	24.5	38.3	12.3	10.6	26.1	yes	12.2	19.6	9.1	2.8	87	96.9	54.3	11.7	0	103	1000
c_nanus	E	f	2016-07-12	winter	06:49:00	17:08:00	619	821	sparse	none	adlib	10	0	0	32.1	0.1	25.1	38.8	4.8	14.1	34	yes	8.2	16.1	3.5	3.3	83.3	97.9	35.3	11.2	0	92.3	560
c_nanus	E	f	2016-07-13	winter	06:49:00	17:08:00	619	821	sparse	none	adlib	9.9	9.1	0.9	32.3	0.2	4	7.7	2	1.9	5.7	yes	3.9	20.1	-0.5	4.5	72.4	93	23.8	18.5	0	117.2	1320
c_nanus	E	f	2016-07-14	winter	06:49:00	17:09:00	620	820	sparse	none	gud	10.2	10	1	32.5	0.2	12.9	38.3	2.6	12.4	35.6	yes	5.1	26.1	-0.5	5.2	72.5	91.5	14.7	18.2	0	128.3	1180
c_nanus	E	f	2016-07-15	winter	06:48:00	17:10:00	622	818	sparse	none	adlib	10.2	0	0	32.6	0.1	21	37.5	5.1	12.7	32.4	yes	7.6	26.6	2	6.1	70.7	93.5	12.5	23.6	0	105.8	1050
c_nanus	E	f	2016-07-16	winter	06:48:00	17:10:00	622	818	sparse	none	adlib	10.2	0	0	32.8	0.2	25.1	38.8	8.9	12.4	29.9	yes	9.9	21.6	8.1	2.4	91.6	101.6	51.3	10.7	0	63.3	650
c_nanus	E	f	2016-07-17	winter	06:48:00	17:11:00	623	817	sparse	none	none	0	0	0	32.9	0.1	17.6	37.7	5.8	12	31.9	yes	11	29.6	5.1	5.6	90.2	103.5	34.6	18.2	0	123.3	950
c_nanus	E	f	2016-07-18	winter	06:47:00	17:11:00	624	816	sparse	none	adlib	10.3	0	0	33.1	0.2	24	37.6	12	10	25.6	yes	14	32.1	9.6	5.7	79.7	98.9	27.2	19.4	0	153.4	1110
c_nanus	E	f	2016-07-19	winter	06:47:00	17:12:00	625	815	sparse	smell	adlib	10.8	0	0	33.3	0.2	28.4	38.4	13.6	10	24.8	yes	15.6	26.6	12.1	3.9	82.2	97	42	15.6	0	185.7	540
c_nanus	E	f	2016-07-20	winter	06:46:00	17:12:00	626	814	sparse	none	adlib	10.1	0	0	33.4	0.1	29.1	38.6	15.6	8.9	22.9	yes	15.8	26.1	14.1	2.7	91.8	102.8	45.8	15.9	6.8	172.2	770
c_nanus	E	f	2016-07-21	winter	06:46:00	17:13:00	627	813	sparse	none	gud	10.1	8.7	0.9	33.6	0.2	21.8	38.2	12.8	9.8	25.4	yes	14	19.1	12.1	1.7	99.5	103.8	78.2	5.2	5.6	74.9	750
c_nanus	E	f	2016-07-22	winter	06:45:00	17:13:00	628	812	sparse	none	adlib	10.5	0	0	33.8	0.2	28.8	38.2	12	9.3	26.2	yes	15.5	20.1	11.1	1.6	86	95	46.4	10.2	0.2	100.7	850
c_nanus	E	f	2016-07-23	winter	06:45:00	17:14:00	629	811	sparse	none	adlib	9.7	0	0	33.9	0.1	21.4	38.4	4.9	13.7	33.5	yes	6.1	17.6	2	4.4	79.4	96.5	42.6	16.4	0	139.2	670
c_nanus	E	f	2016-07-24	winter	06:44:00	17:15:00	631	809	sparse	none	none	0	0	0	34.1	0.2	15.6	37.6	4.3	12.9	33.2	yes	4.4	13.6	2	2.4	85.1	97	55.7	10	0	116.2	1010
c_nanus	E	f	2016-07-25	winter	06:44:00	17:15:00	631	809	sparse	none	adlib	10.3	1.7	0.2	34.3	0.2	19.8	37.6	5.2	12.6	32.4	yes	5.6	17.1	1.5	4.7	75	97	36.2	18.6	0	165.9	1130
c_nanus	E	f	2016-07-26	winter	06:43:00	17:16:00	633	807	sparse	none	adlib	9.8	0	0	34.4	0.1	21.8	38.1	4.6	14	33.5	yes	7.3	18.6	2.5	4.7	77.7	98	33.6	18.9	0	171.5	630
c_nanus	E	f	2016-07-27	winter	06:43:00	17:16:00	633	807	none	none	adlib	10.1	0	0	34.6	0.2	23.6	37.9	5.3	13.3	32.7	yes	6.6	17.1	1.5	4.5	80.1	101.6	37.9	19.6	0	168.4	860
c_nanus	E	f	2016-07-28	winter	06:42:00	17:17:00	635	805	none	smell	gud	10	6.9	0.7	34.6	0	22.1	38.2	4.8	13.5	33.4	yes	7.9	20.6	2	5.8	66	89	23.1	19.6	0	205.6	710
c_nanus	E	f	2016-07-29	winter	06:41:00	17:18:00	637	803	none	none	adlib	10	0	0	34.6	0	23.9	38.5	5.3	13.4	33.2	yes	7.7	23.1	0	6.7	75.8	102.1	25.1	24.9	0	240.1	810
c_nanus	E	f	2016-07-30	winter	06:41:00	17:18:00	637	803	none	none	adlib	9.9	0	0	34.6	0	22.5	38.7	5.7	13.2	33	yes	9.3	21.6	3.5	5.6	56.6	85.4	18.9	20.8	0	254.4	700
c_nanus	E	f	2016-07-31	winter	06:40:00	17:19:00	639	801	none	none	none	0	0	0	34.6	0	17.8	37.6	4.7	12.7	32.9	yes	10.3	24.6	4	5.7	48	66.8	12.5	16.1	0	159	910
c_nanus	E	f	2016-08-01	winter	06:39:00	17:19:00	640	800	none	none	adlib	10.2	0	0	34.5	-0.1	24.3	38	7.8	11.6	30.2	yes	11.1	25.1	5.6	5.8	54.5	79.1	14.7	20.5	0	170.4	950
c_nanus	E	f	2016-08-02	winter	06:38:00	17:20:00	642	798	none	none	adlib	10	0	0	34.5	0	28.9	38.8	7.8	11.1	31	yes	10.4	19.1	7.1	3.4	87.9	103.9	46.9	19.2	44.6	68.2	630
c_nanus	E	f	2016-08-03	winter	06:38:00	17:21:00	643	797	none	none	adlib	9.9	9.8	1	34.5	0	6.2	7.7	5	0.6	2.7	yes	6.3	8.6	4.6	0.7	98.5	103.5	85.9	4.6	10.6	19.9	1130
c_nanus	E	f	2016-08-04	winter	06:37:00	17:21:00	644	796	none	none	gud	10.1	7.9	0.8	34.5	0	17	38.1	4.6	13	33.5	yes	6.3	11.6	3.5	2	92.2	101.2	71.9	7	0.2	72.3	1070
c_nanus	E	f	2016-08-05	winter	06:36:00	17:22:00	646	794	none	none	adlib	10.1	5.5	0.5	34.5	0	16.3	37.9	5.6	12.4	32.4	yes	7.4	16.1	3.5	2.8	84.5	101.2	42.4	13.4	0	104.8	1090
c_nanus	E	f	2016-08-06	winter	06:35:00	17:22:00	647	793	none	none	adlib	10	0	0	34.5	0	22.3	38.4	5.8	12.5	32.7	yes	8.1	18.6	3	4.4	77.8	101.6	32.6	22.9	0.2	113.9	1040
c_nanus	E	f	2016-08-07	winter	06:35:00	17:23:00	648	792	none	smell	none	0	0	0	34.5	0	17.7	37.9	4	13.7	33.9	yes	7.9	15.6	3	3.6	72.2	95	42.4	16.3	0	93.3	770
c_nanus	E	f	2016-08-08	winter	06:34:00	17:24:00	650	790	none	none	adlib	9.9	9.1	0.9	34.5	0	12.3	37.6	3.5	9.7	34.1	yes	7.4	18.1	2.5	4.3	77.4	100.2	43.7	18.5	0	155.3	1300
c_nanus	E	f	2016-08-09	winter	06:33:00	17:24:00	651	789	none	none	adlib	10.3	0	0	34.5	0	21.6	38.1	9.9	10.5	28.2	yes	11	20.1	7.1	4.1	74.5	90.5	39.2	15.3	0	160.8	1250
c_nanus	E	f	2016-08-10	winter	06:32:00	17:25:00	653	787	none	none	adlib	9.9	0	0	34.4	-0.1	23.5	38.8	8.5	12.1	30.3	yes	11.6	21.6	7.6	3.9	84.4	103.3	44.3	17.9	2.4	192.4	580
c_nanus	E	f	2016-08-11	winter	06:31:00	17:25:00	654	786	none	none	gud	10.1	9.6	1	34.4	0	14.3	38.4	3.5	12	35	yes	6.8	16.1	1.5	3.7	84.3	95.5	42	9.7	0.2	196.1	1110
c_nanus	E	f	2016-08-12	winter	06:30:00	17:26:00	656	784	none	none	adlib	9.9	0	0	34.4	0	19.5	37.1	5.7	11.5	31.4	yes	7.4	18.6	2	4.9	77.2	98.5	37.5	18	0	104.5	1270
c_nanus	E	f	2016-08-13	winter	06:29:00	17:27:00	658	782	none	none	adlib	10.1	0	0	34.4	0	21.5	38.4	4.7	13.7	33.7	yes	7.5	18.1	3	4.3	73.4	94	34.3	17.4	0	113.2	650
c_nanus	E	f	2016-08-14	winter	06:28:00	17:27:00	659	781	none	none	none	0	0	0	34.4	0	14.2	37.9	5.2	10.3	32.7	yes	9.6	21.6	4	4.9	72.8	99.9	22.9	25.5	0	135.1	1170
c_nanus	E	f	2016-08-15	winter	06:27:00	17:28:00	661	779	none	none	adlib	10.3	8.5	0.8	34.4	0	9	15.6	2.8	4.4	12.8	yes	8.5	19.6	1.5	5.2	87	104.7	32.9	19.8	0	162.6	1440
c_nanus	E	f	2016-08-16	winter	06:26:00	17:28:00	662	778	none	smell	adlib	10.1	6.7	0.7	34.4	0	13	35.1	4.4	8.6	30.7	yes	9.9	23.1	4	5.7	63	90.9	20.2	22.1	0	173	1330
c_nanus	E	f	2016-08-17	winter	06:25:00	17:29:00	664	776	none	none	adlib	10	8.3	0.8	34.4	0	9.4	16.3	4	4.1	12.3	yes	9.9	23.1	3.5	5.6	69.1	94.5	29	21	0	198.8	1440
c_nanus	E	f	2016-08-18	winter	06:24:00	17:29:00	665	775	none	none	gud	10.2	10.2	1	34.4	0	10.7	19.2	4.7	4.8	14.5	yes	10.9	24.6	3.5	6.1	67.3	96	21.6	23.6	0	217.9	1440
c_nanus	E	f	2016-08-19	winter	06:23:00	17:30:00	667	773	none	none	adlib	10.1	1.1	0.1	34.4	0	23.9	37.3	10.6	10.8	26.7	yes	11.8	22.1	8.6	3.3	74.5	99.9	34.9	19.5	0.6	127.7	1000
c_nanus	E	f	2016-08-20	winter	06:22:00	17:31:00	669	771	none	none	adlib	9.6	0	0	34.3	-0.1	20.3	38.9	4.1	14	34.8	yes	5.9	16.1	0.5	4.4	77.9	98	33.9	16.6	0	68.9	760
c_nanus	E	f	2016-08-21	winter	06:21:00	17:31:00	670	770	none	none	none	0	0	0	34.3	0	15.3	38.2	4	12.2	34.2	yes	7.8	18.6	2	5.1	67.6	94.5	21	21.1	0	165.9	1100
c_nanus	E	f	2016-08-22	winter	06:20:00	17:32:00	672	768	none	none	adlib	10	0	0	34.3	0	25.7	38.7	11.3	11.2	27.4	yes	10.9	16.1	9.1	1.7	94.5	102.6	57.4	12.3	12.6	35	1020
c_nanus	E	f	2016-08-23	winter	06:19:00	17:32:00	673	767	none	none	adlib	10	0	0	34.3	0	26.5	38.3	8.9	12.1	29.4	yes	10.1	15.1	7.6	2.1	94.6	103	70.8	9.7	24.2	35	520
c_nanus	E	f	2016-08-24	winter	06:18:00	17:33:00	675	765	none	none	adlib	10.1	7.1	0.7	34.3	0	16.2	38.2	4.8	12.4	33.4	yes	7.8	10.6	4.6	2.1	101.1	103.9	91.5	2.3	10	20.9	910
c_nanus	E	f	2016-08-25	winter	06:17:00	17:33:00	676	764	none	smell	gud	10.3	10.3	1	34.3	0	4.3	6.8	2.2	1.7	4.6	yes	4.3	12.6	0.5	2.8	96.2	104.8	51.3	11.1	0.2	66	1440
c_nanus	E	f	2016-08-26	winter	06:16:00	17:34:00	678	762	none	none	adlib	10.4	10.4	1	34.3	0	4.7	9.4	2.1	2.5	7.2	yes	5.3	14.6	1	4.2	80.8	98.8	40.5	17.1	0	111.2	1440
c_nanus	E	f	2016-08-27	winter	06:14:00	17:35:00	681	759	none	none	adlib	10	0	0	34.3	0	6.5	10.1	2.8	2.5	7.3	yes	6.9	17.1	2.5	3.4	84.8	101.6	37.2	14.9	0	143.7	1440
c_nanus	E	f	2016-08-28	winter	06:13:00	17:35:00	682	758	none	none	none	0	3.2	0	34.3	0	15.2	38.1	3.9	12	34.2	yes	9	21.6	2.5	5.4	59.7	80.7	20.3	15.6	0	150.3	1150
c_nanus	E	f	2016-08-29	winter	06:12:00	17:36:00	684	756	none	none	adlib	10.2	2.1	0.2	34.2	-0.1	20.7	37.9	7.2	11.6	30.7	yes	12	23.6	6.6	5.2	71.7	98.8	18.9	26.8	0	184.7	980
c_nanus	E	f	2016-08-30	winter	06:11:00	17:36:00	685	755	none	none	adlib	9.9	0.8	0.1	34.2	0	24.9	38.8	9.7	11.7	29	yes	13.5	25.1	8.6	4.7	75.9	93	33.9	17.3	0	198.5	800
c_nanus	E	f	2016-08-31	winter	06:10:00	17:37:00	687	753	none	none	adlib	10	0	0	34.2	0	27.7	38.5	12.7	10.4	25.8	yes	13	18.6	11.6	1.6	93.4	102.1	63.3	10.6	5.6	81.4	790
c_nanus	E	f	2016-09-01	winter	06:09:00	17:37:00	688	752	none	none	gud	9.9	9.9	1	34.2	0	21.1	38.3	12.8	9.8	25.5	yes	13.4	16.6	11.6	1.4	91.4	99.3	66.3	6.3	0.2	109.6	850
c_nanus	E	f	2016-09-02	spring	06:07:00	17:38:00	691	749	dense	none	adlib	9.9	0	0	34.2	0	29.3	38.6	9.2	10.7	29.4	yes	12.2	20.1	8.6	3.5	86.8	101.9	53.2	14.4	9	97.8	700
c_nanus	E	f	2016-09-03	spring	06:06:00	17:39:00	693	747	dense	none	adlib	9.9	2.7	0.3	34.3	0.1	22.9	38.4	6.6	13	31.8	yes	8.3	15.6	5.1	2.8	82.6	98	49.6	10.9	0.2	288.2	540
c_nanus	E	f	2016-09-04	spring	06:05:00	17:39:00	694	746	dense	smell	none	0	0	0	34.5	0.2	19.1	37.9	4.7	13.3	33.2	yes	7.5	20.1	1.5	4.7	73.4	96.5	28.3	17	0	326.5	860
c_nanus	E	f	2016-09-05	spring	06:04:00	17:40:00	696	744	dense	none	adlib	10.1	0	0	34.6	0.1	24.1	37.8	6	12.6	31.8	yes	10.6	22.6	3.5	5.8	74.9	101.4	25.6	26.3	0	113.1	920
c_nanus	E	f	2016-09-06	spring	06:03:00	17:40:00	697	743	dense	none	adlib	10	0	0	34.8	0.2	25	38.3	6.9	12.4	31.3	yes	11.4	23.1	5.6	5.6	79.1	101.4	36.2	20.9	0	126.1	680
c_nanus	E	f	2016-09-07	spring	06:01:00	17:41:00	700	740	dense	none	adlib	10.1	0	0	34.9	0.1	23.2	38.6	9.4	11.3	29.1	yes	13	22.1	8.1	4.1	77.6	99.4	40.7	18.3	0	144.7	730
c_nanus	E	f	2016-09-08	spring	06:00:00	17:41:00	701	739	dense	none	gud	10.1	5	0.5	35	0.1	25.2	38.4	9.4	11.3	29	yes	12.7	22.6	8.1	4.2	77.1	97	41.4	18.2	0	136.6	820
c_nanus	E	f	2016-09-09	spring	05:59:00	17:42:00	703	737	dense	none	adlib	10.1	0	0	35.2	0.2	26.9	38.7	11.4	10.6	27.3	yes	13.2	21.1	10.1	2.4	85	99.4	47.1	12.7	2.8	50.1	740
c_nanus	E	f	2016-09-10	spring	05:58:00	17:42:00	704	736	dense	none	none	0	0	0	35.3	0.1	17.3	37.9	5.2	12.3	32.7	yes	9.7	21.1	4.6	4.5	84.3	103.3	37.5	17	0	137.7	900
c_nanus	E	f	2016-09-11	spring	05:56:00	17:43:00	707	733	dense	none	adlib	9.4	0	0	35.5	0.2	19.7	37.6	6.5	10.6	31.1	yes	12	23.1	5.6	5.5	72.4	99.9	27.6	21.8	0	179.9	1110
c_nanus	E	f	2016-09-12	spring	05:55:00	17:43:00	708	732	dense	none	adlib	10.1	0	0	35.6	0.1	25.5	38.5	9.5	11.4	29	yes	13.7	25.6	8.1	5.2	70.6	99.9	29.6	20.4	0	190.6	720
c_nanus	E	f	2016-09-13	spring	05:54:00	17:44:00	710	730	dense	smell	adlib	10.2	0	0	35.7	0.1	28.3	38.4	13.8	9.8	24.6	yes	13.7	18.6	12.1	1.7	93.8	101.9	69.2	8.6	7.8	61.5	850
c_nanus	E	f	2016-09-14	spring	05:53:00	17:45:00	712	728	dense	none	adlib	10	0	0	35.9	0.2	25.9	38.3	14.2	9.8	24.1	yes	13.7	18.1	12.1	1.4	95.5	100.9	78.2	4.8	5	90.5	680
c_nanus	E	f	2016-09-15	spring	05:51:00	17:45:00	714	726	dense	none	gud	10	6.7	0.7	36	0.1	22.2	38.5	7.3	12.1	31.2	yes	10.4	17.1	6.1	2.6	96.2	102.3	74.9	6	5.2	56.6	760
c_nanus	E	f	2016-09-16	spring	05:50:00	17:46:00	716	724	dense	none	adlib	10	4.6	0.5	36.2	0.2	16.7	37.5	5.1	11.6	32.4	yes	9.1	21.6	4	4.1	87.8	104.2	39.5	15.1	0	218.8	1060
c_nanus	E	f	2016-09-17	spring	05:49:00	17:46:00	717	723	dense	none	adlib	10	0	0	36.3	0.1	21.4	38.4	12.3	9.7	26.1	yes	13.8	23.6	10.6	3.2	77.7	99.8	37.5	17.7	3.4	119.5	1050
c_nanus	E	f	2016-09-18	spring	05:48:00	17:47:00	719	721	dense	none	none	0	0	0	36.4	0.1	21.4	38.8	6.8	12.9	32	yes	11.4	19.1	6.6	3.6	90.2	99.8	60.4	8	2.2	161.3	890
c_nanus	E	f	2016-09-19	spring	05:46:00	17:47:00	721	719	dense	none	adlib	10	2.3	0.2	36.6	0.2	17.8	37.6	5.2	11.9	32.4	yes	9.3	20.1	3.5	4.7	82	100.7	41.1	18.1	0	287.5	1080
c_nanus	E	f	2016-09-20	spring	05:45:00	17:48:00	723	717	dense	none	adlib	10	1.7	0.2	36.7	0.1	19.7	37.8	9.2	10.7	28.6	yes	12.6	24.1	8.1	3.7	64.4	100.2	20.3	26	3.8	278.4	1040
c_nanus	E	f	2016-09-21	spring	05:44:00	17:48:00	724	716	dense	none	adlib	10	1.2	0.1	36.9	0.2	21.8	38.3	8	12.4	30.3	yes	10.3	16.1	7.1	2.7	92.1	100.2	81.2	5	3.2	258.1	960
c_nanus	E	f	2016-09-22	spring	05:42:00	17:49:00	727	713	dense	smell	gud	10	8.9	0.9	37	0.1	15.7	38.4	7	10.9	31.4	yes	9.2	16.6	6.6	2.6	86.5	98.8	64.5	10	0.2	318.5	1110
c_nanus	E	f	2016-09-23	spring	05:41:00	17:50:00	729	711	dense	none	adlib	10	2.3	0.2	37.1	0.1	19.5	37.8	7.2	11.2	30.6	yes	11.2	23.1	6.1	4.4	83.1	100.7	36.6	16.7	0	125.3	1030
c_nanus	E	f	2016-09-24	spring	05:40:00	17:50:00	730	710	dense	none	adlib	10.6	0	0	37.3	0.2	26.8	38.9	10.8	11	28.1	yes	13.1	23.6	9.1	3.9	77	94.5	39.2	16.9	0.6	114.3	820
c_nanus	E	f	2016-09-25	spring	05:39:00	17:51:00	732	708	dense	none	none	0	0	0	37.4	0.1	19.8	38.3	7.9	11.9	30.3	yes	11	20.1	7.1	3	88.4	100.2	38.5	13.9	1.2	90.6	810
c_nanus	E	f	2016-09-26	spring	05:37:00	17:51:00	734	706	dense	none	adlib	10	2.9	0.3	37.6	0.2	15.7	36.2	5.2	9.3	31	yes	10.4	22.1	3	5.5	73.3	97.9	35.3	19.5	0	136.3	1280
c_nanus	E	f	2016-09-27	spring	05:36:00	17:52:00	736	704	sparse	none	adlib	10	2	0.2	37.7	0.1	21.5	38.4	5.9	12.4	32.5	yes	11	21.1	4	5.1	66.6	91.9	25.6	21.7	0	153.9	940
c_nanus	E	f	2016-09-28	spring	05:35:00	17:52:00	737	703	sparse	none	adlib	10	2.3	0.2	37.6	-0.1	23.5	37.9	11.2	10.8	26.6	yes	13.3	22.1	8.6	3.8	62.9	91.4	25	18.2	0.2	159.5	830
c_nanus	E	f	2016-09-29	spring	05:34:00	17:53:00	739	701	sparse	none	gud	10	8.2	0.8	37.5	-0.1	25.9	38.6	6.5	12.6	32.1	yes	8.5	14.1	3.5	3.2	85.5	100.4	48.9	13.7	3.4	64.7	780
c_nanus	E	f	2016-09-30	spring	05:32:00	17:54:00	742	698	sparse	none	adlib	10	0	0	37.4	-0.1	18.1	38.3	6.5	12	31.8	yes	8.6	18.1	5.6	3	70.5	82.5	47.7	9.7	0	192.8	860
c_nanus	E	f	2016-10-01	spring	05:31:00	17:54:00	743	697	sparse	none	none	0	1.2	0	37.3	-0.1	17.5	38.3	6.3	11.1	32	yes	11.3	23.1	5.6	4.8	72.1	95.5	36.2	17.7	0	220.9	1120
c_nanus	E	f	2016-10-02	spring	05:30:00	17:55:00	745	695	sparse	smell	adlib	10.1	1.2	0.1	37.2	-0.1	24.5	38.3	14	9.4	24.3	yes	15.6	25.6	12.1	3.8	58.4	95.5	20.2	17.8	0.2	179.7	910
c_nanus	E	f	2016-10-03	spring	05:29:00	17:55:00	746	694	sparse	none	adlib	10	0	0	37.1	-0.1	23	38.6	6.5	12.6	32	yes	8.9	17.6	4.6	3.4	85.8	99.4	43.9	12.8	5.2	209.7	910
c_nanus	E	f	2016-10-04	spring	05:27:00	17:56:00	749	691	sparse	none	adlib	10.3	1.8	0.2	37	-0.1	20.2	38.6	7.7	11.8	31	yes	11.4	19.6	6.6	3.8	66.7	90.9	23.6	16.2	0.2	247	870
c_nanus	E	f	2016-10-05	spring	05:26:00	17:57:00	751	689	sparse	none	adlib	10.1	0.4	0	36.9	-0.1	22	38.4	6.9	11.9	31.5	yes	11	22.1	5.1	5.4	54.2	77.1	18.8	18.4	0	273.8	970
c_nanus	E	f	2016-10-06	spring	05:25:00	17:57:00	752	688	sparse	none	gud	9.9	7.3	0.7	36.8	-0.1	21.6	38.4	9.9	10.7	28.6	yes	14.7	26.1	8.6	5.5	58.3	83	20.2	19.3	0	297.9	910
c_nanus	E	f	2016-10-07	spring	05:24:00	17:58:00	754	686	sparse	none	adlib	10	0	0	36.7	-0.1	26.1	38.2	12.3	10	25.9	yes	16.2	28.1	10.6	5.2	50.2	67.5	19.5	13.3	0	353.9	820
c_nanus	E	f	2016-10-08	spring	05:23:00	17:59:00	756	684	sparse	none	adlib	10.5	0	0	36.6	-0.1	26.2	38.6	12.3	10.2	26.3	yes	16	27.1	11.1	4.6	71.5	100.4	32.3	20.6	0	312.2	780
c_nanus	E	f	2016-10-09	spring	05:21:00	17:59:00	758	682	sparse	none	none	0	0	0	36.5	-0.1	22.5	38	12.2	9.4	25.8	yes	17.2	28.6	11.1	5.8	75.9	97.5	38.2	19.5	0	353.9	920
c_nanus	E	f	2016-10-10	spring	05:20:00	18:00:00	760	680	sparse	none	adlib	10.1	0	0	36.4	-0.1	25.6	38.4	10.2	10.7	28.3	yes	17.5	31.1	8.6	5.9	66.7	94	30.3	17.6	0.4	115.8	890
c_nanus	E	f	2016-10-11	spring	05:19:00	18:01:00	762	678	sparse	smell	adlib	10.1	10.1	1	36.2	-0.2	12.9	36.4	4.4	8.2	32	yes	9.9	22.1	3	5.6	66.1	88.3	33.6	16.8	0	123.3	1250
c_nanus	E	f	2016-10-12	spring	05:18:00	18:01:00	763	677	sparse	none	adlib	10.2	8.5	0.8	36.1	-0.1	10.7	17.5	5.3	4.3	12.1	yes	11.1	23.1	5.1	5.4	67.4	93.5	32.3	18.1	0	134	1440
c_nanus	E	f	2016-10-13	spring	05:17:00	18:02:00	765	675	sparse	none	gud	10	6.2	0.6	36	-0.1	25.3	38.6	8.8	11.9	29.8	yes	9	18.6	6.1	3.4	88.4	101.6	46.3	15.8	2.2	122.6	970
c_nanus	E	f	2016-10-14	spring	05:16:00	18:03:00	767	673	sparse	none	adlib	10	0	0	35.9	-0.1	22.5	37.4	6.7	11.7	30.7	yes	11.2	21.6	4.6	5.3	73.8	100.2	33.9	23.4	0	160.8	660
c_nanus	E	f	2016-10-15	spring	05:14:00	18:03:00	769	671	sparse	none	none	0	0	0	35.8	-0.1	17.1	37.4	7.9	8.8	29.5	yes	14	24.1	7.6	5.3	57.8	83.8	26.5	18.2	0	193.5	1170
c_nanus	E	f	2016-10-16	spring	05:13:00	18:04:00	771	669	sparse	none	adlib	10.2	5.3	0.5	35.7	-0.1	21.4	37.8	13.3	8.9	24.5	yes	16.4	27.6	12.6	4.1	57.9	88.5	25.8	17	0.2	187.7	1080
c_nanus	E	f	2016-10-17	spring	05:12:00	18:05:00	773	667	sparse	none	adlib	10	1.7	0.2	35.6	-0.1	22.3	37.9	6.7	12.1	31.2	yes	8.2	18.1	4.6	3.6	94.6	102.6	54.9	12.5	9.2	221.2	1050
c_nanus	E	f	2016-10-18	spring	05:11:00	18:05:00	774	666	sparse	none	adlib	10	1.5	0.2	35.5	-0.1	18.7	38.1	7.5	10.2	30.5	yes	12.7	21.6	7.1	4.7	70.7	91	36.6	18.7	0	276.3	950
c_nanus	E	f	2016-10-19	spring	05:10:00	18:06:00	776	664	sparse	none	adlib	10.1	1.4	0.1	35.4	-0.1	21.5	37.4	8.9	10.9	28.5	yes	13.9	24.1	7.1	5.2	69.9	100.7	32.6	23.3	0	243.5	970
c_nanus	E	f	2016-10-20	spring	05:09:00	18:07:00	778	662	sparse	smell	gud	9.9	7.6	0.8	35.3	-0.1	22.7	38.4	10.6	10.2	27.8	yes	15.8	25.6	9.6	5	73.9	98.8	28.6	24.3	0	327.6	980
c_nanus	E	f	2016-10-21	spring	05:08:00	18:07:00	779	661	sparse	none	adlib	10	2.6	0.3	35.2	-0.1	29.3	38.6	14.7	9.3	23.9	yes	17.2	25.6	13.6	3.6	81	99.8	45	16.8	16.6	194	820
c_nanus	E	f	2016-10-22	spring	05:07:00	18:08:00	781	659	sparse	none	adlib	10.3	0	0	35.1	-0.1	18.5	37.9	4.7	12.5	33.3	yes	8	15.1	1.5	4.6	93.1	103.5	50.6	13.9	9.4	123.2	800
c_nanus	E	f	2016-10-23	spring	05:06:00	18:09:00	783	657	sparse	none	none	0	0	0	35	-0.1	9.2	14.1	4.1	3.5	10	yes	9.9	18.1	4	4.5	68.4	92	38.5	16.5	0	354.4	1440
c_nanus	E	f	2016-10-24	spring	05:05:00	18:10:00	785	655	none	none	adlib	9.9	1.5	0.2	34.9	-0.1	19.3	37.9	6.5	11.4	31.4	yes	11.5	22.6	5.1	5.3	62.8	87.8	34.3	18	0	116.5	1050
c_nanus	E	f	2016-10-25	spring	05:04:00	18:10:00	786	654	none	none	adlib	10	1	0.1	34.6	-0.3	23.4	37.2	9.2	10.7	28	yes	15	25.6	8.1	5.7	52.3	74.3	24.3	16.6	0	140.9	880
c_nanus	E	f	2016-10-26	spring	05:03:00	18:11:00	788	652	none	none	adlib	10.1	2.9	0.3	34.2	-0.4	23.4	38.2	12.3	9.7	25.9	yes	17.3	27.6	11.1	4.9	52.7	74.3	27.6	13.9	0	164.5	930
c_nanus	E	f	2016-10-27	spring	05:02:00	18:12:00	790	650	none	none	gud	10.1	9.5	0.9	33.9	-0.3	24.8	38.6	11.6	10.2	27	yes	16.5	28.6	10.1	4.8	69.7	96	25	18.5	0.6	100.6	830
c_nanus	E	f	2016-10-28	spring	05:01:00	18:13:00	792	648	none	none	adlib	10	2.1	0.2	33.6	-0.3	22.9	38.6	10.2	10.3	28.5	yes	13.6	26.6	9.1	4.4	90.3	101.4	52.6	13.9	6.4	210.7	1020
c_nanus	E	f	2016-10-29	spring	05:00:00	18:13:00	793	647	none	none	adlib	10.3	0	0	33.2	-0.4	22.3	38.3	11.8	9.5	26.4	yes	16.7	26.6	11.1	5	79.5	98.9	45.2	17	0	165.5	1010
c_nanus	E	f	2016-10-30	spring	04:59:00	18:14:00	795	645	none	smell	none	0	2.5	0	32.9	-0.3	28.6	38.6	15.8	9	22.9	yes	17.6	28.1	14.6	3.6	84.2	101.9	44.6	18.7	14.6	168.4	790
c_nanus	E	f	2016-10-31	spring	04:58:00	18:15:00	797	643	none	none	adlib	10	2.7	0.3	32.6	-0.3	15	19.5	10.6	2.9	8.9	yes	14.9	25.1	9.1	4.2	86.7	102.8	38.2	16.2	0	239.8	1300
c_nanus	E	f	2016-11-01	spring	04:58:00	18:16:00	798	642	none	none	adlib	10	2.5	0.3	32.2	-0.4	20.2	37.6	7.5	11.6	30.1	yes	14	26.1	7.1	5.8	60	79.8	33.6	16.4	0	241.9	970
c_nanus	E	f	2016-11-02	spring	04:57:00	18:17:00	800	640	none	none	adlib	10	4	0.4	31.9	-0.3	14	20.7	7.5	4.4	13.3	yes	14	24.1	6.1	5.3	59.6	87.8	30.3	18	0	267.1	1440
c_nanus	E	f	2016-11-03	spring	04:56:00	18:17:00	801	639	none	none	gud	9.9	8.2	0.8	31.5	-0.4	24.6	38.8	10.4	10.4	28.4	yes	16.4	26.1	9.6	5.5	60	86.2	29	18.3	0	343	880
c_nanus	E	f	2016-11-04	spring	04:55:00	18:18:00	803	637	none	none	adlib	10	0	0	31.2	-0.3	28.7	38.2	13.4	8.8	24.8	yes	18	28.6	11.6	5.5	47.8	66.9	24.3	13.4	0	329.4	730
c_nanus	E	f	2016-11-05	spring	04:54:00	18:19:00	805	635	none	none	adlib	10.1	0	0	30.9	-0.3	21.6	38	6.9	12.3	31.1	yes	14.8	28.6	6.1	7	47.8	77.6	21.6	17.3	0	354.5	770
c_nanus	E	f	2016-11-06	spring	04:54:00	18:20:00	806	634	none	none	none	0	3.9	0	30.5	-0.4	15.8	35.2	9.6	5	25.6	yes	16.1	30.1	8.6	6.1	47.6	73.7	20.9	14	0	146.5	1440
c_nanus	E	f	2016-11-07	spring	04:53:00	18:21:00	808	632	none	none	adlib	10.3	0.8	0.1	30.2	-0.3	35.7	38.5	29.7	1.7	8.9	yes	20.8	32.1	13.6	5.7	45.3	72.5	19.5	12.2	0	167	700
c_nanus	E	f	2016-11-08	spring	04:52:00	18:22:00	810	630	none	smell	adlib	9.9	4.3	0.4	29.9	-0.3	31.5	38.5	17.1	7.7	21.4	yes	19.4	34.6	13.6	6.1	68.3	93	31.3	17.4	3.8	65.7	80
c_nanus	E	f	2016-11-09	spring	04:51:00	18:22:00	811	629	none	none	adlib	10	5.8	0.6	29.5	-0.4	23.4	37.8	12.6	9.9	25.2	yes	15.8	26.1	12.1	4.3	84.5	100.2	42.4	18.2	8.4	103.4	650
c_nanus	E	f	2016-11-10	spring	04:51:00	18:23:00	812	628	none	none	gud	10	10.3	1	29.2	-0.3	18.5	23.2	13.3	3.5	9.9	yes	18.3	26.6	12.6	4.1	64.5	85.9	38.5	14	0	216.1	1440
c_nanus	E	f	2016-11-11	spring	04:50:00	18:24:00	814	626	none	none	adlib	10	5.7	0.6	28.9	-0.3	24.8	37.4	16.6	7.7	20.9	yes	19.5	26.1	15.1	3.4	71.4	95.9	43.1	12.4	2.8	228.4	1020
c_nanus	E	f	2016-11-12	spring	04:49:00	18:25:00	816	624	none	none	adlib	10.1	0	0	28.5	-0.4	27.2	38	18.5	7.5	19.5	yes	21.3	29.1	17.1	3.8	71	90.5	34.6	13.8	0	36.5	870
c_nanus	E	f	2016-11-13	spring	04:49:00	18:26:00	817	623	none	none	none	0	1.9	0	28.2	-0.3	21.1	37.9	9.5	10.9	28.4	yes	15.9	29.1	8.6	6	50.6	80.1	31.3	15.4	0	261.3	1010
c_nanus	E	f	2016-11-14	spring	04:48:00	18:27:00	819	621	none	none	adlib	10.1	6.8	0.7	27.9	-0.3	12.4	16.6	9.3	2.5	7.3	yes	13	23.6	8.6	3.8	72.8	95.9	36.6	18.6	0	185.5	1440
c_nanus	E	f	2016-11-15	spring	04:48:00	18:27:00	819	621	none	none	adlib	10.1	3.8	0.4	27.5	-0.4	14	20.9	8.3	3.8	12.6	yes	14.9	27.1	8.1	5.4	62.9	87.5	31.9	16.3	0	310.9	1440
c_nanus	E	f	2016-11-16	spring	04:47:00	18:28:00	821	619	none	none	adlib	10	1.2	0.1	27.2	-0.3	30.8	38.3	13.9	8.4	24.4	yes	17.4	28.6	9.6	6	66.5	96.9	29.2	25	0	376.9	790
c_nanus	E	f	2016-11-17	spring	04:47:00	18:29:00	822	618	none	smell	gud	10.1	5.6	0.6	26.8	-0.4	28.1	38.6	11	10.4	27.6	yes	18.4	30.6	9.6	6.8	62.1	95.9	23.1	27.1	0	392	400
c_nanus	E	f	2016-11-18	spring	04:46:00	18:30:00	824	616	none	none	adlib	10	2.5	0.3	26.5	-0.3	29.6	39	14.8	8.8	24.2	yes	21.6	34.1	13.1	6.5	49.7	78.5	17.5	19.7	0	141.3	610
c_nanus	E	f	2016-11-19	spring	04:46:00	18:31:00	825	615	none	none	adlib	10.1	0	0	26.2	-0.3	28.1	39	14	9.3	25	yes	21.9	35.1	12.6	7.1	49.9	92.5	16.1	23.9	0	116.9	560
c_nanus	E	f	2016-11-20	spring	04:45:00	18:32:00	827	613	none	none	none	0	2.3	0	25.8	-0.4	29.3	38.3	14.6	8.9	23.7	yes	21.5	34.1	13.1	6.7	56.8	89	13.9	27.6	0	58.6	660
c_nanus	E	f	2016-11-21	summer	04:45:00	18:33:00	828	612	dense	none	adlib	10.2	0	0	25.5	-0.3	32.7	38.4	16	7.2	22.4	yes	21	33.6	11.6	7.1	42	66.2	14.7	17.7	0	128.9	570
c_nanus	E	f	2016-11-22	summer	04:45:00	18:33:00	828	612	dense	none	adlib	10.4	0	0	25.6	0.1	31.4	38.6	14.3	8.4	24.2	yes	20.8	34.6	11.6	7	54.9	92.5	13.9	26.1	0	127	330
c_nanus	E	f	2016-11-23	summer	04:44:00	18:34:00	830	610	dense	none	adlib	10.2	0	0	25.7	0.1	29.7	38.8	12.4	9.7	26.3	yes	19.5	32.1	10.6	6.4	55.7	94	18.9	22.3	0	143	430
c_nanus	E	f	2016-11-24	summer	04:44:00	18:35:00	831	609	dense	none	gud	10	0.8	0.1	25.8	0.1	36.1	38.4	34.5	1.3	3.9	no	16.8	28.6	8.1	6.5	52.1	93.5	16.1	26.3	0	151.1	510
c_nanus	E	f	2016-11-25	summer	04:44:00	18:36:00	832	608	dense	none	adlib	10.2	0	0	25.9	0.1	31.6	38.4	13	8.6	25.4	yes	17.5	30.1	8.6	6.1	49.3	92.5	20.3	22.7	0	246.4	0
c_nanus	E	f	2016-11-26	summer	04:44:00	18:37:00	833	607	dense	none	adlib	10.2	0	0	26	0.1	31.5	38.4	15.1	8.2	23.4	yes	19.9	31.1	12.1	5.8	59.3	96.9	23.1	25.7	0	238.2	380
c_nanus	E	f	2016-11-27	summer	04:43:00	18:38:00	835	605	dense	smell	none	0	0	0	26.1	0.1	27.1	37.9	13.8	9.4	24.1	yes	20	30.1	12.6	5.8	64.9	98.8	24.5	27.8	0	176.8	420
c_nanus	E	f	2016-11-28	summer	04:43:00	18:39:00	836	604	dense	none	adlib	10.4	0	0	26.2	0.1	29	38.3	13.9	8.7	24.3	yes	19.3	30.1	12.6	5.8	55.7	76.9	27.2	16.3	0	282.6	830
c_nanus	E	f	2016-11-29	summer	04:43:00	18:39:00	836	604	dense	none	adlib	10.3	0	0	26.3	0.1	30.9	38.7	14.1	8.5	24.6	yes	19.8	32.1	12.1	6.2	57.2	90	21	22.5	0.4	343.4	550
c_nanus	E	f	2016-11-30	summer	04:43:00	18:40:00	837	603	dense	none	adlib	10.4	0	0	26.4	0.1	28.6	37.9	13.4	9.4	24.6	yes	18.1	31.1	12.1	5.6	61.6	92.5	23.8	17.2	4	104.9	460
c_nanus	E	f	2016-12-01	summer	04:43:00	18:41:00	838	602	dense	none	gud	10	4.4	0.4	26.5	0.1	36.2	38.2	33.6	1.4	4.6	no	21.9	34.1	12.6	6.7	48.8	88.5	17.5	22.8	0	130.5	610
c_nanus	E	f	2016-12-02	summer	04:43:00	18:42:00	839	601	dense	none	adlib	10	0	0	26.6	0.1	34	38.9	21	5.6	17.9	yes	25.6	37.1	17.6	5.9	38	67.4	18.2	14.7	0	119.7	0
c_nanus	E	f	2016-12-03	summer	04:43:00	18:43:00	840	600	dense	none	adlib	10.1	0	0	26.7	0.1	31.4	38.6	17.9	7.3	20.7	yes	22.7	38.1	16.1	6.3	58.3	76.3	16.8	17.8	0.2	150.8	320
c_nanus	E	f	2016-12-04	summer	04:43:00	18:43:00	840	600	dense	none	none	0	0	0	26.8	0.1	32.5	38.6	22.4	5.6	16.2	yes	26.6	37.1	20.1	5.7	52.3	82.8	18.2	20.1	0	156.9	500
c_nanus	E	f	2016-12-05	summer	04:43:00	18:44:00	841	599	dense	none	adlib	10.1	0	0	26.9	0.1	31.8	38.3	20.6	6.5	17.7	yes	25	36.6	18.6	6	67.3	97.9	27.2	25.3	2.2	137	520
c_nanus	E	f	2016-12-06	summer	04:43:00	18:45:00	842	598	dense	smell	adlib	10	0	0	27	0.1	31.4	38.8	18.5	7.2	20.2	yes	21.5	34.1	16.6	4.3	84.9	100.7	40.5	17.2	3.6	72.3	540
c_nanus	E	f	2016-12-07	summer	04:43:00	18:46:00	843	597	dense	none	adlib	10.3	0	0	27.1	0.1	32.4	38.5	19.6	6.4	18.9	yes	20.5	29.6	16.1	4	82.2	97.4	48.8	14.6	1.6	69.4	560
c_nanus	E	f	2016-12-08	summer	04:43:00	18:47:00	844	596	dense	none	gud	10	1.9	0.2	27.2	0.1	32.4	39	14.7	8.2	24.3	yes	18	23.6	12.1	3.1	84.9	99.3	40.5	15.4	5	61.4	380
c_nanus	E	f	2016-12-09	summer	04:43:00	18:47:00	844	596	dense	none	adlib	10.4	1.6	0.2	27.3	0.1	26.3	38.3	11.2	10.4	27	yes	16.1	27.6	9.1	5.5	60.1	96.9	31.3	22.1	0	227	460
c_nanus	E	f	2016-12-10	summer	04:43:00	18:48:00	845	595	dense	none	adlib	10.4	0	0	27.4	0.1	27.2	37.7	12.8	9.5	24.9	yes	18.7	28.6	11.6	5.3	68.3	96.4	28.6	24.7	0	264	680
c_nanus	E	f	2016-12-11	summer	04:44:00	18:49:00	845	595	dense	none	none	0	0	0	27.5	0.1	24.4	37.6	13.6	9	24.1	yes	19.4	30.1	12.6	5.4	66.4	97.4	27.2	22.9	0	271	900
c_nanus	E	f	2016-12-12	summer	04:44:00	18:49:00	845	595	dense	none	adlib	10	0	0	27.6	0.1	30.3	38.2	16.6	7.4	21.6	yes	20.5	31.6	13.1	5.9	63.7	91	26.5	23.4	0	297.9	900
c_nanus	E	f	2016-12-13	summer	04:44:00	18:50:00	846	594	dense	none	adlib	10	0.5	0.1	27.7	0.1	30.2	38.6	16.9	7.7	21.7	yes	23.1	33.1	15.1	5.7	50.2	73	24.5	15.5	0	70.8	470
c_nanus	E	f	2016-12-14	summer	04:44:00	18:51:00	847	593	dense	none	adlib	10	0.3	0	27.8	0.1	31.5	38.6	19.7	6.5	19	yes	23.6	33.1	17.1	5.1	43.5	62.7	19.6	12.2	0	87.8	580
c_nanus	E	f	2016-12-15	summer	04:45:00	18:51:00	846	594	dense	smell	gud	10.1	3.3	0.3	27.9	0.1	36.1	38.4	34.2	1.3	4.2	no	21.1	32.1	17.1	4.2	69.9	88.5	28.6	18.8	0	93.9	520
c_nanus	E	f	2016-12-16	summer	04:45:00	18:52:00	847	593	dense	none	adlib	10	0	0	28	0.1	32.7	38.8	20.6	6.1	18.2	yes	20.2	29.6	17.1	3	77	95.5	45	11.5	0.6	42.8	0
c_nanus	E	f	2016-12-17	summer	04:45:00	18:52:00	847	593	dense	none	adlib	10.1	0	0	28.1	0.1	30.3	38.9	18.1	7.5	20.8	yes	21.4	30.1	16.1	3.9	72.4	91.5	37.9	15.3	0.2	128.2	410
c_nanus	E	f	2016-12-18	summer	04:46:00	18:53:00	847	593	dense	none	none	0	0	0	28.2	0.1	25.9	38.1	12.7	10.2	25.4	yes	17.9	30.1	12.1	6	73.5	96.9	30.6	20.6	0	69.8	640
c_nanus	E	f	2016-12-19	summer	04:46:00	18:54:00	848	592	sparse	none	adlib	10	0	0	28.3	0.1	31.2	38.5	17.2	7.5	21.4	yes	18.4	28.1	12.1	4.9	77.5	97.9	38.5	17.9	1.2	75.1	810
c_nanus	E	f	2016-12-20	summer	04:47:00	18:54:00	847	593	sparse	none	adlib	10.1	0	0	28.5	0.2	32.7	38.9	18.5	6.4	20.4	yes	20.2	34.1	14.6	5.4	73.7	93	25.1	16.9	0	128.9	410
c_nanus	E	f	2016-12-21	summer	04:47:00	18:55:00	848	592	sparse	none	adlib	10.5	0	0	28.7	0.2	34	38.8	20.7	5.4	18.1	yes	21.9	34.1	15.1	6.1	66.5	97.4	25.8	26.2	0	204.9	360
c_nanus	E	f	2016-12-22	summer	04:48:00	18:55:00	847	593	sparse	none	gud	10.1	5.3	0.5	28.8	0.1	35.9	38.6	33.5	1.5	5.2	no	20.1	35.1	13.6	5.8	72.9	94	30.6	19.2	0	97.6	290
c_nanus	E	f	2016-12-23	summer	04:48:00	18:56:00	848	592	sparse	none	adlib	10.4	0	0	29	0.2	36.1	38.9	33.7	1.6	5.2	no	17.5	32.6	12.6	5.5	81.3	100.2	27.9	19.5	38.6	112.6	0
c_nanus	E	f	2016-12-24	summer	04:49:00	18:56:00	847	593	sparse	none	adlib	10.3	0	0	29.2	0.2	31.3	38.6	16.1	8.1	22.6	yes	19.1	30.1	13.1	4.8	75.1	97.9	37.9	17.6	0	51.9	0
c_nanus	E	f	2016-12-25	summer	04:49:00	18:56:00	847	593	sparse	smell	none	0	0	0	29.4	0.2	27.6	37.8	14.3	9	23.6	yes	19.8	31.1	13.1	4.9	72.3	97.4	34.6	20	0	145	460
c_nanus	E	f	2016-12-26	summer	04:50:00	18:57:00	847	593	sparse	none	adlib	10.1	0	0	29.5	0.1	33	38.6	19.1	6.2	19.5	yes	21.4	33.1	13.6	5.6	68.4	97.4	31.3	21.4	0	161.2	760
c_nanus	E	f	2016-12-27	summer	04:50:00	18:57:00	847	593	sparse	none	adlib	10.3	0	0	29.7	0.2	36.3	38.6	33.9	1.5	4.7	no	22.2	34.6	13.6	6.8	62.3	91	22.4	23	0	163.7	320
c_nanus	E	f	2016-12-28	summer	04:51:00	18:58:00	847	593	sparse	none	adlib	9.9	0	0	29.9	0.2	33.3	38.7	18.8	6.2	19.9	yes	23.3	34.1	15.1	6.1	54.1	85.4	25.1	21.7	0	222.7	0
c_nanus	E	f	2016-12-29	summer	04:52:00	18:58:00	846	594	sparse	none	gud	10.3	5.8	0.6	30.1	0.2	36.2	38.5	34.3	1.3	4.2	no	25.7	36.6	18.1	5.8	47.3	71.4	23.8	16.1	0	243.7	310
c_nanus	E	f	2016-12-30	summer	04:52:00	18:58:00	846	594	sparse	none	adlib	10.2	0	0	30.2	0.1	36.2	38.6	34	1.5	4.6	no	27.3	37.6	20.6	5.4	46.3	73.6	23.1	14.7	0	205	0
c_nanus	E	f	2016-12-31	summer	04:53:00	18:58:00	845	595	sparse	none	adlib	10	0	0	30.4	0.2	35.9	38.8	30.7	1.9	8.1	yes	27.8	37.1	23.1	3.9	51.3	68	26.5	11.5	0	78.1	0
c_nanus	E	f	2017-01-01	summer	04:54:00	18:59:00	845	595	sparse	none	none	0	0	0	30.6	0.2	31.1	38.3	20.8	6.9	17.5	yes	22.2	39.1	19.1	4.8	88.5	100.2	26.5	20.9	16.8	71.2	140
c_nanus	E	f	2017-01-02	summer	04:55:00	18:59:00	844	596	sparse	none	adlib	10	0	0	30.8	0.2	28.9	38.3	16.6	8.2	21.7	yes	18.2	27.6	14.1	3.4	89.7	97.9	48.1	11.2	0.6	299.6	880
c_nanus	E	f	2017-01-03	summer	04:55:00	18:59:00	844	596	sparse	smell	adlib	10.2	0	0	30.9	0.1	30.7	38.8	16.5	8.2	22.3	yes	18.7	27.6	14.1	4.5	79	98.8	45.6	17.5	0	226.6	490
c_nanus	E	f	2017-01-04	summer	04:56:00	18:59:00	843	597	sparse	none	adlib	10.1	0	0	31.1	0.2	30.5	38.7	16.2	7.9	22.5	yes	19.4	30.1	14.1	4.9	75.7	97.4	41.8	19.4	0	230.8	560
c_nanus	E	f	2017-01-05	summer	04:57:00	18:59:00	842	598	sparse	none	gud	9.9	3.7	0.4	31.3	0.2	36.1	38.4	34.5	1.4	4	no	19.3	31.1	14.1	4.8	78.9	95.9	38.5	16.8	0	205	480
c_nanus	E	f	2017-01-06	summer	04:58:00	18:59:00	841	599	sparse	none	adlib	10.2	0	0	31.5	0.2	31.1	38.7	15.4	8.3	23.3	yes	18.7	30.6	12.6	5.2	77.9	96.9	34.6	17.9	0	154.8	0
c_nanus	E	f	2017-01-07	summer	04:58:00	18:59:00	841	599	sparse	none	adlib	10.4	0	0	31.6	0.1	30.8	38.6	14.5	8.6	24.1	yes	19.4	32.1	11.6	6.4	72.4	97.4	27.9	23.2	0	194.7	480
c_nanus	E	f	2017-01-08	summer	04:59:00	19:00:00	841	599	sparse	none	none	0	0	0	31.8	0.2	26.9	37.9	15.6	8.4	22.4	yes	22.3	33.6	14.6	6.4	61.8	91	25.1	24	0	63.8	570
c_nanus	E	f	2017-01-09	summer	05:00:00	19:00:00	840	600	sparse	none	adlib	10.4	0	0	32	0.2	33.5	38.6	21.2	5.5	17.4	yes	24.9	35.1	17.1	5.6	53.3	76.3	22.4	17.8	0	49.4	710
c_nanus	E	f	2017-01-10	summer	05:01:00	19:00:00	839	601	sparse	none	adlib	10.3	1.1	0.1	32.2	0.2	32.1	38.6	22	5.6	16.6	yes	26.1	37.6	19.6	5.1	58.4	81.2	24.5	18.6	0	101.9	340
c_nanus	E	f	2017-01-11	summer	05:02:00	18:59:00	837	603	sparse	none	adlib	10.1	0	0	32.3	0.1	34.1	38.5	24.6	4.1	13.9	yes	26.4	38.1	20.1	4.5	60	90	26.5	17.3	0	232.9	510
c_nanus	E	f	2017-01-12	summer	05:02:00	18:59:00	837	603	sparse	smell	gud	10.2	7.1	0.7	32.5	0.2	34.6	38.8	24	4.2	14.8	yes	24.5	38.1	17.1	7.1	69.6	98.8	26.5	25.9	13.6	49.3	310
c_nanus	E	f	2017-01-13	summer	05:03:00	18:59:00	836	604	sparse	none	adlib	10.1	0	0	32.7	0.2	35.5	38.8	28.6	2.5	10.2	yes	28.1	36.1	22.6	3.9	57.1	80.7	33.3	12.9	0	222	270
c_nanus	E	f	2017-01-14	summer	05:04:00	18:59:00	835	605	sparse	none	adlib	10.2	0	0	32.9	0.2	33.1	39.2	22.6	5.7	16.6	yes	22.9	36.1	19.6	4.8	83.1	97.9	37.2	17.2	2.8	61.8	200
c_nanus	E	f	2017-01-15	summer	05:05:00	18:59:00	834	606	sparse	none	none	0	0	0	33	0.1	26.3	38.4	17	8.5	21.4	yes	19.7	31.6	16.1	4.3	84.6	97.4	46.9	13.9	0	90.5	540
c_nanus	E	f	2017-01-16	summer	05:06:00	18:59:00	833	607	none	none	adlib	9.9	0	0	33.2	0.2	34	38.9	22.5	4.6	16.4	yes	23.6	34.1	17.6	5	75.5	97.4	39.8	19.2	0	286.3	760
c_nanus	E	f	2017-01-17	summer	05:07:00	18:59:00	832	608	none	none	adlib	10.2	0	0	33.5	0.3	33.7	39.1	23.7	4.6	15.3	yes	26.1	35.6	20.1	5	59	81.7	33.9	15.7	0	332.8	270
c_nanus	E	f	2017-01-18	summer	05:08:00	18:58:00	830	610	none	none	adlib	10	0	0	33.8	0.3	31.8	38.9	21.7	5.9	17.2	yes	25.2	34.1	19.1	4.7	63.9	92.5	37.9	18.6	0	265.8	350
c_nanus	E	f	2017-01-19	summer	05:09:00	18:58:00	829	611	none	none	gud	10.2	5	0.5	34	0.2	36	38.7	33.9	1.6	4.8	no	23.2	36.1	17.6	5.2	74.5	93	35.3	17.1	0	303.8	550
c_nanus	E	f	2017-01-20	summer	05:09:00	18:58:00	829	611	none	none	adlib	10	0	0	34.3	0.3	33.1	39	21.4	5.9	17.6	yes	22.2	31.6	18.6	3.5	85.6	100.2	35.3	18.8	10.6	272.9	0
c_nanus	E	f	2017-01-21	summer	05:10:00	18:57:00	827	613	none	none	adlib	10.2	0	0	34.6	0.3	30.6	38.1	17.7	7.5	20.4	yes	21.4	32.6	15.6	5.7	72.6	94	31.3	21.8	0	204	410
c_nanus	E	f	2017-01-22	summer	05:11:00	18:57:00	826	614	none	smell	none	0	0	0	34.9	0.3	28.3	38.4	16	8.4	22.4	yes	21.8	33.1	14.6	5.9	70.9	96.9	33.3	22.6	0	308.2	550
c_nanus	E	f	2017-01-23	summer	05:12:00	18:57:00	825	615	none	none	adlib	10.2	0	0	35.1	0.2	32.6	38.8	20.2	6	18.5	yes	24.1	34.6	16.6	5.7	57.9	84.9	27.9	20.1	0	295.1	730
c_nanus	E	f	2017-01-24	summer	05:13:00	18:56:00	823	617	none	none	adlib	10.3	0	0	35.4	0.3	34.5	38.6	24.4	4	14.1	yes	25.7	35.1	20.6	4.2	67.9	95.9	33.3	17.8	4.8	197.8	410
c_nanus	E	f	2017-01-25	summer	05:14:00	18:56:00	822	618	none	none	adlib	10.1	0	0	35.7	0.3	33.2	39.4	22	5.7	17.3	yes	21.7	29.1	19.1	2.5	93.7	100.7	69.7	8.7	13.6	104	280
c_nanus	E	f	2017-01-26	summer	05:15:00	18:55:00	820	620	none	none	gud	10.2	4.4	0.4	36	0.3	35.6	38.9	27.8	2.2	11.1	yes	19.5	27.6	16.6	2.9	95	101.2	62.1	8.8	10.6	430	400
c_nanus	E	f	2017-01-27	summer	05:16:00	18:55:00	819	621	none	none	adlib	10.2	0	0	36.2	0.2	31.1	38.2	18.5	7	19.7	yes	21.5	29.6	16.1	4	82.9	99.8	55.6	13.9	0	248.5	120
c_nanus	E	f	2017-01-28	summer	05:17:00	18:54:00	817	623	none	none	adlib	10.3	0	0	36.5	0.3	30.9	39	19	7	20	yes	23.3	31.6	17.1	4.7	70.9	96.9	35.3	21.5	0	170.2	530
c_nanus	E	f	2017-01-29	summer	05:18:00	18:54:00	816	624	none	none	none	0	0	0	36.8	0.3	30.3	38.4	17.7	7.6	20.7	yes	21.7	31.6	16.1	4.1	78.3	98.3	44.3	16	0	107.6	550
c_nanus	E	f	2017-01-30	summer	05:18:00	18:53:00	815	625	none	none	adlib	10.3	0	0	37.1	0.3	32.6	38.9	21.7	5.5	17.2	yes	25	33.1	18.6	4.4	64.8	85.9	39.8	14.9	0	207.6	610
c_nanus	E	f	2017-01-31	summer	05:19:00	18:53:00	814	626	none	smell	adlib	10.3	0	0	37.3	0.2	33.2	38.9	23.1	5.1	15.8	yes	26.3	36.6	19.6	5	60.7	83.8	31.9	16.1	0	178.1	460
c_nanus	E	f	2017-02-01	summer	05:20:00	18:52:00	812	628	none	none	adlib	10	0	0	37.6	0.3	33.8	38.9	24.2	4.8	14.6	yes	27.4	37.1	20.6	5.4	54.8	82.8	29.9	16.6	0	157.2	430
c_nanus	E	f	2017-02-02	summer	05:21:00	18:51:00	810	630	none	none	gud	9.9	2.2	0.2	37.9	0.3	35.6	38.8	27.2	2.8	11.6	yes	24.4	35.1	18.1	5.9	78.9	101.6	32.6	25.4	20.8	164.1	420
c_nanus	E	f	2017-02-03	summer	05:22:00	18:51:00	809	631	none	none	adlib	10	0	0	38.2	0.3	32.9	39	23.1	5	15.9	yes	25.8	34.1	20.6	4	78.5	98.8	50	17.1	0.2	114.8	170
c_nanus	E	f	2017-02-04	summer	05:23:00	18:50:00	807	633	none	none	adlib	10.2	0	0	38.4	0.2	31.9	38.3	21	5.8	17.3	yes	24.8	35.1	19.1	5.3	71.4	91	43.7	16.4	0	54.6	530
c_nanus	E	f	2017-02-05	summer	05:24:00	18:49:00	805	635	none	none	none	0	0	0	38.7	0.3	29.5	37.5	21.2	6	16.3	yes	26.4	36.1	19.6	5.3	55	74.1	27.2	11.8	0	338.9	650
c_nanus	E	f	2017-02-06	autumn	05:25:00	18:49:00	804	636	dense	none	adlib	9.9	0	0	39	0.3	33.6	38.6	22.3	5.4	16.3	yes	26.6	36.1	19.1	5.8	51.8	80.1	24.5	19	0	352.4	710
c_nanus	E	f	2017-02-07	autumn	05:26:00	18:48:00	802	638	dense	none	adlib	10.1	0	0	39.2	0.2	32.2	38.9	20	6.6	18.9	yes	22.5	38.1	17.1	5.3	79.6	97.4	20.3	21.2	3.2	102.7	420
c_nanus	E	f	2017-02-08	autumn	05:26:00	18:47:00	801	639	dense	none	adlib	10.2	0	0	39.4	0.2	30.7	38.3	18.5	7.2	19.7	yes	20.8	30.6	16.6	4.1	83.8	100.7	43.1	16.8	1.4	204	590
c_nanus	E	f	2017-02-09	autumn	05:27:00	18:46:00	799	641	dense	none	adlib	10	0	0	39.6	0.2	28.6	37.8	16.8	7.3	21	yes	22.3	34.1	15.1	5.6	66.9	95.9	29.2	20.8	0.2	264.2	640
c_nanus	E	f	2017-02-10	autumn	05:28:00	18:45:00	797	643	dense	none	adlib	9.9	0	0	39.8	0.2	33.2	38.5	24.1	4.6	14.4	yes	28	37.6	21.6	5.3	40.4	59.8	18.9	11.4	0	239.4	660
c_nanus	E	f	2017-02-11	autumn	05:29:00	18:45:00	796	644	dense	none	adlib	10.1	0	0	40	0.2	34.3	38.4	26.7	3.7	11.8	yes	30.5	40.1	24.1	5.3	37.8	55.6	16.8	12	0	213.5	500
c_nanus	E	f	2017-02-12	autumn	05:30:00	18:44:00	794	646	dense	none	none	0	0	0	40.2	0.2	30.1	38.6	21	6.9	17.5	yes	27.7	41.6	19.1	7	54	92.5	16.1	28.1	0	196.3	500
c_nanus	E	f	2017-02-13	autumn	05:31:00	18:43:00	792	648	dense	none	adlib	10.1	0	0	40.4	0.2	30.2	38.1	19	7.1	19.2	yes	23.2	34.1	17.6	5.2	71.2	93.5	18.2	22.8	0	208.8	850
c_nanus	E	f	2017-02-14	autumn	05:31:00	18:42:00	791	649	dense	smell	adlib	10	0	0	40.6	0.2	29.5	37.8	17.4	7.4	20.4	yes	19.3	33.1	15.6	4.5	82.2	97.9	36.6	18.4	0.4	180	770
c_nanus	E	f	2017-02-15	autumn	05:32:00	18:41:00	789	651	dense	none	adlib	9.9	0	0	40.7	0.1	28.5	38.4	15.4	8.1	23.1	yes	19.4	31.6	14.1	5.2	80.5	97.9	37.2	20.1	0.4	151.2	680
c_nanus	E	f	2017-02-16	autumn	05:33:00	18:40:00	787	653	dense	none	gud	10	2.4	0.2	40.9	0.2	34.6	38.6	27.3	3	11.3	yes	23.3	34.1	17.1	4.9	63.2	93	27.9	21.8	0	120	640
c_nanus	E	f	2017-02-17	autumn	05:34:00	18:39:00	785	655	dense	none	adlib	9.9	0	0	41.1	0.2	29.7	38.4	17.6	7.9	20.9	yes	23.2	36.1	15.6	6.8	72.3	100.2	24.5	28	15.2	84.3	200
c_nanus	E	f	2017-02-18	autumn	05:35:00	18:38:00	783	657	dense	none	adlib	9.9	0	0	41.3	0.2	30.7	38.7	20.5	6.7	18.2	yes	23	33.6	17.1	5	65.9	95.9	37.9	14.4	0.8	38.1	650
c_nanus	E	f	2017-02-19	autumn	05:36:00	18:37:00	781	659	dense	none	none	0	0	0	41.5	0.2	26.8	38	10.5	10.8	27.5	yes	15.6	24.1	9.6	3.4	85.9	101.2	37.9	18.8	14.2	35.8	670
c_nanus	E	f	2017-02-20	autumn	05:36:00	18:36:00	780	660	dense	none	adlib	10.1	2.2	0.2	41.7	0.2	21.9	37.5	12.8	8.1	24.7	yes	17.5	27.6	11.6	4.9	63.3	95.9	27.9	23.4	0	254.6	1040
c_nanus	E	f	2017-02-21	autumn	05:37:00	18:35:00	778	662	dense	none	adlib	9.9	0	0	41.9	0.2	26.7	37.9	15.1	8.4	22.8	yes	20.1	30.6	13.6	4.9	73.3	98.8	29.2	22.7	0	368.8	830
c_nanus	E	f	2017-02-22	autumn	05:38:00	18:34:00	776	664	dense	none	adlib	10	0	0	42.1	0.2	27.1	38	14.2	8.9	23.8	yes	19.4	31.1	13.1	5.2	76.8	99.8	37.2	21.5	0	209.9	820
c_nanus	E	f	2017-02-23	autumn	05:39:00	18:33:00	774	666	dense	smell	gud	10	2.4	0.2	42.3	0.2	31.8	38.5	19.3	6.3	19.2	yes	21.9	33.6	14.6	6.1	60.2	82.3	27.2	19.7	0	180.1	790
c_nanus	E	f	2017-02-24	autumn	05:39:00	18:32:00	773	667	dense	none	adlib	10.1	0	0	42.5	0.2	28.8	38.1	16.6	8.4	21.5	yes	22	34.6	15.6	6.1	64.7	96.4	23.1	23.4	0	134.6	390
c_nanus	E	f	2017-02-25	autumn	05:40:00	18:31:00	771	669	dense	none	adlib	10.2	0	0	42.7	0.2	28.6	37.9	17	8	20.9	yes	20.6	31.1	15.6	4.9	71.8	95	31.9	20.2	0	80	750
c_nanus	E	f	2017-02-26	autumn	05:41:00	18:30:00	769	671	dense	none	none	0	0	0	42.9	0.2	25.3	37.8	14.4	8.9	23.4	yes	18.3	29.6	13.6	4.7	75.5	94.5	32.6	17.8	0	108.8	800
c_nanus	E	f	2017-02-27	autumn	05:42:00	18:29:00	767	673	dense	none	adlib	10.1	0	0	43.1	0.2	28.5	37.9	16.8	8.2	21.1	yes	16.4	27.6	14.1	3	88.1	99.3	41.1	12.9	0.4	325.1	980
c_nanus	E	f	2017-02-28	autumn	05:42:00	18:28:00	766	674	dense	none	adlib	10	0	0	43.3	0.2	26.6	38.1	15.3	8.7	22.8	yes	16.8	23.1	13.6	2.9	91	102.1	61	12.6	2	202.3	750
c_nanus	E	f	2017-03-01	autumn	05:43:00	18:27:00	764	676	dense	none	adlib	10	2.3	0.2	43.5	0.2	24.8	38.3	14.8	8.7	23.5	yes	17	26.6	13.6	2.9	93.7	102.1	52.5	11.5	3.4	NA	770
c_nanus	E	f	2017-03-02	autumn	05:44:00	18:26:00	762	678	dense	none	gud	10	7	0.7	43.7	0.2	24	38.1	14.3	8.4	23.7	yes	19.1	31.1	13.1	4.6	82.4	101.2	42.4	18.6	0	NA	1020
c_nanus	E	f	2017-03-03	autumn	05:45:00	18:25:00	760	680	dense	none	adlib	10	0	0	43.9	0.2	28.1	37.9	18.1	7.3	19.8	yes	20	31.6	16.6	3.3	84	99.8	45	14.4	0	NA	930
c_nanus	E	f	2017-03-04	autumn	05:45:00	18:23:00	758	682	dense	none	adlib	10	0	0	44.1	0.2	30.1	38.4	18.2	7.8	20.2	yes	18.7	28.1	15.1	3.3	89.2	101.6	53.1	14.6	3	NA	770
c_nanus	E	f	2017-03-05	autumn	05:46:00	18:22:00	756	684	dense	smell	none	0	0	0	44.2	0.1	23.7	37.6	14.4	8.5	23.1	yes	18.1	27.6	13.6	4	82.3	99.3	46.3	16	0	NA	760
c_nanus	E	f	2017-03-06	autumn	05:47:00	18:21:00	754	686	dense	none	adlib	10.1	4.8	0.5	44.4	0.2	19.8	36.4	10.7	7.8	25.7	yes	17.4	28.6	9.6	5.8	70.7	95.9	33.3	20.8	0	NA	1260
c_nanus	E	f	2017-03-07	autumn	05:47:00	18:20:00	753	687	dense	none	adlib	10	7.1	0.7	44.6	0.2	18.1	36	10.8	6.2	25.2	yes	16.3	26.6	10.1	4.8	72.1	95.5	36.6	18.2	0	NA	1370
c_nanus	E	f	2017-03-08	autumn	05:48:00	18:19:00	751	689	dense	none	adlib	10.3	6.9	0.7	44.8	0.2	16.8	22.9	11.9	3.7	11.1	yes	17.1	29.1	11.1	5	72.1	97.4	32.6	20.1	0	NA	1440
c_nanus	E	f	2017-03-09	autumn	05:49:00	18:18:00	749	691	dense	none	gud	10	10	1	45	0.2	19.7	37.1	11.1	8.3	25.9	yes	15.9	27.6	10.1	4.8	76.4	95.9	39.8	17.3	0	NA	1210
c_nanus	E	f	2017-03-10	autumn	05:49:00	18:16:00	747	693	dense	none	adlib	10	4.9	0.5	45.2	0.2	22.8	37	10.2	9.8	26.8	yes	16.4	29.6	8.1	6.4	71.1	97.4	31.9	21.9	0	NA	1050
c_nanus	E	f	2017-03-11	autumn	05:50:00	18:15:00	745	695	dense	none	adlib	9.9	0	0	45.4	0.2	23.4	37.5	12.3	8.9	25.3	yes	18.9	30.6	12.1	6.1	51.8	76.9	21.7	18.4	0	NA	960
c_nanus	E	f	2017-03-12	autumn	05:51:00	18:14:00	743	697	dense	none	none	0	0	0	45.6	0.2	24.6	38	14.9	8.4	23.1	yes	19.9	33.6	13.6	5.6	62.2	100.7	19.6	24.7	10	NA	990
c_nanus	E	f	2017-03-13	autumn	05:51:00	18:13:00	742	698	sparse	none	adlib	10.3	0	0	45.8	0.2	31.7	38.8	18	7.6	20.7	yes	16.1	21.6	13.6	2.1	91.8	101.2	72.5	7.8	8.4	NA	840
c_nanus	E	f	2017-03-14	autumn	05:52:00	18:12:00	740	700	sparse	none	adlib	10.3	2.2	0.2	46.4	0.6	27.3	38.3	16.3	8.4	22	yes	17.6	26.1	15.1	2.8	85.9	99.3	56.8	11.5	0	148	510
c_nanus	E	f	2017-03-15	autumn	05:53:00	18:10:00	737	703	sparse	none	adlib	10	4.2	0.4	47	0.6	25.1	37.8	15.1	8.6	22.6	yes	17.1	26.6	14.1	2.5	96.9	103	59.8	9.8	3	122.6	770
c_nanus	E	f	2017-03-16	autumn	05:53:00	18:09:00	736	704	sparse	none	gud	10.1	8.3	0.8	47.6	0.6	25.9	38.1	16.8	7.9	21.4	yes	20.2	31.1	15.6	4	79	99.8	42.4	16.1	0	339.2	950
c_nanus	E	f	2017-03-17	autumn	05:54:00	18:08:00	734	706	sparse	none	adlib	10	1.6	0.2	48.2	0.6	29.5	38	16.6	8.3	21.4	yes	17	23.1	14.6	2.3	91	102.1	63.9	11.3	6	285.2	900
c_nanus	E	f	2017-03-18	autumn	05:55:00	18:07:00	732	708	sparse	none	adlib	10.1	0	0	48.8	0.6	26.4	37.9	16.8	8.4	21.1	yes	18.2	27.1	15.6	2.4	97.6	103.9	63.3	8.6	17.6	131.7	650
c_nanus	E	f	2017-03-19	autumn	05:55:00	18:05:00	730	710	sparse	smell	none	0	0	0	49.4	0.6	27	38.1	17.8	8	20.3	yes	20.2	31.1	17.1	3.7	86.4	99.3	50.6	13.6	0.4	213.1	760
c_nanus	E	f	2017-03-20	autumn	05:56:00	18:04:00	728	712	sparse	none	adlib	10	2.3	0.2	50	0.6	25.3	37.8	17.8	7.2	20	yes	19.5	27.1	17.1	2.4	91.1	101.2	69.7	8.7	0.4	185.7	1010
c_nanus	E	f	2017-03-21	autumn	05:57:00	18:03:00	726	714	sparse	none	adlib	10	3.9	0.4	50.5	0.5	27.1	38.6	16.6	8.6	22.1	yes	18.3	22.6	16.1	1.5	98.7	102.1	81.7	4	30.8	76.4	800
c_nanus	E	f	2017-03-22	autumn	05:57:00	18:02:00	725	715	sparse	none	adlib	10	0	0	51.1	0.6	29	38.4	17.3	8.1	21.1	yes	19.2	27.6	15.6	3.3	90.3	100.7	56.2	10.2	2.6	140.5	920
c_nanus	E	f	2017-03-23	autumn	05:58:00	18:01:00	723	717	sparse	none	gud	10	6.9	0.7	51.7	0.6	30.7	38.1	18.2	7.3	19.9	yes	19.3	29.6	15.6	3.4	89.5	101.2	52.5	12.8	10.8	141.8	580
c_nanus	E	f	2017-03-24	autumn	05:59:00	17:59:00	720	720	sparse	none	adlib	10.2	0	0	52.3	0.6	31.4	38.6	16.1	7.7	22.4	yes	16.2	25.6	13.1	2.8	96.9	102.1	64.5	8.6	2	315.5	470
c_nanus	E	f	2017-03-25	autumn	05:59:00	17:58:00	719	721	sparse	none	adlib	10	0	0	52.9	0.6	30.9	37.8	19.8	6.5	18	yes	19.6	26.6	17.1	2.4	90.6	100.7	61	10.6	0.8	277.4	510
c_nanus	E	f	2017-03-26	autumn	06:00:00	17:57:00	717	723	sparse	none	none	0	0	0	53.5	0.6	23.6	37.9	14.7	8.1	23.2	yes	18.9	28.1	14.1	3.8	89.5	101.6	46.3	13.2	0	253.4	760
c_nanus	E	f	2017-03-27	autumn	06:00:00	17:56:00	716	724	sparse	none	adlib	10.1	0	0	54.1	0.6	29	37.7	17.7	7.3	20	yes	20.4	33.1	15.1	4.6	79.2	101.2	41.8	17.6	0	255.5	890
c_nanus	E	f	2017-03-28	autumn	06:01:00	17:54:00	713	727	sparse	smell	adlib	10.3	0	0	54.7	0.6	31.4	38.3	18.9	6.6	19.4	yes	22.8	35.6	17.1	5.5	77.3	98.8	35.9	20.7	0	257.1	550
c_nanus	E	f	2017-03-29	autumn	06:02:00	17:53:00	711	729	sparse	none	adlib	10	0	0	55.3	0.6	32.5	37.9	20.4	5.8	17.5	yes	21.9	34.6	18.1	4.6	79.9	100.7	34.6	19.5	24.6	184.9	480
c_nanus	E	f	2017-03-30	autumn	06:02:00	17:52:00	710	730	sparse	none	gud	10	8.9	0.9	55.9	0.6	30.4	38.4	15.3	8.6	23.2	yes	16	19.6	13.6	2	97.5	102.6	83.8	4.3	18	115.3	550
c_nanus	E	f	2017-03-31	autumn	06:03:00	17:51:00	708	732	sparse	none	adlib	10	7.3	0.7	56.5	0.6	23.2	37.7	12	10	25.7	yes	13.5	18.1	11.1	2	92.8	102.1	74.7	7.7	0.6	172.5	560
c_nanus	E	f	2017-04-01	autumn	06:04:00	17:50:00	706	734	sparse	none	adlib	10.1	0	0	57.1	0.6	22.7	38	11.2	10.4	26.8	yes	13.2	19.1	9.6	2.5	91.6	101.2	69.7	9.6	0.2	118.8	1070
c_nanus	E	f	2017-04-02	autumn	06:04:00	17:48:00	704	736	sparse	none	none	0	0	0	57.7	0.6	20.9	37.8	9.6	11.1	28.1	yes	12	18.6	8.6	2.4	96.3	102.6	71.4	5.9	1.8	371.9	880
c_nanus	E	f	2017-04-03	autumn	06:05:00	17:47:00	702	738	sparse	none	adlib	10.1	3.6	0.4	58.3	0.6	18.6	36.9	9.7	9.6	27.1	yes	12.2	19.6	8.1	3.4	89.4	101.6	59.2	11.9	0	461.3	1140
c_nanus	E	f	2017-04-04	autumn	06:05:00	17:46:00	701	739	sparse	none	adlib	10.2	0	0	58.8	0.5	26.1	37.9	11.8	10.5	26.1	yes	12.4	22.6	8.1	4.1	86.7	102.6	44.3	17.6	0.6	260.8	1040
c_nanus	E	f	2017-04-05	autumn	06:06:00	17:45:00	699	741	sparse	none	adlib	10.1	0.6	0.1	59.4	0.6	25.9	38.4	10.4	11	28.1	yes	12.3	24.1	7.1	4.9	83.8	102.1	44.3	17.7	0	252.4	590
c_nanus	E	f	2017-04-06	autumn	06:07:00	17:44:00	697	743	sparse	smell	gud	10.2	8.7	0.9	60	0.6	18	37.9	9.7	8.9	28.2	yes	13.5	24.6	9.1	4.3	85.5	102.6	45	16.7	0	168.4	1010
c_nanus	E	f	2017-04-07	autumn	06:07:00	17:42:00	695	745	sparse	none	adlib	10.1	7.2	0.7	60.6	0.6	18.5	36.9	9.7	9.3	27.2	yes	13.6	25.1	9.1	4.7	85.5	102.1	39.2	18.8	0	202.3	1190
c_nanus	E	f	2017-04-08	autumn	06:08:00	17:41:00	693	747	sparse	none	adlib	10.2	6.3	0.6	61.2	0.6	18	36.7	9.8	8.5	26.9	yes	14.4	25.6	9.6	4.9	84.3	100.2	46.3	17.5	0.4	117.4	1250
c_nanus	E	f	2017-04-09	autumn	06:08:00	17:40:00	692	748	sparse	none	none	0	0	0	61.8	0.6	23	38	9.2	10.8	28.8	yes	14.4	25.6	7.6	4.5	67.6	90	29.2	15.6	0	156.3	940
c_nanus	E	f	2017-04-10	autumn	06:09:00	17:39:00	690	750	none	none	adlib	10	6.9	0.7	62.4	0.6	23.7	38.4	8.8	11.7	29.6	yes	11.4	23.1	6.6	4.7	71.1	98.3	25.8	21.6	0	365.5	850
c_nanus	E	f	2017-04-11	autumn	06:10:00	17:38:00	688	752	none	none	adlib	10.2	2.1	0.2	61.5	-0.9	23.5	37.4	12.2	9.7	25.2	yes	15.4	25.1	10.6	4.3	78.8	99.8	45.6	16.3	0	319.8	900
c_nanus	E	f	2017-04-12	autumn	06:10:00	17:37:00	687	753	none	none	adlib	10	3.5	0.4	60.7	-0.8	26	37.8	12.1	10.2	25.7	yes	15.3	26.6	10.6	4.4	82.2	100.2	41.8	17.8	0	304.2	870
c_nanus	E	f	2017-04-13	autumn	06:11:00	17:35:00	684	756	none	none	gud	10	9.1	0.9	59.8	-0.9	20.9	37.7	11.1	9.8	26.6	yes	14.3	24.1	10.6	3.6	82.2	101.2	33.3	19.1	0	272.5	940
c_nanus	E	f	2017-04-14	autumn	06:12:00	17:34:00	682	758	none	none	adlib	9.9	4.1	0.4	59	-0.8	20.8	37.7	8.9	10.4	28.8	yes	12.9	24.1	6.6	4.8	77.7	103	34.6	22.4	0	261.1	1040
c_nanus	E	f	2017-04-15	autumn	06:12:00	17:33:00	681	759	none	none	adlib	10	0	0	58.1	-0.9	23.3	37.8	8.7	11.3	29.1	yes	13.8	25.6	7.6	5.5	72.5	101.2	31.3	23	0	215.9	870
c_nanus	E	f	2017-04-16	autumn	06:13:00	17:32:00	679	761	none	smell	none	0	0	0	57.2	-0.9	20.4	38.1	8.8	10.8	29.3	yes	14.1	26.1	8.1	5.3	71.6	100.7	35.3	19.6	0	194.2	1010
c_nanus	E	f	2017-04-17	autumn	06:13:00	17:31:00	678	762	none	none	adlib	10.1	0	0	56.4	-0.8	26.9	37.3	12.1	9.5	25.2	yes	14.6	26.6	9.1	4.6	81.5	101.6	32.6	21.7	0	177.6	1020
c_nanus	E	f	2017-04-18	autumn	06:14:00	17:30:00	676	764	none	none	adlib	10.2	4.1	0.4	55.5	-0.9	21.7	38.3	9.4	10.9	28.9	yes	14.2	25.6	8.1	4.8	82.5	102.1	37.2	19.7	0	124.6	680
c_nanus	E	f	2017-04-19	autumn	06:15:00	17:29:00	674	766	none	none	adlib	10.1	3	0.3	54.7	-0.8	23	38.2	10.1	10.5	28.1	yes	13.5	24.6	8.6	3.9	86.4	101.6	51.3	15.5	0	356.7	1060
c_nanus	E	f	2017-04-20	autumn	06:15:00	17:28:00	673	767	none	none	gud	0	0	0	53.8	-0.9	18.2	37.8	7	10.7	30.8	yes	12.9	23.6	6.6	4.7	85.7	102.6	48.8	17.1	0	332.1	990
c_nanus	E	f	2017-04-21	autumn	06:16:00	17:27:00	671	769	none	none	adlib	9.9	6	0.6	52.9	-0.9	20.2	36.6	8	9.9	28.6	yes	13.3	26.1	7.1	4.9	84.2	103.5	42.4	17.5	2.6	355.8	1110
c_nanus	E	f	2017-04-22	autumn	06:17:00	17:26:00	669	771	none	none	adlib	10.3	0	0	52.1	-0.8	24.3	37.9	11.2	10.4	26.8	yes	15.1	28.1	10.6	4.3	80.5	97.9	33.3	18.7	0	310.5	910
c_nanus	E	f	2017-04-23	autumn	06:17:00	17:25:00	668	772	none	none	none	0	0	0	51.2	-0.9	23	38.2	9.3	11.1	28.9	yes	13.9	24.6	8.1	4	85.2	101.2	41.1	15.5	0	138.7	910
c_nanus	E	f	2017-04-24	autumn	06:18:00	17:24:00	666	774	none	none	adlib	10.2	1.9	0.2	50.4	-0.8	25	37.8	12.3	9.6	25.6	yes	15.6	27.1	10.6	4.8	76.4	98.3	33.3	20.8	0	54.3	940
c_nanus	E	f	2017-04-25	autumn	06:18:00	17:23:00	665	775	none	smell	adlib	10	0.8	0.1	49.5	-0.9	30.4	38.4	14.3	8.8	24.2	yes	15.9	27.1	12.6	4.1	87.7	103	39.8	20.2	12.6	68.8	680
c_nanus	E	f	2017-04-26	autumn	06:19:00	17:22:00	663	777	none	none	adlib	10.1	4	0.4	48.7	-0.8	22.1	37.9	7	12.4	30.9	yes	8.9	20.6	5.1	4.4	91.2	101.2	68.5	7.7	1.2	38.6	610
c_nanus	E	f	2017-04-27	autumn	06:20:00	17:21:00	661	779	none	none	gud	10	9.9	1	47.8	-0.9	16.1	38.2	5.9	11.5	32.3	yes	8.4	18.1	5.1	2.7	91.1	102.6	65.6	9	0	24.8	1070
c_nanus	E	f	2017-04-28	autumn	06:20:00	17:20:00	660	780	none	none	adlib	10.3	8	0.8	46.9	-0.9	10.2	19.1	5.2	3.8	13.9	yes	10.3	22.1	4.6	4.6	88.3	103.5	42.4	15.7	0	47.4	1440
c_nanus	E	f	2017-04-29	autumn	06:21:00	17:19:00	658	782	none	none	adlib	10.2	0	0	46.1	-0.8	11.7	18.8	6.5	4	12.3	yes	12.2	24.1	5.1	5.6	78.6	102.1	37.2	19.3	0	183.7	1440
c_nanus	E	f	2017-04-30	autumn	06:22:00	17:18:00	656	784	none	none	none	0	3.2	0	45.2	-0.9	17.8	37.4	6.6	11	30.8	yes	12.2	26.1	6.1	5.7	86.3	104.4	35.3	20.6	0	175.6	1120
c_nanus	E	f	2017-05-01	autumn	06:22:00	17:17:00	655	785	none	none	adlib	10	3.3	0.3	44.4	-0.8	17.1	36.7	9.7	7.9	27.1	yes	13.6	25.1	9.1	4.3	83.2	99.3	42.4	16.2	0	146.8	1290
c_nanus	E	f	2017-05-02	autumn	06:23:00	17:16:00	653	787	none	none	adlib	10	6.5	0.7	43.5	-0.9	20.2	36.7	9.6	10.1	27.2	yes	13.5	24.1	8.6	3.6	87.6	102.1	45.6	13	0	136.5	1080
c_nanus	E	f	2017-05-03	autumn	06:24:00	17:15:00	651	789	none	none	adlib	10.1	1.6	0.2	42.6	-0.9	24.5	37.7	11.5	10.5	26.2	yes	12.7	22.6	10.1	2.8	91.1	102.1	54.9	10.6	0	115.9	1040
c_nanus	E	f	2017-05-04	autumn	06:24:00	17:15:00	651	789	none	smell	gud	9.9	9.1	0.9	41.8	-0.8	18.4	38.4	6.7	11.3	31.8	yes	11	23.6	6.1	3.7	90.8	103.5	39.2	14	0	96	870
c_nanus	E	f	2017-05-05	autumn	06:25:00	17:14:00	649	791	none	none	adlib	10.1	7.4	0.7	40.9	-0.9	14.8	37.1	5.2	9.7	31.9	yes	10.8	25.1	4.6	5.9	78.7	100.7	33.9	20.8	0.2	102.5	1280
c_nanus	E	f	2017-05-06	autumn	06:26:00	17:13:00	647	793	none	none	adlib	10.1	0	0	40.1	-0.8	11.6	18.5	7	3.9	11.5	yes	11.9	24.6	6.6	5.2	73.8	96.4	31.9	19.1	0	93.5	1440
c_nanus	E	f	2017-05-07	autumn	06:26:00	17:12:00	646	794	none	none	none	0	0	0	39.2	-0.9	11.8	18.4	7.7	3.7	10.7	yes	12.1	23.6	7.1	5	78.7	102.6	39.2	21.1	0	83.4	1440
c_nanus	F	f	2017-01-16	summer	05:06:00	18:59:00	833	607	none	none	adlib	10	0	0	20.7	0	36.5	38.1	35	0.9	3.1	no	23.6	34.1	17.6	5	75.5	97.4	39.8	19.2	0	286.3	0
c_nanus	F	f	2017-01-17	summer	05:07:00	18:59:00	832	608	none	none	adlib	10.4	0	0	20.9	0.2	36.5	38.2	35.1	1.1	3.1	no	26.1	35.6	20.1	5	59	81.7	33.9	15.7	0	332.8	0
c_nanus	F	f	2017-01-18	summer	05:08:00	18:58:00	830	610	none	none	adlib	10.3	0	0	21.1	0.2	36.6	38.4	35	1.2	3.4	no	25.2	34.1	19.1	4.7	63.9	92.5	37.9	18.6	0	265.8	0
c_nanus	F	f	2017-01-19	summer	05:09:00	18:58:00	829	611	none	none	gud	10.4	4.7	0.5	21.2	0.1	36.5	38.6	35	1.1	3.6	no	23.2	36.1	17.6	5.2	74.5	93	35.3	17.1	0	303.8	0
c_nanus	F	f	2017-01-20	summer	05:09:00	18:58:00	829	611	none	none	adlib	10.1	2.3	0.2	21.4	0.2	36.8	39	35	1.1	4	no	22.2	31.6	18.6	3.5	85.6	100.2	35.3	18.8	10.6	272.9	0
c_nanus	F	f	2017-01-21	summer	05:10:00	18:57:00	827	613	none	none	adlib	10	0	0	21.6	0.2	36.2	38.5	34.1	1.6	4.4	no	21.4	32.6	15.6	5.7	72.6	94	31.3	21.8	0	204	0
c_nanus	F	f	2017-01-22	summer	05:11:00	18:57:00	826	614	none	smell	none	0	0	0	21.8	0.2	32.3	37.8	17.6	6.7	20.2	yes	21.8	33.1	14.6	5.9	70.9	96.9	33.3	22.6	0	308.2	0
c_nanus	F	f	2017-01-23	summer	05:12:00	18:57:00	825	615	none	none	adlib	10.4	0	0	22	0.2	36.4	38.6	34.5	1.5	4.1	no	24.1	34.6	16.6	5.7	57.9	84.9	27.9	20.1	0	295.1	350
c_nanus	F	f	2017-01-24	summer	05:13:00	18:56:00	823	617	none	none	adlib	10.1	0	0	22.1	0.1	36.5	38.7	34.8	1.3	3.8	no	25.7	35.1	20.6	4.2	67.9	95.9	33.3	17.8	4.8	197.8	0
c_nanus	F	f	2017-01-25	summer	05:14:00	18:56:00	822	618	none	none	adlib	10	0	0	22.3	0.2	36.2	38.4	34.6	1.4	3.8	no	21.7	29.1	19.1	2.5	93.7	100.7	69.7	8.7	13.6	104	0
c_nanus	F	f	2017-01-26	summer	05:15:00	18:55:00	820	620	none	none	gud	9.9	4	0.4	22.5	0.2	36.4	38.3	34.6	1.1	3.7	no	19.5	27.6	16.6	2.9	95	101.2	62.1	8.8	10.6	430	0
c_nanus	F	f	2017-01-27	summer	05:16:00	18:55:00	819	621	none	none	adlib	10.4	0	0	22.7	0.2	36.3	38.2	34.5	1.3	3.7	no	21.5	29.6	16.1	4	82.9	99.8	55.6	13.9	0	248.5	0
c_nanus	F	f	2017-01-28	summer	05:17:00	18:54:00	817	623	none	none	adlib	10.1	0	0	22.9	0.2	36.4	38.7	34.6	1.5	4	no	23.3	31.6	17.1	4.7	70.9	96.9	35.3	21.5	0	170.2	0
c_nanus	F	f	2017-01-29	summer	05:18:00	18:54:00	816	624	none	none	none	0	0	0	23.1	0.2	33.1	38.1	19.7	6	18.4	yes	21.7	31.6	16.1	4.1	78.3	98.3	44.3	16	0	107.6	0
c_nanus	F	f	2017-01-30	summer	05:18:00	18:53:00	815	625	none	none	adlib	10.4	0	0	23.2	0.1	36.4	38.6	34.3	1.4	4.3	no	25	33.1	18.6	4.4	64.8	85.9	39.8	14.9	0	207.6	340
c_nanus	F	f	2017-01-31	summer	05:19:00	18:53:00	814	626	none	smell	adlib	10.3	0	0	23.4	0.2	36.3	38.7	34	1.7	4.7	no	26.3	36.6	19.6	5	60.7	83.8	31.9	16.1	0	178.1	0
c_nanus	F	f	2017-02-01	summer	05:20:00	18:52:00	812	628	none	none	adlib	10.1	0	0	23.6	0.2	36.3	38.6	33.9	1.5	4.7	no	27.4	37.1	20.6	5.4	54.8	82.8	29.9	16.6	0	157.2	0
c_nanus	F	f	2017-02-02	summer	05:21:00	18:51:00	810	630	none	none	gud	10	6	0.6	23.8	0.2	36.8	38.8	35.4	1.1	3.5	no	24.4	35.1	18.1	5.9	78.9	101.6	32.6	25.4	20.8	164.1	0
c_nanus	F	f	2017-02-03	summer	05:22:00	18:51:00	809	631	none	none	adlib	10.2	0	0	24	0.2	36.4	38.7	34.4	1.5	4.2	no	25.8	34.1	20.6	4	78.5	98.8	50	17.1	0.2	114.8	0
c_nanus	F	f	2017-02-04	summer	05:23:00	18:50:00	807	633	none	none	adlib	10.1	0	0	24.1	0.1	35.9	38.3	33.8	1.5	4.5	no	24.8	35.1	19.1	5.3	71.4	91	43.7	16.4	0	54.6	0
c_nanus	F	f	2017-02-05	summer	05:24:00	18:49:00	805	635	none	none	none	0	0	0	24.3	0.2	34.7	38.6	24	3.8	14.6	yes	26.4	36.1	19.6	5.3	55	74.1	27.2	11.8	0	338.9	0
c_nanus	F	f	2017-02-06	autumn	05:25:00	18:49:00	804	636	dense	none	adlib	9.9	0	0	24.5	0.2	36.6	38.5	34.1	1.4	4.4	no	26.6	36.1	19.1	5.8	51.8	80.1	24.5	19	0	352.4	240
c_nanus	F	f	2017-02-07	autumn	05:26:00	18:48:00	802	638	dense	none	adlib	10.3	0	0	24.8	0.3	36.3	38.7	33.8	1.7	4.9	no	22.5	38.1	17.1	5.3	79.6	97.4	20.3	21.2	3.2	102.7	0
c_nanus	F	f	2017-02-08	autumn	05:26:00	18:47:00	801	639	dense	none	adlib	10	0	0	25.1	0.3	35.9	38.8	33.6	1.8	5.2	no	20.8	30.6	16.6	4.1	83.8	100.7	43.1	16.8	1.4	204	0
c_nanus	F	f	2017-02-09	autumn	05:27:00	18:46:00	799	641	dense	none	adlib	10.3	0	0	25.4	0.3	35.8	38	33.5	1.5	4.5	no	22.3	34.1	15.1	5.6	66.9	95.9	29.2	20.8	0.2	264.2	0
c_nanus	F	f	2017-02-10	autumn	05:28:00	18:45:00	797	643	dense	none	adlib	10	0	0	25.6	0.2	36.3	38.7	33.3	1.6	5.3	no	28	37.6	21.6	5.3	40.4	59.8	18.9	11.4	0	239.4	0
c_nanus	F	f	2017-02-11	autumn	05:29:00	18:45:00	796	644	dense	none	adlib	10	0	0	25.9	0.3	36.5	38.8	33.1	1.6	5.7	no	30.5	40.1	24.1	5.3	37.8	55.6	16.8	12	0	213.5	0
c_nanus	F	f	2017-02-12	autumn	05:30:00	18:44:00	794	646	dense	none	none	0	0	0	26.2	0.3	33.9	38.4	22.8	5.4	15.7	yes	27.7	41.6	19.1	7	54	92.5	16.1	28.1	0	196.3	10
c_nanus	F	f	2017-02-13	autumn	05:31:00	18:43:00	792	648	dense	none	adlib	10	0	0	26.5	0.3	35.9	38.3	33.3	1.5	5	no	23.2	34.1	17.6	5.2	71.2	93.5	18.2	22.8	0	208.8	380
c_nanus	F	f	2017-02-14	autumn	05:31:00	18:42:00	791	649	dense	smell	adlib	10	0	0	26.8	0.3	33.6	38.5	20	6	18.5	yes	19.3	33.1	15.6	4.5	82.2	97.9	36.6	18.4	0.4	180	0
c_nanus	F	f	2017-02-15	autumn	05:32:00	18:41:00	789	651	dense	none	adlib	10.1	0	0	27.1	0.3	33.8	38.7	19.7	5.5	18.9	yes	19.4	31.6	14.1	5.2	80.5	97.9	37.2	20.1	0.4	151.2	320
c_nanus	F	f	2017-02-16	autumn	05:33:00	18:40:00	787	653	dense	none	gud	10.1	2.4	0.2	27.4	0.3	36.1	38.3	34.2	1.3	4.1	no	23.3	34.1	17.1	4.9	63.2	93	27.9	21.8	0	120	260
c_nanus	F	f	2017-02-17	autumn	05:34:00	18:39:00	785	655	dense	none	adlib	10.2	0	0	27.6	0.2	34.5	38.3	21.6	4.5	16.7	yes	23.2	36.1	15.6	6.8	72.3	100.2	24.5	28	15.2	84.3	0
c_nanus	F	f	2017-02-18	autumn	05:35:00	18:38:00	783	657	dense	none	adlib	10.1	0	0	27.9	0.3	35.7	38.7	32.8	2	6	yes	23	33.6	17.1	5	65.9	95.9	37.9	14.4	0.8	38.1	230
c_nanus	F	f	2017-02-19	autumn	05:36:00	18:37:00	781	659	dense	none	none	0	0	0	28.2	0.3	29.8	38.1	13.1	9.4	25	yes	15.6	24.1	9.6	3.4	85.9	101.2	37.9	18.8	14.2	35.8	90
c_nanus	F	f	2017-02-20	autumn	05:36:00	18:36:00	780	660	dense	none	adlib	10.1	0	0	28.5	0.3	30.9	37.8	15.8	7.8	22	yes	17.5	27.6	11.6	4.9	63.3	95.9	27.9	23.4	0	254.6	540
c_nanus	F	f	2017-02-21	autumn	05:37:00	18:35:00	778	662	dense	none	adlib	10	0	0	28.8	0.3	32.3	38.9	17.7	7.2	21.3	yes	20.1	30.6	13.6	4.9	73.3	98.8	29.2	22.7	0	368.8	360
c_nanus	F	f	2017-02-22	autumn	05:38:00	18:34:00	776	664	dense	none	adlib	10	0	0	29.1	0.3	31.4	38.7	16.5	7.5	22.2	yes	19.4	31.1	13.1	5.2	76.8	99.8	37.2	21.5	0	209.9	400
c_nanus	F	f	2017-02-23	autumn	05:39:00	18:33:00	774	666	dense	smell	gud	10	1.9	0.2	29.4	0.3	35.7	38.2	33.4	1.3	4.8	no	21.9	33.6	14.6	6.1	60.2	82.3	27.2	19.7	0	180.1	410
c_nanus	F	f	2017-02-24	autumn	05:39:00	18:32:00	773	667	dense	none	adlib	10.1	0	0	29.6	0.2	33.2	38.7	19.1	6.4	19.6	yes	22	34.6	15.6	6.1	64.7	96.4	23.1	23.4	0	134.6	0
c_nanus	F	f	2017-02-25	autumn	05:40:00	18:31:00	771	669	dense	none	adlib	10	0	0	29.9	0.3	32	38.5	19	6.7	19.6	yes	20.6	31.1	15.6	4.9	71.8	95	31.9	20.2	0	80	350
c_nanus	F	f	2017-02-26	autumn	05:41:00	18:30:00	769	671	dense	none	none	0	0	0	30.2	0.3	27.5	37.8	15	8.9	22.8	yes	18.3	29.6	13.6	4.7	75.5	94.5	32.6	17.8	0	108.8	420
c_nanus	F	f	2017-02-27	autumn	05:42:00	18:29:00	767	673	dense	none	adlib	10.2	0	0	30.5	0.3	29.9	38.5	16.7	8.3	21.8	yes	16.4	27.6	14.1	3	88.1	99.3	41.1	12.9	0.4	325.1	770
c_nanus	F	f	2017-02-28	autumn	05:42:00	18:28:00	766	674	dense	none	adlib	10	0	0	30.8	0.3	29.3	38.8	15.9	8.4	22.9	yes	16.8	23.1	13.6	2.9	91	102.1	61	12.6	2	202.3	560
c_nanus	F	f	2017-03-01	autumn	05:43:00	18:27:00	764	676	dense	none	adlib	10	0	0	31.1	0.3	28.4	38.7	15.7	8.6	23.1	yes	17	26.6	13.6	2.9	93.7	102.1	52.5	11.5	3.4	NA	670
c_nanus	F	f	2017-03-02	autumn	05:44:00	18:26:00	762	678	dense	none	gud	9.9	1.7	0.2	31.4	0.3	34.7	37.7	21.1	3.2	16.6	yes	19.1	31.1	13.1	4.6	82.4	101.2	42.4	18.6	0	NA	670
c_nanus	F	f	2017-03-03	autumn	05:45:00	18:25:00	760	680	dense	none	adlib	10	0	0	31.6	0.2	31.7	38.4	19.6	6.8	18.9	yes	20	31.6	16.6	3.3	84	99.8	45	14.4	0	NA	80
c_nanus	F	f	2017-03-04	autumn	05:45:00	18:23:00	758	682	dense	none	adlib	10.2	0	0	31.9	0.3	29.6	38.5	17.4	7.9	21.2	yes	18.7	28.1	15.1	3.3	89.2	101.6	53.1	14.6	3	NA	480
c_nanus	F	f	2017-03-05	autumn	05:46:00	18:22:00	756	684	dense	smell	none	0	0	0	32.2	0.3	25.6	38.1	14.7	9.1	23.4	yes	18.1	27.6	13.6	4	82.3	99.3	46.3	16	0	NA	690
c_nanus	F	f	2017-03-06	autumn	05:47:00	18:21:00	754	686	dense	none	adlib	10	0	0	32.5	0.3	26.9	37.8	12.6	9.4	25.1	yes	17.4	28.6	9.6	5.8	70.7	95.9	33.3	20.8	0	NA	930
c_nanus	F	f	2017-03-07	autumn	05:47:00	18:20:00	753	687	dense	none	adlib	10.1	0	0	32.8	0.3	29.1	38.3	13.7	9.2	24.6	yes	16.3	26.6	10.1	4.8	72.1	95.5	36.6	18.2	0	NA	660
c_nanus	F	f	2017-03-08	autumn	05:48:00	18:19:00	751	689	dense	none	adlib	10.1	0	0	33.1	0.3	29.3	38	14.4	8.8	23.6	yes	17.1	29.1	11.1	5	72.1	97.4	32.6	20.1	0	NA	560
c_nanus	F	f	2017-03-09	autumn	05:49:00	18:18:00	749	691	dense	none	gud	10	2.7	0.3	33.4	0.3	33.6	38	18.5	4.4	19.5	yes	15.9	27.6	10.1	4.8	76.4	95.9	39.8	17.3	0	NA	620
c_nanus	F	f	2017-03-10	autumn	05:49:00	18:16:00	747	693	dense	none	adlib	10	0	0	33.6	0.2	30.5	37.5	13.1	8.7	24.4	yes	16.4	29.6	8.1	6.4	71.1	97.4	31.9	21.9	0	NA	290
c_nanus	F	f	2017-03-11	autumn	05:50:00	18:15:00	745	695	dense	none	adlib	10.2	0	0	33.9	0.3	30.7	38.1	16.2	7.6	21.9	yes	18.9	30.6	12.1	6.1	51.8	76.9	21.7	18.4	0	NA	630
c_nanus	F	f	2017-03-12	autumn	05:51:00	18:14:00	743	697	dense	none	none	0	0	0	34.2	0.3	31	37.8	16.5	6.7	21.4	yes	19.9	33.6	13.6	5.6	62.2	100.7	19.6	24.7	10	NA	500
c_nanus	F	f	2017-03-13	autumn	05:51:00	18:13:00	742	698	sparse	none	adlib	10.2	0.8	0.1	34.5	0.3	31.7	38	17.5	7.6	20.5	yes	16.1	21.6	13.6	2.1	91.8	101.2	72.5	7.8	8.4	NA	560
c_nanus	F	f	2017-03-14	autumn	05:52:00	18:12:00	740	700	sparse	none	adlib	10	0	0	35.1	0.6	32	37.9	18.2	6.7	19.7	yes	17.6	26.1	15.1	2.8	85.9	99.3	56.8	11.5	0	148	350
c_nanus	F	f	2017-03-15	autumn	05:53:00	18:10:00	737	703	sparse	none	adlib	10	0	0	35.8	0.7	31.5	37.8	17.9	6.8	19.9	yes	17.1	26.6	14.1	2.5	96.9	103	59.8	9.8	3	122.6	520
c_nanus	F	f	2017-03-16	autumn	05:53:00	18:09:00	736	704	sparse	none	gud	10	2.4	0.2	36.4	0.6	34.9	38.4	21.7	3.1	16.7	yes	20.2	31.1	15.6	4	79	99.8	42.4	16.1	0	339.2	510
c_nanus	F	f	2017-03-17	autumn	05:54:00	18:08:00	734	706	sparse	none	adlib	10	0	0	37	0.6	32.4	38.4	18.1	6.6	20.3	yes	17	23.1	14.6	2.3	91	102.1	63.9	11.3	6	285.2	150
c_nanus	F	f	2017-03-18	autumn	05:55:00	18:07:00	732	708	sparse	none	adlib	10.2	0	0	37.6	0.6	33.5	38.5	19.7	4.5	18.8	yes	18.2	27.1	15.6	2.4	97.6	103.9	63.3	8.6	17.6	131.7	470
c_nanus	F	f	2017-03-19	autumn	05:55:00	18:05:00	730	710	sparse	smell	none	0	0	0	38.3	0.7	31	38.2	19.3	6.7	18.9	yes	20.2	31.1	17.1	3.7	86.4	99.3	50.6	13.6	0.4	213.1	480
c_nanus	F	f	2017-03-20	autumn	05:56:00	18:04:00	728	712	sparse	none	adlib	10	0.5	0.1	38.9	0.6	31.1	38.3	20.6	6.7	17.7	yes	19.5	27.1	17.1	2.4	91.1	101.2	69.7	8.7	0.4	185.7	660
c_nanus	F	f	2017-03-21	autumn	05:57:00	18:03:00	726	714	sparse	none	adlib	10	0	0	39.5	0.6	31.5	38.7	18.4	7.1	20.2	yes	18.3	22.6	16.1	1.5	98.7	102.1	81.7	4	30.8	76.4	410
c_nanus	F	f	2017-03-22	autumn	05:57:00	18:02:00	725	715	sparse	none	adlib	10	0	0	40.2	0.7	31.8	38.6	19.4	6.8	19.2	yes	19.2	27.6	15.6	3.3	90.3	100.7	56.2	10.2	2.6	140.5	510
c_nanus	F	f	2017-03-23	autumn	05:58:00	18:01:00	723	717	sparse	none	gud	10.2	1.5	0.1	40.8	0.6	35.3	37.8	30.5	1.7	7.4	yes	19.3	29.6	15.6	3.4	89.5	101.2	52.5	12.8	10.8	141.8	380
c_nanus	F	f	2017-03-24	autumn	05:59:00	17:59:00	720	720	sparse	none	adlib	10.3	0	0	41.4	0.6	33.5	38.6	19.8	5.7	18.8	yes	16.2	25.6	13.1	2.8	96.9	102.1	64.5	8.6	2	315.5	230
c_nanus	F	f	2017-03-25	autumn	05:59:00	17:58:00	719	721	sparse	none	adlib	10.2	0	0	42	0.6	33.5	38.2	21.2	5.1	17	yes	19.6	26.6	17.1	2.4	90.6	100.7	61	10.6	0.8	277.4	350
c_nanus	F	f	2017-03-26	autumn	06:00:00	17:57:00	717	723	sparse	none	none	0	0	0	42.7	0.7	31.5	37.9	17.2	7	20.7	yes	18.9	28.1	14.1	3.8	89.5	101.6	46.3	13.2	0	253.4	310
c_nanus	F	f	2017-03-27	autumn	06:00:00	17:56:00	716	724	sparse	none	adlib	10.3	0	0	43.3	0.6	32.7	38.2	19.7	6.1	18.5	yes	20.4	33.1	15.1	4.6	79.2	101.2	41.8	17.6	0	255.5	480
c_nanus	F	f	2017-03-28	autumn	06:01:00	17:54:00	713	727	sparse	smell	adlib	10.1	0	0	43.9	0.6	34	38.4	21.9	4.7	16.5	yes	22.8	35.6	17.1	5.5	77.3	98.8	35.9	20.7	0	257.1	330
c_nanus	F	f	2017-03-29	autumn	06:02:00	17:53:00	711	729	sparse	none	adlib	10.3	0	0	44.6	0.7	34.2	38.4	22.1	4.6	16.3	yes	21.9	34.6	18.1	4.6	79.9	100.7	34.6	19.5	24.6	184.9	270
c_nanus	F	f	2017-03-30	autumn	06:02:00	17:52:00	710	730	sparse	none	gud	10	5.7	0.6	45.2	0.6	33.7	38.5	17.4	5.5	21.1	yes	16	19.6	13.6	2	97.5	102.6	83.8	4.3	18	115.3	330
c_nanus	F	f	2017-03-31	autumn	06:03:00	17:51:00	708	732	sparse	none	adlib	10.1	2.2	0.2	45.8	0.6	33.8	38.1	17.4	5.5	20.7	yes	13.5	18.1	11.1	2	92.8	102.1	74.7	7.7	0.6	172.5	240
c_nanus	F	f	2017-04-01	autumn	06:04:00	17:50:00	706	734	sparse	none	adlib	10.2	0	0	46.4	0.6	33.6	38.5	15.7	5.6	22.9	yes	13.2	19.1	9.6	2.5	91.6	101.2	69.7	9.6	0.2	118.8	300
c_nanus	F	f	2017-04-02	autumn	06:04:00	17:48:00	704	736	sparse	none	none	0	0	0	47.1	0.7	29	37.3	12.8	9.3	24.5	yes	12	18.6	8.6	2.4	96.3	102.6	71.4	5.9	1.8	371.9	370
c_nanus	F	f	2017-04-03	autumn	06:05:00	17:47:00	702	738	sparse	none	adlib	9.9	0	0	47.7	0.6	28.8	37.5	12.6	9.6	25	yes	12.2	19.6	8.1	3.4	89.4	101.6	59.2	11.9	0	461.3	660
c_nanus	F	f	2017-04-04	autumn	06:05:00	17:46:00	701	739	sparse	none	adlib	10.1	2.5	0.2	48.3	0.6	30.1	38.3	12.8	9.5	25.5	yes	12.4	22.6	8.1	4.1	86.7	102.6	44.3	17.6	0.6	260.8	470
c_nanus	F	f	2017-04-05	autumn	06:06:00	17:45:00	699	741	sparse	none	adlib	10.2	3.1	0.3	49	0.7	25.9	37.3	13	9.9	24.3	yes	12.3	24.1	7.1	4.9	83.8	102.1	44.3	17.7	0	252.4	460
c_nanus	F	f	2017-04-06	autumn	06:07:00	17:44:00	697	743	sparse	smell	gud	9.9	2.8	0.3	49.6	0.6	30.6	37.8	15.6	8	22.3	yes	13.5	24.6	9.1	4.3	85.5	102.6	45	16.7	0	168.4	830
c_nanus	F	f	2017-04-07	autumn	06:07:00	17:42:00	695	745	sparse	none	adlib	9.9	0	0	50.2	0.6	31.7	38.2	14	8.5	24.3	yes	13.6	25.1	9.1	4.7	85.5	102.1	39.2	18.8	0	202.3	320
c_nanus	F	f	2017-04-08	autumn	06:08:00	17:41:00	693	747	sparse	none	adlib	10	0	0	50.8	0.6	30	38.2	13.1	9.4	25	yes	14.4	25.6	9.6	4.9	84.3	100.2	46.3	17.5	0.4	117.4	460
c_nanus	F	f	2017-04-09	autumn	06:08:00	17:40:00	692	748	sparse	none	none	0	0	0	51.5	0.7	26.5	37.7	12.7	9.6	25	yes	14.4	25.6	7.6	4.5	67.6	90	29.2	15.6	0	156.3	550
c_nanus	F	f	2017-04-10	autumn	06:09:00	17:39:00	690	750	none	none	adlib	10	0	0	52.1	0.6	30.3	38	13.3	8.6	24.7	yes	11.4	23.1	6.6	4.7	71.1	98.3	25.8	21.6	0	365.5	750
c_nanus	F	f	2017-04-11	autumn	06:10:00	17:38:00	688	752	none	none	adlib	10.2	4.1	0.4	51.4	-0.7	29.2	38.2	14	9	24.3	yes	15.4	25.1	10.6	4.3	78.8	99.8	45.6	16.3	0	319.8	330
c_nanus	F	f	2017-04-12	autumn	06:10:00	17:37:00	687	753	none	none	adlib	10.3	7.6	0.7	50.7	-0.7	25.7	37	13.6	9.5	23.3	yes	15.3	26.6	10.6	4.4	82.2	100.2	41.8	17.8	0	304.2	710
c_nanus	F	f	2017-04-13	autumn	06:11:00	17:35:00	684	756	none	none	gud	10.2	7.1	0.7	50.1	-0.6	29.3	38.2	16.4	8.1	21.8	yes	14.3	24.1	10.6	3.6	82.2	101.2	33.3	19.1	0	272.5	960
c_nanus	F	f	2017-04-14	autumn	06:12:00	17:34:00	682	758	none	none	adlib	10	0	0	49.4	-0.7	29.9	38.3	12.1	9.3	26.2	yes	12.9	24.1	6.6	4.8	77.7	103	34.6	22.4	0	261.1	310
c_nanus	F	f	2017-04-15	autumn	06:12:00	17:33:00	681	759	none	none	adlib	10	0	0	48.7	-0.7	26	37.7	12.7	10.2	25	yes	13.8	25.6	7.6	5.5	72.5	101.2	31.3	23	0	215.9	600
c_nanus	F	f	2017-04-16	autumn	06:13:00	17:32:00	679	761	none	smell	none	0	0	0	48	-0.7	24.3	37.8	11.8	10.6	26	yes	14.1	26.1	8.1	5.3	71.6	100.7	35.3	19.6	0	194.2	710
c_nanus	F	f	2017-04-17	autumn	06:13:00	17:31:00	678	762	none	none	adlib	10.1	1.5	0.1	47.3	-0.7	25.4	37.7	12.1	10	25.6	yes	14.6	26.6	9.1	4.6	81.5	101.6	32.6	21.7	0	177.6	940
c_nanus	F	f	2017-04-18	autumn	06:14:00	17:30:00	676	764	none	none	adlib	10.2	0.9	0.1	46.6	-0.7	27.2	38	12.6	10.1	25.3	yes	14.2	25.6	8.1	4.8	82.5	102.1	37.2	19.7	0	124.6	760
c_nanus	F	f	2017-04-19	autumn	06:15:00	17:29:00	674	766	none	none	adlib	10.1	3.7	0.4	46	-0.6	26.2	37.8	12.1	10.3	25.7	yes	13.5	24.6	8.6	3.9	86.4	101.6	51.3	15.5	0	356.7	790
c_nanus	F	f	2017-04-20	autumn	06:15:00	17:28:00	673	767	none	none	gud	0	0	0	45.3	-0.7	23.2	37.5	11.8	10.4	25.6	yes	12.9	23.6	6.6	4.7	85.7	102.6	48.8	17.1	0	332.1	760
c_nanus	F	f	2017-04-21	autumn	06:16:00	17:27:00	671	769	none	none	adlib	10.1	3.4	0.3	44.6	-0.7	23.5	37.2	12.3	10	24.9	yes	13.3	26.1	7.1	4.9	84.2	103.5	42.4	17.5	2.6	355.8	1000
c_nanus	F	f	2017-04-22	autumn	06:17:00	17:26:00	669	771	none	none	adlib	10.2	0	0	43.9	-0.7	27.9	38	12.5	9.9	25.6	yes	15.1	28.1	10.6	4.3	80.5	97.9	33.3	18.7	0	310.5	770
c_nanus	F	f	2017-04-23	autumn	06:17:00	17:25:00	668	772	none	none	none	0	0	0	43.2	-0.7	23.7	38	11.7	10.5	26.3	yes	13.9	24.6	8.1	4	85.2	101.2	41.1	15.5	0	138.7	730
c_nanus	F	f	2017-04-24	autumn	06:18:00	17:24:00	666	774	none	none	adlib	10	0	0	42.6	-0.6	27.6	37.2	13.6	9.2	23.6	yes	15.6	27.1	10.6	4.8	76.4	98.3	33.3	20.8	0	54.3	880
c_nanus	F	f	2017-04-25	autumn	06:18:00	17:23:00	665	775	none	smell	adlib	10.1	0	0	41.9	-0.7	29.7	38.9	14.2	9	24.7	yes	15.9	27.1	12.6	4.1	87.7	103	39.8	20.2	12.6	68.8	640
c_nanus	F	f	2017-04-26	autumn	06:19:00	17:22:00	663	777	none	none	adlib	10.1	0	0	41.2	-0.7	27.7	38	10.3	10.5	27.7	yes	8.9	20.6	5.1	4.4	91.2	101.2	68.5	7.7	1.2	38.6	640
c_nanus	F	f	2017-04-27	autumn	06:20:00	17:21:00	661	779	none	none	gud	10	3.5	0.4	40.5	-0.7	29.4	38.1	10.3	9.6	27.8	yes	8.4	18.1	5.1	2.7	91.1	102.6	65.6	9	0	24.8	660
c_nanus	F	f	2017-04-28	autumn	06:20:00	17:20:00	660	780	none	none	adlib	10.1	0	0	39.8	-0.7	27.5	38.2	12.1	10.7	26.1	yes	10.3	22.1	4.6	4.6	88.3	103.5	42.4	15.7	0	47.4	390
c_nanus	F	f	2017-04-29	autumn	06:21:00	17:19:00	658	782	none	none	adlib	10	0	0	39.2	-0.6	27.5	37.7	12.3	10.3	25.4	yes	12.2	24.1	5.1	5.6	78.6	102.1	37.2	19.3	0	183.7	680
c_nanus	F	f	2017-04-30	autumn	06:22:00	17:18:00	656	784	none	none	none	0	0	0	38.5	-0.7	24.5	37.6	11.9	10.6	25.7	yes	12.2	26.1	6.1	5.7	86.3	104.4	35.3	20.6	0	175.6	610
c_nanus	F	f	2017-05-01	autumn	06:22:00	17:17:00	655	785	none	none	adlib	10	0	0	37.8	-0.7	27.4	37.5	11.6	10.2	25.9	yes	13.6	25.1	9.1	4.3	83.2	99.3	42.4	16.2	0	146.8	880
c_nanus	F	f	2017-05-02	autumn	06:23:00	17:16:00	653	787	none	none	adlib	10.1	0	0	37.1	-0.7	28.3	38.1	11.8	10.2	26.3	yes	13.5	24.1	8.6	3.6	87.6	102.1	45.6	13	0	136.5	590
c_nanus	F	f	2017-05-03	autumn	06:24:00	17:15:00	651	789	none	none	adlib	10.1	0	0	36.4	-0.7	28	38.3	12.3	10.2	26	yes	12.7	22.6	10.1	2.8	91.1	102.1	54.9	10.6	0	115.9	650
c_nanus	F	f	2017-05-04	autumn	06:24:00	17:15:00	651	789	none	smell	gud	10	3.1	0.3	35.7	-0.7	31.8	38	14	7.2	24.1	yes	11	23.6	6.1	3.7	90.8	103.5	39.2	14	0	96	610
c_nanus	F	f	2017-05-05	autumn	06:25:00	17:14:00	649	791	none	none	adlib	9.9	0	0	35.1	-0.6	29.9	38.3	11.8	9.7	26.5	yes	10.8	25.1	4.6	5.9	78.7	100.7	33.9	20.8	0.2	102.5	330
c_nanus	F	f	2017-05-06	autumn	06:26:00	17:13:00	647	793	none	none	adlib	10.3	0	0	34.4	-0.7	29.1	38.1	12.5	9.7	25.6	yes	11.9	24.6	6.6	5.2	73.8	96.4	31.9	19.1	0	93.5	620
c_nanus	F	f	2017-05-07	autumn	06:26:00	17:12:00	646	794	none	none	none	0	0	0	33.7	-0.7	28.8	37.8	11.6	9.9	26.2	yes	12.1	23.6	7.1	5	78.7	102.6	39.2	21.1	0	83.4	500
c_nanus	P	m	2016-06-06	winter	06:44:00	16:59:00	615	825	dense	none	adlib	10.1	0	0	22.7	0	25	38.6	8.1	12.6	30.5	yes	7.2	10.6	6.1	1	90.4	98.5	77.1	5.2	0	NA	960
c_nanus	P	m	2016-06-07	winter	06:45:00	16:59:00	614	826	dense	none	adlib	9.5	0	0	22.7	0	23.4	38.7	7.6	12.8	31.1	yes	8.9	25.6	6.6	3.3	83.8	98.9	31	12.3	0	NA	550
c_nanus	P	m	2016-06-08	winter	06:45:00	16:59:00	614	826	dense	none	adlib	9.5	0	0	22.6	-0.1	29.5	38.7	9.4	10.2	29.3	yes	12	30.6	7.6	5.3	69.2	89.4	28.3	14.9	0	NA	770
c_nanus	P	m	2016-06-09	winter	06:46:00	16:59:00	613	827	dense	none	gud	9.9	5.1	0.5	22.6	0	35.4	38.6	33	1.8	5.6	no	11	27.6	7.6	3.7	88.2	98.9	36.2	13	6	NA	330
c_nanus	P	m	2016-06-10	winter	06:46:00	16:59:00	613	827	dense	none	adlib	9.9	0	0	22.5	-0.1	26.4	38.4	7.7	12.6	30.7	yes	10	25.6	6.6	3.7	85.5	99.9	31.6	14.9	0.2	NA	10
c_nanus	P	m	2016-06-11	winter	06:46:00	16:59:00	613	827	dense	none	adlib	9.7	0	0	22.5	0	22.7	37.8	7.2	12.7	30.6	yes	8.6	26.1	4	5	82.5	98.5	29.6	17.9	0	NA	750
c_nanus	P	m	2016-06-12	winter	06:47:00	16:59:00	612	828	dense	smell	none	0	0	0	22.4	-0.1	17	38	6.3	12.1	31.8	yes	9	24.6	5.6	3.9	86.8	101.9	31	18.5	0	NA	960
c_nanus	P	m	2016-06-13	winter	06:47:00	16:59:00	612	828	dense	none	adlib	9.9	0	0	22.4	0	20.1	38.3	7.3	12.8	31.1	yes	9.4	25.1	6.1	4	89.1	102.3	38.2	14.8	0.2	NA	930
c_nanus	P	m	2016-06-14	winter	06:47:00	16:59:00	612	828	dense	none	adlib	9.4	0	0	22.4	0	24.6	38	6.3	13.3	31.7	yes	10	27.6	3.5	5.7	88	103.8	32.3	20.8	0	NA	770
c_nanus	P	m	2016-06-15	winter	06:48:00	16:59:00	611	829	dense	none	adlib	10	0	0	22.3	-0.1	23.4	37.9	7.3	12.3	30.6	yes	10.2	30.1	4.6	6.2	85.5	102.8	24.3	21.1	0.2	NA	780
c_nanus	P	m	2016-06-16	winter	06:48:00	16:59:00	611	829	dense	none	gud	10.7	4	0.4	22.3	0	35.6	38.7	15.3	2.8	23.4	yes	11.9	30.1	7.1	4.8	79.3	100.9	22.9	19.8	0	NA	630
c_nanus	P	m	2016-06-17	winter	06:48:00	16:59:00	611	829	dense	none	adlib	9.9	0	0	22.2	-0.1	31	38.4	13.3	9.6	25.1	yes	12.1	17.1	9.1	2	81.5	96	56.3	11.8	0.2	52.4	0
c_nanus	P	m	2016-06-18	winter	06:49:00	16:59:00	610	830	dense	none	adlib	10.1	0	0	22.2	0	27	37.8	11.5	10.8	26.4	yes	12	15.6	10.6	1.4	97	102.8	82.5	4.9	4.8	97.9	450
c_nanus	P	m	2016-06-19	winter	06:49:00	16:59:00	610	830	dense	none	none	0	0	0	22.1	-0.1	19	38.4	8.2	11.2	30.2	yes	11	16.6	8.1	1.9	99.1	102.3	88.3	2.6	11	16.8	870
c_nanus	P	m	2016-06-20	winter	06:49:00	17:00:00	611	829	dense	none	adlib	10.3	0	0	22.1	0	19.9	38.5	7.3	12.7	31.2	yes	6.9	21.1	5.1	2.3	94.1	100.9	40.7	8.4	1	85	1150
c_nanus	P	m	2016-06-21	winter	06:49:00	17:00:00	611	829	dense	smell	adlib	10.1	0	0	22.1	0	21.9	38.1	7.7	12.9	30.5	yes	6.9	22.1	5.1	2.6	92	102.8	37.5	12.4	8.2	92.1	870
c_nanus	P	m	2016-06-22	winter	06:50:00	17:00:00	610	830	dense	none	adlib	10.7	0	0	22	-0.1	29.8	38.4	8	10.8	30.4	yes	7.5	20.6	4.6	2.5	96.8	104.2	40.7	9.3	0.2	57.4	800
c_nanus	P	m	2016-06-23	winter	06:50:00	17:00:00	610	830	dense	none	gud	10	2.3	0.2	22	0	36.1	39.1	33.7	1.6	5.4	no	10.2	24.1	8.1	2.5	92.1	103.3	37.5	13.8	2.8	74.9	10
c_nanus	P	m	2016-06-24	winter	06:50:00	17:01:00	611	829	dense	none	adlib	10.1	0	0	21.9	-0.1	29.7	38	8.7	10.4	29.3	yes	4.6	25.1	-0.5	5.3	86.5	99.9	32.9	15.9	0.8	92.4	0
c_nanus	P	m	2016-06-25	winter	06:50:00	17:01:00	611	829	dense	none	adlib	10.1	0	0	21.9	0	33.7	38.7	8.7	6.7	29.9	yes	2.6	20.1	-2	5	83.8	100.4	29	18.3	0.2	82.3	540
c_nanus	P	m	2016-06-26	winter	06:50:00	17:01:00	611	829	dense	none	none	0	0	0	21.8	-0.1	22.6	38.5	4.9	14.5	33.5	yes	5.9	18.1	3	3.7	81.4	101.4	31.6	18.2	0.6	78.8	10
c_nanus	P	m	2016-06-27	winter	06:50:00	17:01:00	611	829	dense	none	adlib	9.9	0	0	21.8	0	21.4	38	4.9	13.4	33.1	yes	2.7	19.6	1	3	98.4	105.2	38.8	10.3	0.2	41.7	1220
c_nanus	P	m	2016-06-28	winter	06:50:00	17:02:00	612	828	dense	none	adlib	9.9	0	0	21.8	0	28.5	37.9	7.5	11.8	30.4	yes	4.8	25.6	-1	6.1	89.1	104.2	21.6	20.4	0.2	66.7	730
c_nanus	P	m	2016-06-29	winter	06:51:00	17:02:00	611	829	dense	none	adlib	10.4	9.3	0.9	21.7	-0.1	19.5	38	4.4	14.6	33.5	yes	7.5	27.6	2.5	6.3	70.1	93.5	18.1	22.7	0	263.1	120
c_nanus	P	m	2016-06-30	winter	06:51:00	17:03:00	612	828	dense	smell	gud	10.1	6.5	0.6	21.7	0	31.9	38	9.6	8.9	28.5	yes	7.4	26.6	3.5	5.1	79.6	94	23.6	18	0	290.7	970
c_nanus	P	m	2016-07-01	winter	06:51:00	17:03:00	612	828	dense	none	adlib	9.9	0	0	21.6	-0.1	26.9	38.5	5.8	13.1	32.7	yes	5.3	23.6	1	5.7	84.5	102.3	29.6	20.7	0	275.9	0
c_nanus	P	m	2016-07-02	winter	06:51:00	17:03:00	612	828	dense	none	adlib	9.8	0	0	21.6	0	24.2	38.3	6.5	13.1	31.8	yes	6.4	28.6	-0.5	7.3	80.4	102.3	16.7	25.7	0	216.9	690
c_nanus	P	m	2016-07-03	winter	06:51:00	17:04:00	613	827	dense	none	none	0	0	0	21.5	-0.1	20.6	38.1	5.4	14.1	32.7	yes	8.7	30.1	3	6	63	81.4	16	16.4	0	257.6	620
c_nanus	P	m	2016-07-04	winter	06:50:00	17:04:00	614	826	sparse	none	adlib	10	0	0	21.5	0	24.9	38.5	8.9	12.5	29.6	yes	9.8	15.6	7.1	2.1	86.3	100.7	44.6	12.8	8.8	108.7	950
c_nanus	P	m	2016-07-05	winter	06:50:00	17:05:00	615	825	sparse	none	adlib	10.1	0	0	21.5	0	21.4	38.1	5.6	13.3	32.5	yes	5.8	22.6	2	4.2	90.3	101.2	48.1	10.9	0.2	47.8	650
c_nanus	P	m	2016-07-06	winter	06:50:00	17:05:00	615	825	sparse	none	adlib	10.1	0	0	21.5	0	21.4	38.3	5.7	13.1	32.6	yes	6.2	15.1	4.6	1.9	96.6	103	52.5	9.3	0.4	90	1000
c_nanus	P	m	2016-07-07	winter	06:50:00	17:05:00	615	825	sparse	none	gud	10.1	2.9	0.3	21.5	0	33	38.8	8.7	8.2	30.1	yes	9.1	14.6	7.6	1.7	95.4	103	71.9	7.3	0	61.1	700
c_nanus	P	m	2016-07-08	winter	06:50:00	17:06:00	616	824	sparse	none	adlib	10.3	0	0	21.6	0.1	35.7	38.9	32.9	1.9	6	yes	7.3	19.6	3.5	3.1	94.8	103.5	53.1	9.6	0.2	87.9	0
c_nanus	P	m	2016-07-09	winter	06:50:00	17:06:00	616	824	sparse	none	adlib	10.6	0	0	21.6	0	35.5	38.7	33.3	1.7	5.4	no	6.6	27.1	1.5	4.3	93.5	103.9	29.2	12.7	0	134.7	20
c_nanus	P	m	2016-07-10	winter	06:50:00	17:07:00	617	823	sparse	smell	none	0	0	0	21.6	0	19.8	38.2	6.8	13.2	31.4	yes	10.9	29.6	5.6	5.6	76.3	98.8	20.3	21.4	0	142	180
c_nanus	P	m	2016-07-11	winter	06:49:00	17:07:00	618	822	sparse	none	adlib	10.1	0	0	21.6	0	30.3	38.7	12.4	8.9	26.3	yes	12.2	19.6	9.1	2.8	87	96.9	54.3	11.7	0	103	930
c_nanus	P	m	2016-07-12	winter	06:49:00	17:08:00	619	821	sparse	none	adlib	10	0	0	21.6	0	32.3	39.1	10	8.4	29.1	yes	8.2	16.1	3.5	3.3	83.3	97.9	35.3	11.2	0	92.3	240
c_nanus	P	m	2016-07-13	winter	06:49:00	17:08:00	619	821	sparse	none	adlib	10	6.8	0.7	21.6	0	27.6	38.9	6.1	12.5	32.8	yes	3.9	20.1	-0.5	4.5	72.4	93	23.8	18.5	0	117.2	310
c_nanus	P	m	2016-07-14	winter	06:49:00	17:09:00	620	820	sparse	none	gud	9.9	2.5	0.3	21.6	0	31.7	38	6.5	9.5	31.6	yes	5.1	26.1	-0.5	5.2	72.5	91.5	14.7	18.2	0	128.3	700
c_nanus	P	m	2016-07-15	winter	06:48:00	17:10:00	622	818	sparse	none	adlib	10	0	0	21.6	0	28.8	38.7	7.8	11.9	30.8	yes	7.6	26.6	2	6.1	70.7	93.5	12.5	23.6	0	105.8	0
c_nanus	P	m	2016-07-16	winter	06:48:00	17:10:00	622	818	sparse	none	adlib	10.2	0	0	21.7	0.1	28.3	38.5	9.3	10.5	29.2	yes	9.9	21.6	8.1	2.4	91.6	101.6	51.3	10.7	0	63.3	590
c_nanus	P	m	2016-07-17	winter	06:48:00	17:11:00	623	817	sparse	none	none	0	0	0	21.7	0	18.4	38.5	6.1	12.2	32.4	yes	11	29.6	5.1	5.6	90.2	103.5	34.6	18.2	0	123.3	650
c_nanus	P	m	2016-07-18	winter	06:47:00	17:11:00	624	816	sparse	none	adlib	10	0	0	21.7	0	32.3	38.8	14.4	7.4	24.4	yes	14	32.1	9.6	5.7	79.7	98.9	27.2	19.4	0	153.4	770
c_nanus	P	m	2016-07-19	winter	06:47:00	17:12:00	625	815	sparse	smell	adlib	10.8	0	0	21.7	0	35.5	38.7	33	1.7	5.7	no	15.6	26.6	12.1	3.9	82.2	97	42	15.6	0	185.7	270
c_nanus	P	m	2016-07-20	winter	06:46:00	17:12:00	626	814	sparse	none	adlib	10.1	0	0	21.7	0	35.3	38.7	33.1	1.6	5.5	no	15.8	26.1	14.1	2.7	91.8	102.8	45.8	15.9	6.8	172.2	10
c_nanus	P	m	2016-07-21	winter	06:46:00	17:13:00	627	813	sparse	none	gud	10.5	2.9	0.3	21.7	0	35.8	38.7	33.8	1.4	4.9	no	14	19.1	12.1	1.7	99.5	103.8	78.2	5.2	5.6	74.9	0
c_nanus	P	m	2016-07-22	winter	06:45:00	17:13:00	628	812	sparse	none	adlib	10.2	0	0	21.7	0	35.7	38.6	33.3	1.6	5.3	no	15.5	20.1	11.1	1.6	86	95	46.4	10.2	0.2	100.7	0
c_nanus	P	m	2016-07-23	winter	06:45:00	17:14:00	629	811	sparse	none	adlib	10	0	0	21.7	0	35.5	38.3	33	1.7	5.3	no	6.1	17.6	2	4.4	79.4	96.5	42.6	16.4	0	139.2	0
c_nanus	P	m	2016-07-24	winter	06:44:00	17:15:00	631	809	sparse	none	none	0	0	0	21.8	0.1	18.8	38.3	4.4	14.5	34	yes	4.4	13.6	2	2.4	85.1	97	55.7	10	0	116.2	160
c_nanus	P	m	2016-07-25	winter	06:44:00	17:15:00	631	809	sparse	none	adlib	10.2	0	0	21.8	0	21.9	38.3	6.7	13.2	31.6	yes	5.6	17.1	1.5	4.7	75	97	36.2	18.6	0	165.9	1050
c_nanus	P	m	2016-07-26	winter	06:43:00	17:16:00	633	807	sparse	none	adlib	10.1	0	0	21.8	0	27.8	38.2	7.2	12.1	31	yes	7.3	18.6	2.5	4.7	77.7	98	33.6	18.9	0	171.5	560
c_nanus	P	m	2016-07-27	winter	06:43:00	17:16:00	633	807	none	none	adlib	10	0	0	21.8	0	24	38.4	6.5	12.7	31.9	yes	6.6	17.1	1.5	4.5	80.1	101.6	37.9	19.6	0	168.4	560
c_nanus	P	m	2016-07-28	winter	06:42:00	17:17:00	635	805	none	smell	gud	10	2.3	0.2	21.9	0.1	34.4	38.5	10.1	5.6	28.4	yes	7.9	20.6	2	5.8	66	89	23.1	19.6	0	205.6	680
c_nanus	P	m	2016-07-29	winter	06:41:00	17:18:00	637	803	none	none	adlib	10	0	0	22	0.1	35.7	38.8	33	1.8	5.8	no	7.7	23.1	0	6.7	75.8	102.1	25.1	24.9	0	240.1	0
c_nanus	P	m	2016-07-30	winter	06:41:00	17:18:00	637	803	none	none	adlib	10	0	0	22.1	0.1	35.4	38.7	32.5	2	6.3	yes	9.3	21.6	3.5	5.6	56.6	85.4	18.9	20.8	0	254.4	20
c_nanus	P	m	2016-07-31	winter	06:40:00	17:19:00	639	801	none	none	none	0	0	0	22.2	0.1	20	37.9	5	13.8	32.9	yes	10.3	24.6	4	5.7	48	66.8	12.5	16.1	0	159	320
c_nanus	P	m	2016-08-01	winter	06:39:00	17:19:00	640	800	none	none	adlib	10.3	0	0	22.3	0.1	27.8	38.2	9.7	10.7	28.5	yes	11.1	25.1	5.6	5.8	54.5	79.1	14.7	20.5	0	170.4	920
c_nanus	P	m	2016-08-02	winter	06:38:00	17:20:00	642	798	none	none	adlib	10	0	0	22.4	0.1	28.8	39	8.2	11.2	30.8	yes	10.4	19.1	7.1	3.4	87.9	103.9	46.9	19.2	44.6	68.2	440
c_nanus	P	m	2016-08-03	winter	06:38:00	17:21:00	643	797	none	none	adlib	9.9	0	0	22.4	0	24.9	38.3	7.7	12.6	30.6	yes	6.3	8.6	4.6	0.7	98.5	103.5	85.9	4.6	10.6	19.9	700
c_nanus	P	m	2016-08-04	winter	06:37:00	17:21:00	644	796	none	none	gud	9.9	9.8	1	22.5	0.1	32.4	37.9	7.9	8	30	yes	6.3	11.6	3.5	2	92.2	101.2	71.9	7	0.2	72.3	610
c_nanus	P	m	2016-08-05	winter	06:36:00	17:22:00	646	794	none	none	adlib	10.1	0	0	22.6	0.1	35.4	38.3	33	1.8	5.3	no	7.4	16.1	3.5	2.8	84.5	101.2	42.4	13.4	0	104.8	0
c_nanus	P	m	2016-08-06	winter	06:35:00	17:22:00	647	793	none	none	adlib	10.2	0	0	22.7	0.1	30.7	38.9	9	10.1	29.9	yes	8.1	18.6	3	4.4	77.8	101.6	32.6	22.9	0.2	113.9	70
c_nanus	P	m	2016-08-07	winter	06:35:00	17:23:00	648	792	none	smell	none	0	0	0	22.8	0.1	16.6	38.2	4.1	13.2	34.2	yes	7.9	15.6	3	3.6	72.2	95	42.4	16.3	0	93.3	640
c_nanus	P	m	2016-08-08	winter	06:34:00	17:24:00	650	790	none	none	adlib	9.9	8.3	0.8	22.9	0.1	9.1	28.8	3.3	6.3	25.6	yes	7.4	18.1	2.5	4.3	77.4	100.2	43.7	18.5	0	155.3	1440
c_nanus	P	m	2016-08-09	winter	06:33:00	17:24:00	651	789	none	none	adlib	10	0	0	23	0.1	22.7	38.7	8.9	11.6	29.7	yes	11	20.1	7.1	4.1	74.5	90.5	39.2	15.3	0	160.8	1180
c_nanus	P	m	2016-08-10	winter	06:32:00	17:25:00	653	787	none	none	adlib	10.2	0	0	23.1	0.1	23.8	38.7	9.1	11.6	29.5	yes	11.6	21.6	7.6	3.9	84.4	103.3	44.3	17.9	2.4	192.4	780
c_nanus	P	m	2016-08-11	winter	06:31:00	17:25:00	654	786	none	none	gud	10	4.1	0.4	23.2	0.1	33	38.8	10.5	7.9	28.3	yes	6.8	16.1	1.5	3.7	84.3	95.5	42	9.7	0.2	196.1	770
c_nanus	P	m	2016-08-12	winter	06:30:00	17:26:00	656	784	none	none	adlib	9.9	0	0	23.3	0.1	28.3	38.5	6.9	12.7	31.6	yes	7.4	18.6	2	4.9	77.2	98.5	37.5	18	0	104.5	0
c_nanus	P	m	2016-08-13	winter	06:29:00	17:27:00	658	782	none	none	adlib	10.2	0	0	23.4	0.1	25.2	38.7	8.1	12.4	30.6	yes	7.5	18.1	3	4.3	73.4	94	34.3	17.4	0	113.2	630
c_nanus	P	m	2016-08-14	winter	06:28:00	17:27:00	659	781	none	none	none	0	0	0	23.5	0.1	18.6	38.3	5.4	13.3	32.8	yes	9.6	21.6	4	4.9	72.8	99.9	22.9	25.5	0	135.1	700
c_nanus	P	m	2016-08-15	winter	06:27:00	17:28:00	661	779	none	none	adlib	10.2	0	0	23.5	0	20.4	38.3	5.1	13.2	33.2	yes	8.5	19.6	1.5	5.2	87	104.7	32.9	19.8	0	162.6	900
c_nanus	P	m	2016-08-16	winter	06:26:00	17:28:00	662	778	none	smell	adlib	10.2	0	0	23.6	0.1	27.5	38.6	8.7	11.5	29.9	yes	9.9	23.1	4	5.7	63	90.9	20.2	22.1	0	173	800
c_nanus	P	m	2016-08-17	winter	06:25:00	17:29:00	664	776	none	none	adlib	10	0	0	23.7	0.1	27.1	37.8	8.2	11.6	29.7	yes	9.9	23.1	3.5	5.6	69.1	94.5	29	21	0	198.8	530
c_nanus	P	m	2016-08-18	winter	06:24:00	17:29:00	665	775	none	none	gud	9.9	6.8	0.7	23.8	0.1	34.9	38.2	15.1	2.9	23.2	yes	10.9	24.6	3.5	6.1	67.3	96	21.6	23.6	0	217.9	540
c_nanus	P	m	2016-08-19	winter	06:23:00	17:30:00	667	773	none	none	adlib	10.1	0	0	23.9	0.1	35.7	38.8	32	2.1	6.8	yes	11.8	22.1	8.6	3.3	74.5	99.9	34.9	19.5	0.6	127.7	0
c_nanus	P	m	2016-08-20	winter	06:22:00	17:31:00	669	771	none	none	adlib	9.9	0	0	24	0.1	30.3	38.5	9.2	9.9	29.3	yes	5.9	16.1	0.5	4.4	77.9	98	33.9	16.6	0	68.9	390
c_nanus	P	m	2016-08-21	winter	06:21:00	17:31:00	670	770	none	none	none	0	0	0	24.1	0.1	18	37.9	4.4	13.9	33.5	yes	7.8	18.6	2	5.1	67.6	94.5	21	21.1	0	165.9	550
c_nanus	P	m	2016-08-22	winter	06:20:00	17:32:00	672	768	none	none	adlib	10.3	0	0	24.2	0.1	24.4	38.5	11	11.5	27.5	yes	10.9	16.1	9.1	1.7	94.5	102.6	57.4	12.3	12.6	35	990
c_nanus	P	m	2016-08-23	winter	06:19:00	17:32:00	673	767	none	none	adlib	10	0	0	24.3	0.1	27.9	38.5	9.5	11.2	29	yes	10.1	15.1	7.6	2.1	94.6	103	70.8	9.7	24.2	35	590
c_nanus	P	m	2016-08-24	winter	06:18:00	17:33:00	675	765	none	none	adlib	10.2	0	0	24.4	0.1	27.8	38.5	8.8	11.1	29.7	yes	7.8	10.6	4.6	2.1	101.1	103.9	91.5	2.3	10	20.9	690
c_nanus	P	m	2016-08-25	winter	06:17:00	17:33:00	676	764	none	smell	gud	10.3	2.3	0.2	24.5	0.1	35.1	38.5	17.7	2.6	20.8	yes	4.3	12.6	0.5	2.8	96.2	104.8	51.3	11.1	0.2	66	450
c_nanus	P	m	2016-08-26	winter	06:16:00	17:34:00	678	762	none	none	adlib	10.1	0	0	24.6	0.1	35.7	38.6	32.8	1.9	5.8	yes	5.3	14.6	1	4.2	80.8	98.8	40.5	17.1	0	111.2	0
c_nanus	P	m	2016-08-27	winter	06:14:00	17:35:00	681	759	none	none	adlib	10.8	0	0	24.6	0	35.5	38.8	32.5	2	6.3	yes	6.9	17.1	2.5	3.4	84.8	101.6	37.2	14.9	0	143.7	110
c_nanus	P	m	2016-08-28	winter	06:13:00	17:35:00	682	758	none	none	none	0	0	0	24.7	0.1	18.4	38.1	4.4	13.8	33.8	yes	9	21.6	2.5	5.4	59.7	80.7	20.3	15.6	0	150.3	310
c_nanus	P	m	2016-08-29	winter	06:12:00	17:36:00	684	756	none	none	adlib	10.3	0	0	24.8	0.1	29.2	38.1	11.5	9.6	26.6	yes	12	23.6	6.6	5.2	71.7	98.8	18.9	26.8	0	184.7	940
c_nanus	P	m	2016-08-30	winter	06:11:00	17:36:00	685	755	none	none	adlib	10.2	0	0	24.9	0.1	31.5	38.8	13	8.6	25.8	yes	13.5	25.1	8.6	4.7	75.9	93	33.9	17.3	0	198.5	460
c_nanus	P	m	2016-08-31	winter	06:10:00	17:37:00	687	753	none	none	adlib	9.9	0	0	25	0.1	29.7	38.4	13.1	9.6	25.3	yes	13	18.6	11.6	1.6	93.4	102.1	63.3	10.6	5.6	81.4	400
c_nanus	P	m	2016-09-01	winter	06:09:00	17:37:00	688	752	none	none	gud	9.9	3.4	0.3	25.1	0.1	34.8	38.6	13.7	5.1	24.9	yes	13.4	16.6	11.6	1.4	91.4	99.3	66.3	6.3	0.2	109.6	650
c_nanus	P	m	2016-09-02	spring	06:07:00	17:38:00	691	749	dense	none	adlib	10.4	0	0	25.2	0.1	35.3	38.4	32.1	2.1	6.3	yes	12.2	20.1	8.6	3.5	86.8	101.9	53.2	14.4	9	97.8	0
c_nanus	P	m	2016-09-03	spring	06:06:00	17:39:00	693	747	dense	none	adlib	10	0	0	25	-0.2	27.8	38.3	8.3	11.6	30	yes	8.3	15.6	5.1	2.8	82.6	98	49.6	10.9	0.2	288.2	390
c_nanus	P	m	2016-09-04	spring	06:05:00	17:39:00	694	746	dense	smell	none	0	0	0	24.8	-0.2	15.6	37.8	4.1	12.7	33.8	yes	7.5	20.1	1.5	4.7	73.4	96.5	28.3	17	0	326.5	860
c_nanus	P	m	2016-09-05	spring	06:04:00	17:40:00	696	744	dense	none	adlib	9.9	0	0	24.7	-0.1	22.7	38.4	5.6	13.3	32.8	yes	10.6	22.6	3.5	5.8	74.9	101.4	25.6	26.3	0	113.1	870
c_nanus	P	m	2016-09-06	spring	06:03:00	17:40:00	697	743	dense	none	adlib	10	0	0	24.5	-0.2	29.3	38.3	9.3	10.2	29	yes	11.4	23.1	5.6	5.6	79.1	101.4	36.2	20.9	0	126.1	720
c_nanus	P	m	2016-09-07	spring	06:01:00	17:41:00	700	740	dense	none	adlib	10	0	0	24.3	-0.2	28.2	38.4	9.9	11.2	28.5	yes	13	22.1	8.1	4.1	77.6	99.4	40.7	18.3	0	144.7	430
c_nanus	P	m	2016-09-08	spring	06:00:00	17:41:00	701	739	dense	none	gud	10	0.8	0.1	24.1	-0.2	35.3	38.7	16.8	2.9	21.9	yes	12.7	22.6	8.1	4.2	77.1	97	41.4	18.2	0	136.6	590
c_nanus	P	m	2016-09-09	spring	05:59:00	17:42:00	703	737	dense	none	adlib	10	0	0	23.9	-0.2	35.8	38.3	32.9	1.9	5.4	yes	13.2	21.1	10.1	2.4	85	99.4	47.1	12.7	2.8	50.1	0
c_nanus	P	m	2016-09-10	spring	05:58:00	17:42:00	704	736	dense	none	none	0	0	0	23.8	-0.1	19.6	38.3	5.2	13.5	33.1	yes	9.7	21.1	4.6	4.5	84.3	103.3	37.5	17	0	137.7	280
c_nanus	P	m	2016-09-11	spring	05:56:00	17:43:00	707	733	dense	none	adlib	10.7	0	0	23.6	-0.2	25.3	38.5	7.3	12.3	31.2	yes	12	23.1	5.6	5.5	72.4	99.9	27.6	21.8	0	179.9	960
c_nanus	P	m	2016-09-12	spring	05:55:00	17:43:00	708	732	dense	none	adlib	10	0	0	23.4	-0.2	25.4	38.5	9.3	11.6	29.2	yes	13.7	25.6	8.1	5.2	70.6	99.9	29.6	20.4	0	190.6	580
c_nanus	P	m	2016-09-13	spring	05:54:00	17:44:00	710	730	dense	smell	adlib	10.1	0	0	23.2	-0.2	26.9	38.8	13.2	10.5	25.6	yes	13.7	18.6	12.1	1.7	93.8	101.9	69.2	8.6	7.8	61.5	640
c_nanus	P	m	2016-09-14	spring	05:53:00	17:45:00	712	728	dense	none	adlib	10	0	0	23	-0.2	30.3	38.3	14.2	8.3	24.1	yes	13.7	18.1	12.1	1.4	95.5	100.9	78.2	4.8	5	90.5	790
c_nanus	P	m	2016-09-15	spring	05:51:00	17:45:00	714	726	dense	none	gud	10	3.6	0.4	22.9	-0.1	35.7	38.7	33.1	1.7	5.5	no	10.4	17.1	6.1	2.6	96.2	102.3	74.9	6	5.2	56.6	380
c_nanus	P	m	2016-09-16	spring	05:50:00	17:46:00	716	724	dense	none	adlib	10	0	0	22.7	-0.2	35.5	38.5	32.2	1.9	6.3	yes	9.1	21.6	4	4.1	87.8	104.2	39.5	15.1	0	218.8	0
c_nanus	P	m	2016-09-17	spring	05:49:00	17:46:00	717	723	dense	none	adlib	10	0	0	22.5	-0.2	35.3	38.8	31.9	2.2	7	yes	13.8	23.6	10.6	3.2	77.7	99.8	37.5	17.7	3.4	119.5	230
c_nanus	P	m	2016-09-18	spring	05:48:00	17:47:00	719	721	dense	none	none	0	0	0	22.3	-0.2	20.5	37.8	6.8	12.8	31.1	yes	11.4	19.1	6.6	3.6	90.2	99.8	60.4	8	2.2	161.3	550
c_nanus	P	m	2016-09-19	spring	05:46:00	17:47:00	721	719	dense	none	adlib	10.1	0	0	22.1	-0.2	23.9	37.8	8.2	12	29.7	yes	9.3	20.1	3.5	4.7	82	100.7	41.1	18.1	0	287.5	1040
c_nanus	P	m	2016-09-20	spring	05:45:00	17:48:00	723	717	dense	none	adlib	10	0	0	22	-0.1	30.2	38.4	10.6	10.3	27.8	yes	12.6	24.1	8.1	3.7	64.4	100.2	20.3	26	3.8	278.4	470
c_nanus	P	m	2016-09-21	spring	05:44:00	17:48:00	724	716	dense	none	adlib	9.9	0	0	21.8	-0.2	30.4	38.2	9.5	9.7	28.7	yes	10.3	16.1	7.1	2.7	92.1	100.2	81.2	5	3.2	258.1	440
c_nanus	P	m	2016-09-22	spring	05:42:00	17:49:00	727	713	dense	smell	gud	9.9	0.6	0.1	21.6	-0.2	35.7	38.1	33.1	1.5	5	no	9.2	16.6	6.6	2.6	86.5	98.8	64.5	10	0.2	318.5	390
c_nanus	P	m	2016-09-23	spring	05:41:00	17:50:00	729	711	dense	none	adlib	10	0	0	21.4	-0.2	36	38.3	33.3	1.6	5.1	no	11.2	23.1	6.1	4.4	83.1	100.7	36.6	16.7	0	125.3	0
c_nanus	P	m	2016-09-24	spring	05:40:00	17:50:00	730	710	dense	none	adlib	10.9	0	0	21.2	-0.2	35.8	38.1	33.2	1.8	4.9	no	13.1	23.6	9.1	3.9	77	94.5	39.2	16.9	0.6	114.3	0
c_nanus	P	m	2016-09-25	spring	05:39:00	17:51:00	732	708	dense	none	none	0	0	0	21.1	-0.1	19.8	38.1	7.8	12.1	30.2	yes	11	20.1	7.1	3	88.4	100.2	38.5	13.9	1.2	90.6	210
c_nanus	P	m	2016-09-26	spring	05:37:00	17:51:00	734	706	dense	none	adlib	10	0	0	20.9	-0.2	22.3	38.2	6.3	12.6	31.9	yes	10.4	22.1	3	5.5	73.3	97.9	35.3	19.5	0	136.3	1070
c_nanus	P	m	2016-09-27	spring	05:36:00	17:52:00	736	704	sparse	none	adlib	10	0	0	20.7	-0.2	24.4	38.5	7.3	12.6	31.1	yes	11	21.1	4	5.1	66.6	91.9	25.6	21.7	0	153.9	720
c_nanus	P	m	2016-09-28	spring	05:35:00	17:52:00	737	703	sparse	none	adlib	10	0	0	20.7	0	35.2	38.6	32	2.3	6.6	yes	13.3	22.1	8.6	3.8	62.9	91.4	25	18.2	0.2	159.5	630
c_nanus	P	m	2016-09-29	spring	05:34:00	17:53:00	739	701	sparse	none	gud	9.9	0.9	0.1	20.7	0	34.3	37.9	17	4.9	20.9	yes	8.5	14.1	3.5	3.2	85.5	100.4	48.9	13.7	3.4	64.7	600
c_nanus	P	m	2016-09-30	spring	05:32:00	17:54:00	742	698	sparse	none	adlib	9.9	0	0	20.7	0	29.4	38.4	8.7	11.3	29.7	yes	8.6	18.1	5.6	3	70.5	82.5	47.7	9.7	0	192.8	0
c_nanus	P	m	2016-10-01	spring	05:31:00	17:54:00	743	697	sparse	none	none	0	0	0	20.8	0.1	20.3	37.7	6.3	12.7	31.4	yes	11.3	23.1	5.6	4.8	72.1	95.5	36.2	17.7	0	220.9	620
c_nanus	P	m	2016-10-02	spring	05:30:00	17:55:00	745	695	sparse	smell	adlib	10.7	0	0	20.8	0	28.8	38.5	15.6	9.4	22.9	yes	15.6	25.6	12.1	3.8	58.4	95.5	20.2	17.8	0.2	179.7	970
c_nanus	P	m	2016-10-03	spring	05:29:00	17:55:00	746	694	sparse	none	adlib	10.1	0	0	20.8	0	20.2	38.3	5.6	13.3	32.8	yes	8.9	17.6	4.6	3.4	85.8	99.4	43.9	12.8	5.2	209.7	650
c_nanus	P	m	2016-10-04	spring	05:27:00	17:56:00	749	691	sparse	none	adlib	10.1	0	0	20.8	0	25.4	38.6	8	12.3	30.6	yes	11.4	19.6	6.6	3.8	66.7	90.9	23.6	16.2	0.2	247	840
c_nanus	P	m	2016-10-05	spring	05:26:00	17:57:00	751	689	sparse	none	adlib	10	0	0	20.8	0	24.5	37.9	7.2	12.4	30.7	yes	11	22.1	5.1	5.4	54.2	77.1	18.8	18.4	0	273.8	680
c_nanus	P	m	2016-10-06	spring	05:25:00	17:57:00	752	688	sparse	none	gud	10	0.8	0.1	20.8	0	35.9	38.7	33.1	1.4	5.6	no	14.7	26.1	8.6	5.5	58.3	83	20.2	19.3	0	297.9	650
c_nanus	P	m	2016-10-07	spring	05:24:00	17:58:00	754	686	sparse	none	adlib	10	0	0	20.8	0	35.9	38.4	32.6	2.1	5.8	yes	16.2	28.1	10.6	5.2	50.2	67.5	19.5	13.3	0	353.9	0
c_nanus	P	m	2016-10-08	spring	05:23:00	17:59:00	756	684	sparse	none	adlib	10.8	0	0	20.9	0.1	35.5	38.2	32.8	2	5.4	yes	16	27.1	11.1	4.6	71.5	100.4	32.3	20.6	0	312.2	230
c_nanus	P	m	2016-10-09	spring	05:21:00	17:59:00	758	682	sparse	none	none	0	0	0	20.9	0	25.7	38.1	12.3	10.2	25.7	yes	17.2	28.6	11.1	5.8	75.9	97.5	38.2	19.5	0	353.9	220
c_nanus	P	m	2016-10-10	spring	05:20:00	18:00:00	760	680	sparse	none	adlib	10.1	0	0	20.9	0	26.9	38.3	10.2	11	28.2	yes	17.5	31.1	8.6	5.9	66.7	94	30.3	17.6	0.4	115.8	1060
c_nanus	P	m	2016-10-11	spring	05:19:00	18:01:00	762	678	sparse	smell	adlib	10.1	0	0	20.9	0	22.5	38.7	6.5	12.8	32.2	yes	9.9	22.1	3	5.6	66.1	88.3	33.6	16.8	0	123.3	710
c_nanus	P	m	2016-10-12	spring	05:18:00	18:01:00	763	677	sparse	none	adlib	10.4	0	0	20.9	0	27.2	38.6	7.8	12	30.8	yes	11.1	23.1	5.1	5.4	67.4	93.5	32.3	18.1	0	134	700
c_nanus	P	m	2016-10-13	spring	05:17:00	18:02:00	765	675	sparse	none	gud	10.1	1.8	0.2	20.9	0	35	38.5	14.9	3.4	23.6	yes	9	18.6	6.1	3.4	88.4	101.6	46.3	15.8	2.2	122.6	590
c_nanus	P	m	2016-10-14	spring	05:16:00	18:03:00	767	673	sparse	none	adlib	10	0	0	21	0.1	35.4	38.5	32.7	1.7	5.8	yes	11.2	21.6	4.6	5.3	73.8	100.2	33.9	23.4	0	160.8	0
c_nanus	P	m	2016-10-15	spring	05:14:00	18:03:00	769	671	sparse	none	none	0	0	0	21	0	22.6	37.9	8	12	29.9	yes	14	24.1	7.6	5.3	57.8	83.8	26.5	18.2	0	193.5	250
c_nanus	P	m	2016-10-16	spring	05:13:00	18:04:00	771	669	sparse	none	adlib	10.9	0	0	21	0	35.1	38.6	20.9	3.2	17.7	yes	16.4	27.6	12.6	4.1	57.9	88.5	25.8	17	0.2	187.7	890
c_nanus	P	m	2016-10-17	spring	05:12:00	18:05:00	773	667	sparse	none	adlib	10.1	0	0	21	0	25.9	38.5	7.7	12.3	30.8	yes	8.2	18.1	4.6	3.6	94.6	102.6	54.9	12.5	9.2	221.2	0
c_nanus	P	m	2016-10-18	spring	05:11:00	18:05:00	774	666	sparse	none	adlib	10.1	0	0	21	0	31.8	38.5	12.4	7.9	26.1	yes	12.7	21.6	7.1	4.7	70.7	91	36.6	18.7	0	276.3	680
c_nanus	P	m	2016-10-19	spring	05:10:00	18:06:00	776	664	sparse	none	adlib	10	0	0	21	0	35.3	38	32.6	1.9	5.3	yes	13.9	24.1	7.1	5.2	69.9	100.7	32.6	23.3	0	243.5	320
c_nanus	P	m	2016-10-20	spring	05:09:00	18:07:00	778	662	sparse	smell	gud	10	1.7	0.2	21	0	35.9	38	33	1.5	4.9	no	15.8	25.6	9.6	5	73.9	98.8	28.6	24.3	0	327.6	240
c_nanus	P	m	2016-10-21	spring	05:08:00	18:07:00	779	661	sparse	none	adlib	10.1	0	0	21.1	0.1	36	38.5	33.7	1.7	4.9	no	17.2	25.6	13.6	3.6	81	99.8	45	16.8	16.6	194	0
c_nanus	P	m	2016-10-22	spring	05:07:00	18:08:00	781	659	sparse	none	adlib	10.1	0	0	21.1	0	35.3	38.1	32.8	1.8	5.3	yes	8	15.1	1.5	4.6	93.1	103.5	50.6	13.9	9.4	123.2	0
c_nanus	P	m	2016-10-23	spring	05:06:00	18:09:00	783	657	sparse	none	none	0	0	0	21.1	0	19.7	37.7	5	13.4	32.7	yes	9.9	18.1	4	4.5	68.4	92	38.5	16.5	0	354.4	240
c_nanus	P	m	2016-10-24	spring	05:05:00	18:10:00	785	655	none	none	adlib	10.3	0	0	21.1	0	26.3	38.4	8.2	11.7	30.2	yes	11.5	22.6	5.1	5.3	62.8	87.8	34.3	18	0	116.5	960
c_nanus	P	m	2016-10-25	spring	05:04:00	18:10:00	786	654	none	none	adlib	10	0	0	21.1	0	30.7	38.1	10.9	9.4	27.3	yes	15	25.6	8.1	5.7	52.3	74.3	24.3	16.6	0	140.9	520
c_nanus	P	m	2016-10-26	spring	05:03:00	18:11:00	788	652	none	none	adlib	10	0	0	21.2	0.1	31.5	38.8	14.7	7.7	24.2	yes	17.3	27.6	11.1	4.9	52.7	74.3	27.6	13.9	0	164.5	400
c_nanus	P	m	2016-10-27	spring	05:02:00	18:12:00	790	650	none	none	gud	10.1	1.5	0.1	21.2	0	36.1	38.3	33.5	1.4	4.8	no	16.5	28.6	10.1	4.8	69.7	96	25	18.5	0.6	100.6	400
c_nanus	P	m	2016-10-28	spring	05:01:00	18:13:00	792	648	none	none	adlib	10.1	0	0	21.3	0.1	36	38.5	33.2	1.7	5.3	no	13.6	26.6	9.1	4.4	90.3	101.4	52.6	13.9	6.4	210.7	0
c_nanus	P	m	2016-10-29	spring	05:00:00	18:13:00	793	647	none	none	adlib	10.4	0	0	21.3	0	30.1	38.5	13.2	9.1	25.2	yes	16.7	26.6	11.1	5	79.5	98.9	45.2	17	0	165.5	0
c_nanus	P	m	2016-10-30	spring	04:59:00	18:14:00	795	645	none	smell	none	0	0	0	21.4	0.1	26.4	37.7	15.3	9.1	22.4	yes	17.6	28.1	14.6	3.6	84.2	101.9	44.6	18.7	14.6	168.4	680
c_nanus	P	m	2016-10-31	spring	04:58:00	18:15:00	797	643	none	none	adlib	10.6	0	0	21.4	0	32.7	38.5	17.3	7	21.1	yes	14.9	25.1	9.1	4.2	86.7	102.8	38.2	16.2	0	239.8	1000
c_nanus	P	m	2016-11-01	spring	04:58:00	18:16:00	798	642	none	none	adlib	10	0	0	21.5	0.1	26.5	38.5	8.2	11.9	30.2	yes	14	26.1	7.1	5.8	60	79.8	33.6	16.4	0	241.9	0
c_nanus	P	m	2016-11-02	spring	04:57:00	18:17:00	800	640	none	none	adlib	10	0	0	21.5	0	35.2	38.6	32.4	2.1	6.2	yes	14	24.1	6.1	5.3	59.6	87.8	30.3	18	0	267.1	610
c_nanus	P	m	2016-11-03	spring	04:56:00	18:17:00	801	639	none	none	gud	10.1	3.9	0.4	21.6	0.1	35.9	38.1	33.2	1.5	4.9	no	16.4	26.1	9.6	5.5	60	86.2	29	18.3	0	343	230
c_nanus	P	m	2016-11-04	spring	04:55:00	18:18:00	803	637	none	none	adlib	10	0	0	21.6	0	35.7	38.3	32.7	1.9	5.6	yes	18	28.6	11.6	5.5	47.8	66.9	24.3	13.4	0	329.4	0
c_nanus	P	m	2016-11-05	spring	04:54:00	18:19:00	805	635	none	none	adlib	10.7	0	0	21.7	0.1	30.6	38.6	9.9	10	28.7	yes	14.8	28.6	6.1	7	47.8	77.6	21.6	17.3	0	354.5	230
c_nanus	P	m	2016-11-06	spring	04:54:00	18:20:00	806	634	none	none	none	0	0	0	21.7	0	24.6	37.9	9.6	11.1	28.3	yes	16.1	30.1	8.6	6.1	47.6	73.7	20.9	14	0	146.5	450
c_nanus	P	m	2016-11-07	spring	04:53:00	18:21:00	808	632	none	none	adlib	10.5	0	0	21.7	0	31.9	38.5	17.9	6.4	20.6	yes	20.8	32.1	13.6	5.7	45.3	72.5	19.5	12.2	0	167	1000
c_nanus	P	m	2016-11-08	spring	04:52:00	18:22:00	810	630	none	smell	adlib	10	0	0	21.8	0.1	30.8	38.3	15.6	8.2	22.7	yes	19.4	34.6	13.6	6.1	68.3	93	31.3	17.4	3.8	65.7	310
c_nanus	P	m	2016-11-09	spring	04:51:00	18:22:00	811	629	none	none	adlib	10	0	0	21.8	0	28.9	38.2	13.7	9.2	24.5	yes	15.8	26.1	12.1	4.3	84.5	100.2	42.4	18.2	8.4	103.4	510
c_nanus	P	m	2016-11-10	spring	04:51:00	18:23:00	812	628	none	none	gud	10	0	0	21.9	0.1	35.8	38.3	32.9	1.6	5.4	yes	18.3	26.6	12.6	4.1	64.5	85.9	38.5	14	0	216.1	610
c_nanus	P	m	2016-11-11	spring	04:50:00	18:24:00	814	626	none	none	adlib	10	0	0	21.9	0	35.9	38.5	32.8	1.9	5.8	yes	19.5	26.1	15.1	3.4	71.4	95.9	43.1	12.4	2.8	228.4	0
c_nanus	P	m	2016-11-12	spring	04:49:00	18:25:00	816	624	none	none	adlib	10.6	0	0	22	0.1	34.1	38.3	20.8	4.7	17.5	yes	21.3	29.1	17.1	3.8	71	90.5	34.6	13.8	0	36.5	40
c_nanus	P	m	2016-11-13	spring	04:49:00	18:26:00	817	623	none	none	none	0	0	0	22	0	22.9	38	9.2	11.8	28.7	yes	15.9	29.1	8.6	6	50.6	80.1	31.3	15.4	0	261.3	320
c_nanus	P	m	2016-11-14	spring	04:48:00	18:27:00	819	621	none	none	adlib	10.1	0	0	22.1	0.1	26.3	38.4	12.3	10.7	26.1	yes	13	23.6	8.6	3.8	72.8	95.9	36.6	18.6	0	185.5	1040
c_nanus	P	m	2016-11-15	spring	04:48:00	18:27:00	819	621	none	none	adlib	10	0	0	22.1	0	29.6	38.5	10.7	9.5	27.8	yes	14.9	27.1	8.1	5.4	62.9	87.5	31.9	16.3	0	310.9	460
c_nanus	P	m	2016-11-16	spring	04:47:00	18:28:00	821	619	none	none	adlib	10	0	0	22.2	0.1	30.4	38.7	12.3	9	26.4	yes	17.4	28.6	9.6	6	66.5	96.9	29.2	25	0	376.9	550
c_nanus	P	m	2016-11-17	spring	04:47:00	18:29:00	822	618	none	smell	gud	10	1.2	0.1	22.2	0	35.5	37.9	33.1	1.4	4.8	no	18.4	30.6	9.6	6.8	62.1	95.9	23.1	27.1	0	392	540
c_nanus	P	m	2016-11-18	spring	04:46:00	18:30:00	824	616	none	none	adlib	10	0	0	22.3	0.1	36	38.6	33.1	1.9	5.4	no	21.6	34.1	13.1	6.5	49.7	78.5	17.5	19.7	0	141.3	0
c_nanus	P	m	2016-11-19	spring	04:46:00	18:31:00	825	615	none	none	adlib	10.1	0	0	22.3	0	32.5	38.6	15.8	7.3	22.8	yes	21.9	35.1	12.6	7.1	49.9	92.5	16.1	23.9	0	116.9	0
c_nanus	P	m	2016-11-20	spring	04:45:00	18:32:00	827	613	none	none	none	0	0	0	22.4	0.1	30.5	38.4	14.9	8.2	23.5	yes	21.5	34.1	13.1	6.7	56.8	89	13.9	27.6	0	58.6	340
c_nanus	P	m	2016-11-21	summer	04:45:00	18:33:00	828	612	dense	none	adlib	10.1	0	0	22.4	0	29.7	38.3	13.4	8.7	24.9	yes	21	33.6	11.6	7.1	42	66.2	14.7	17.7	0	128.9	580
c_nanus	P	m	2016-11-22	summer	04:45:00	18:33:00	828	612	dense	none	adlib	10.4	0	0	22.5	0.1	29.3	38.6	13.2	9.1	25.4	yes	20.8	34.6	11.6	7	54.9	92.5	13.9	26.1	0	127	510
c_nanus	P	m	2016-11-23	summer	04:44:00	18:34:00	830	610	dense	none	adlib	10	0	0	22.6	0.1	28.3	38.3	12	10	26.4	yes	19.5	32.1	10.6	6.4	55.7	94	18.9	22.3	0	143	560
c_nanus	P	m	2016-11-24	summer	04:44:00	18:35:00	831	609	dense	none	gud	10.3	2.7	0.3	22.7	0.1	35.8	38.7	26.5	1.7	12.2	yes	16.8	28.6	8.1	6.5	52.1	93.5	16.1	26.3	0	151.1	600
c_nanus	P	m	2016-11-25	summer	04:44:00	18:36:00	832	608	dense	none	adlib	10.1	0	0	22.7	0	35.7	38.5	32.6	2	6	yes	17.5	30.1	8.6	6.1	49.3	92.5	20.3	22.7	0	246.4	0
c_nanus	P	m	2016-11-26	summer	04:44:00	18:37:00	833	607	dense	none	adlib	10.4	0	0	22.8	0.1	31.8	38.4	15.1	7.8	23.3	yes	19.9	31.1	12.1	5.8	59.3	96.9	23.1	25.7	0	238.2	230
c_nanus	P	m	2016-11-27	summer	04:43:00	18:38:00	835	605	dense	smell	none	0	0	0	22.9	0.1	27.1	38.1	13.7	9.3	24.5	yes	20	30.1	12.6	5.8	64.9	98.8	24.5	27.8	0	176.8	390
c_nanus	P	m	2016-11-28	summer	04:43:00	18:39:00	836	604	dense	none	adlib	10	0	0	23	0.1	29.2	37.9	14.2	8.2	23.7	yes	19.3	30.1	12.6	5.8	55.7	76.9	27.2	16.3	0	282.6	860
c_nanus	P	m	2016-11-29	summer	04:43:00	18:39:00	836	604	dense	none	adlib	10.2	0	0	23.1	0.1	27.8	38.3	13.1	9.4	25.2	yes	19.8	32.1	12.1	6.2	57.2	90	21	22.5	0.4	343.4	540
c_nanus	P	m	2016-11-30	summer	04:43:00	18:40:00	837	603	dense	none	adlib	10.1	0	0	23.2	0.1	27.4	38.6	13	9.5	25.6	yes	18.1	31.1	12.1	5.6	61.6	92.5	23.8	17.2	4	104.9	650
c_nanus	P	m	2016-12-01	summer	04:43:00	18:41:00	838	602	dense	none	gud	10.1	3	0.3	23.3	0.1	35.7	38	33.2	1.5	4.8	no	21.9	34.1	12.6	6.7	48.8	88.5	17.5	22.8	0	130.5	660
c_nanus	P	m	2016-12-02	summer	04:43:00	18:42:00	839	601	dense	none	adlib	10	0	0	23.3	0	35.9	38.6	33.7	1.6	4.9	no	25.6	37.1	17.6	5.9	38	67.4	18.2	14.7	0	119.7	0
c_nanus	P	m	2016-12-03	summer	04:43:00	18:43:00	840	600	dense	none	adlib	10.3	0	0	23.4	0.1	33.8	38.3	20.7	5.1	17.7	yes	22.7	38.1	16.1	6.3	58.3	76.3	16.8	17.8	0.2	150.8	0
c_nanus	P	m	2016-12-04	summer	04:43:00	18:43:00	840	600	dense	none	none	0	0	0	23.5	0.1	33.6	38.3	24.1	4.7	14.2	yes	26.6	37.1	20.1	5.7	52.3	82.8	18.2	20.1	0	156.9	340
c_nanus	P	m	2016-12-05	summer	04:43:00	18:44:00	841	599	dense	none	adlib	10.1	0	0	23.6	0.1	32.3	38.5	21.3	6	17.1	yes	25	36.6	18.6	6	67.3	97.9	27.2	25.3	2.2	137	440
c_nanus	P	m	2016-12-06	summer	04:43:00	18:45:00	842	598	dense	smell	adlib	10	0	0	23.7	0.1	33	38.5	19.8	5.7	18.7	yes	21.5	34.1	16.6	4.3	84.9	100.7	40.5	17.2	3.6	72.3	500
c_nanus	P	m	2016-12-07	summer	04:43:00	18:46:00	843	597	dense	none	adlib	10.4	0	0	23.8	0.1	32.9	38.4	19.4	6	19	yes	20.5	29.6	16.1	4	82.2	97.4	48.8	14.6	1.6	69.4	320
c_nanus	P	m	2016-12-08	summer	04:43:00	18:47:00	844	596	dense	none	gud	10	0.7	0.1	23.9	0.1	35.9	38.7	33.3	1.5	5.4	no	18	23.6	12.1	3.1	84.9	99.3	40.5	15.4	5	61.4	350
c_nanus	P	m	2016-12-09	summer	04:43:00	18:47:00	844	596	dense	none	adlib	10.1	0	0	23.9	0	36.3	38.8	33.7	1.6	5.1	no	16.1	27.6	9.1	5.5	60.1	96.9	31.3	22.1	0	227	0
c_nanus	P	m	2016-12-10	summer	04:43:00	18:48:00	845	595	dense	none	adlib	10.5	0	0	24	0.1	35.8	38.3	33.3	1.7	5	no	18.7	28.6	11.6	5.3	68.3	96.4	28.6	24.7	0	264	0
c_nanus	P	m	2016-12-11	summer	04:44:00	18:49:00	845	595	dense	none	none	0	0	0	24.1	0.1	31	38.3	15.5	8.2	22.8	yes	19.4	30.1	12.6	5.4	66.4	97.4	27.2	22.9	0	271	0
c_nanus	P	m	2016-12-12	summer	04:44:00	18:49:00	845	595	dense	none	adlib	9.9	0	0	24.2	0.1	35.1	38.5	31.6	2.2	6.9	yes	20.5	31.6	13.1	5.9	63.7	91	26.5	23.4	0	297.9	520
c_nanus	P	m	2016-12-13	summer	04:44:00	18:50:00	846	594	dense	none	adlib	9.9	0	0	24.3	0.1	33	38.8	18.3	6.3	20.4	yes	23.1	33.1	15.1	5.7	50.2	73	24.5	15.5	0	70.8	170
c_nanus	P	m	2016-12-14	summer	04:44:00	18:51:00	847	593	dense	none	adlib	10.1	0	0	24.4	0.1	34.1	38.5	21	5	17.5	yes	23.6	33.1	17.1	5.1	43.5	62.7	19.6	12.2	0	87.8	330
c_nanus	P	m	2016-12-15	summer	04:45:00	18:51:00	846	594	dense	smell	gud	10.1	1.5	0.1	24.5	0.1	36	38.1	34	1.3	4.1	no	21.1	32.1	17.1	4.2	69.9	88.5	28.6	18.8	0	93.9	260
c_nanus	P	m	2016-12-16	summer	04:45:00	18:52:00	847	593	dense	none	adlib	10	0	0	24.5	0	36	38.4	33.7	1.7	4.7	no	20.2	29.6	17.1	3	77	95.5	45	11.5	0.6	42.8	0
c_nanus	P	m	2016-12-17	summer	04:45:00	18:52:00	847	593	dense	none	adlib	10.1	0	0	24.6	0.1	35.8	38.8	33	2	5.8	yes	21.4	30.1	16.1	3.9	72.4	91.5	37.9	15.3	0.2	128.2	0
c_nanus	P	m	2016-12-18	summer	04:46:00	18:53:00	847	593	dense	none	none	0	0	0	24.7	0.1	28.6	38.1	13.2	9.5	24.9	yes	17.9	30.1	12.1	6	73.5	96.9	30.6	20.6	0	69.8	40
c_nanus	P	m	2016-12-19	summer	04:46:00	18:54:00	848	592	sparse	none	adlib	10.2	0	0	24.8	0.1	31.4	38.7	15.2	7.9	23.4	yes	18.4	28.1	12.1	4.9	77.5	97.9	38.5	17.9	1.2	75.1	620
c_nanus	P	m	2016-12-20	summer	04:47:00	18:54:00	847	593	sparse	none	adlib	10.3	0	0	24.8	0	35.5	38.3	33.6	1.7	4.7	no	20.2	34.1	14.6	5.4	73.7	93	25.1	16.9	0	128.9	380
c_nanus	P	m	2016-12-21	summer	04:47:00	18:55:00	848	592	sparse	none	adlib	10	0	0	24.9	0.1	32.1	38.5	17.3	6.9	21.2	yes	21.9	34.1	15.1	6.1	66.5	97.4	25.8	26.2	0	204.9	0
c_nanus	P	m	2016-12-22	summer	04:48:00	18:55:00	847	593	sparse	none	gud	10.5	2.1	0.2	24.9	0	35.9	38.7	33.7	1.3	5	no	20.1	35.1	13.6	5.8	72.9	94	30.6	19.2	0	97.6	370
c_nanus	P	m	2016-12-23	summer	04:48:00	18:56:00	848	592	sparse	none	adlib	10.3	0	0	24.9	0	36.3	38.5	34.4	1.2	4.1	no	17.5	32.6	12.6	5.5	81.3	100.2	27.9	19.5	38.6	112.6	0
c_nanus	P	m	2016-12-24	summer	04:49:00	18:56:00	847	593	sparse	none	adlib	10	0	0	25	0.1	35.9	38.4	33.6	1.6	4.8	no	19.1	30.1	13.1	4.8	75.1	97.9	37.9	17.6	0	51.9	0
c_nanus	P	m	2016-12-25	summer	04:49:00	18:56:00	847	593	sparse	smell	none	0	0	0	25	0	31.5	38.4	15.9	7.9	22.5	yes	19.8	31.1	13.1	4.9	72.3	97.4	34.6	20	0	145	0
c_nanus	P	m	2016-12-26	summer	04:50:00	18:57:00	847	593	sparse	none	adlib	10.1	0	0	25	0	31.3	38.5	16.2	7.5	22.3	yes	21.4	33.1	13.6	5.6	68.4	97.4	31.3	21.4	0	161.2	450
c_nanus	P	m	2016-12-27	summer	04:50:00	18:57:00	847	593	sparse	none	adlib	10.4	0	0	25.1	0.1	33.6	38.3	19	5.2	19.3	yes	22.2	34.6	13.6	6.8	62.3	91	22.4	23	0	163.7	430
c_nanus	P	m	2016-12-28	summer	04:51:00	18:58:00	847	593	sparse	none	adlib	10.3	0	0	25.1	0	33.2	38.3	19	5.9	19.4	yes	23.3	34.1	15.1	6.1	54.1	85.4	25.1	21.7	0	222.7	250
c_nanus	P	m	2016-12-29	summer	04:52:00	18:58:00	846	594	sparse	none	gud	10.2	3.4	0.3	25.1	0	35.9	38.6	33.6	1.4	5	no	25.7	36.6	18.1	5.8	47.3	71.4	23.8	16.1	0	243.7	350
[truncated: 2,809 more rows]
[truncated: 1 more columns]
